# Supplementary material for: Sequence Preference and Initiator Promiscuity for De Novo DNA Synthesis by Terminal Deoxynucleotidyl Transferase
Source: ACS Synth Biol. 2021 Jun 22;10(7):1750–60. doi: 10.1021/acssynbio.1c00142 (PMC8291772; doi:10.1021/acssynbio.1c00142)
Supplement: Supplementary file 2 — sb1c00142_si_002.xlsx [file sb1c00142_si_002.xlsx]

## Sheet: D-DNA_3'OH
x	y	sequence ID	signal intensity				number of different sequence IDs	n									Sequence:				Average:	Std deviation:			LOD = mean(capped)+3*SD(capped)	average(uncapped) - LOD	average(uncapped strands) = …x LOD		average for all…	average-LOD:	average = …x LOD:			bkg correction:		average	SD	SEM			ordered highest -> lowest s.i.:		average	SD	SEM	sequence
279	244	1mer_A	2917.12	2917.12	1mer_A	1	2736	11	2736	0	0	0	OUTLIERS		1	11	1mer_A	2	12	E2:E12	2324.58	503.424	11		624.826	1699.75	3.72036		monomers	1440.85	3.77905				1mer_A	1962.88	511.008	154.075				1mer_A	1962.88	511.008	154.075	A			2mer_GG
14	674	1mer_A	2007.89	2007.89									0		2	11	1mer_A_cap	13	23	E13:E23	361.694	87.7108	0						dimers	2244.93	3.38545											1mer_T	1663.51	461.237	139.068	T			2mer_AG
519	719	1mer_A	1232.73	1232.73											3	11	1mer_C	24	34	E24:E34	1839.99	538.082	11		499.922	1340.07	3.68055		trimers	2493.72	2.7837				1mer_C	1535.23	542.001	163.419				1mer_C	1535.23	542.001	163.419	C			2mer_TC
824	204	1mer_A	2306.08	2306.08											4	11	1mer_C_cap	35	45	E35:E45	304.754	65.0562	0						tetramers	2491.34	2.4194											1mer_G	1410.73	586.107	176.718	G			2mer_CG
104	174	1mer_A	2447.61	2447.61											5	11	1mer_G	46	56	E46:E56	1726.47	583.034	11		495.552	1230.92	3.48393		pentamers	2460.88	2.1654				1mer_G	1410.73	586.107	176.718											2mer_GA
1004	209	1mer_A	1706.73	1706.73											6	11	1mer_G_cap	57	67	E57:E67	315.738	59.9379	0																										2mer_TA
319	289	1mer_A	2794.73	2794.73											7	11	1mer_T	68	78	E68:E78	1954.6	457.708	11		461.933	1492.67	4.23136								1mer_T	1663.51	461.237	139.068											2mer_AA
959	179	1mer_A	2119	2119											8	11	1mer_T_cap	79	89	E79:E89	291.094	56.9465	0																										2mer_TG
454	439	1mer_A	2940.38	2940.38											9	11	2mer_AA	90	100	E90:E100	3286.11	1059.14	11		950.714	2335.4	3.45647								2mer_AA	2726.53	1067.13	321.753											2mer_CA
644	69	1mer_A	2592.44	2592.44											10	11	2mer_AA_cap	101	111	E101:E111	559.586	130.376	1																										2mer_AT
659	64	1mer_A	2505.64	2505.64											11	11	2mer_AC	112	122	E112:E122	3204.19	860.352	11		1345.13	1859.06	2.38208								2mer_AC	2508.66	887.181	267.495											2mer_GC
49	474	1mer_A_cap	312.33	312.33	1mer_A_cap	1		11							12	11	2mer_AC_cap	123	133	E123:E133	695.532	216.531	6																										2mer_CT
234	734	1mer_A_cap	433.91	433.91											13	11	2mer_AG	134	144	E134:E144	3596.5	622.207	11		1067.85	2528.65	3.36798								2mer_AG	3025.99	643.913	194.147											2mer_AC
824	154	1mer_A_cap	332.47	332.47											14	11	2mer_AG_cap	145	155	E145:E155	570.517	165.778	3																										2mer_CC
614	594	1mer_A_cap	455.62	455.62											15	11	2mer_AT	156	166	E156:E166	3149.03	1228.67	11		822.413	2326.61	3.82901								2mer_AT	2615.31	1232.43	371.592											2mer_TT
339	199	1mer_A_cap	518.11	518.11											16	11	2mer_AT_cap	167	177	E167:E177	533.713	96.2334	0																										2mer_GT
669	354	1mer_A_cap	325.41	325.41											17	11	2mer_CA	178	188	E178:E188	3193.79	908.496	11		932.855	2260.93	3.42367								2mer_CA	2648.36	917.629	276.676
294	154	1mer_A_cap	435.69	435.69											18	11	2mer_CA_cap	189	199	E189:E199	545.428	129.142	2
879	394	1mer_A_cap	309.89	309.89											19	11	2mer_CC	200	210	E200:E210	2951.75	1031.89	11		825.754	2126	3.57462								2mer_CC	2447.82	1037.45	312.803
284	449	1mer_A_cap	387.5	387.5											20	11	2mer_CC_cap	211	221	E211:E221	503.937	107.272	0
154	624	1mer_A_cap	233.03	233.03											21	11	2mer_CG	222	232	E222:E232	3480.03	579.141	11		1146.91	2333.12	3.03427								2mer_CG	2898.87	609.072	183.642
439	644	1mer_A_cap	234.67	234.67											22	11	2mer_CG_cap	233	243	E233:E243	581.161	188.582	1
419	524	1mer_C	1348.64	1348.64	1mer_C	1		11							23	11	2mer_CT	244	254	E244:E254	2996.06	842.867	11		1026.91	1969.15	2.91755								2mer_CT	2527.3	863.157	260.252
914	59	1mer_C	2190.83	2190.83											24	11	2mer_CT_cap	255	265	E255:E265	468.758	186.05	1
524	144	1mer_C	2577.75	2577.75											25	11	2mer_GA	266	276	E266:E276	3624.96	896.478	11		1682.12	1942.84	2.155								2mer_GA	2887.87	950.213	286.5
229	339	1mer_C	2464.36	2464.36											26	11	2mer_GA_cap	277	287	E277:E287	737.091	315.01	3
494	754	1mer_C	932.3	932.3											27	11	2mer_GC	288	298	E288:E298	3129.01	708.177	11		959.708	2169.3	3.26038								2mer_GC	2576.57	721.072	217.411
329	749	1mer_C	1435.45	1435.45											28	11	2mer_GC_cap	299	309	E299:E309	552.438	135.757	2
794	259	1mer_C	2013.95	2013.95											29	11	2mer_GG	310	320	E310:E320	3625.8	807.706	11		1014.45	2611.35	3.57415								2mer_GG	3084.94	822.988	248.14
269	649	1mer_C	1027.33	1027.33											30	11	2mer_GG_cap	321	331	E321:E331	540.864	157.862	2
784	349	1mer_C	1954.66	1954.66											31	11	2mer_GT	332	342	E332:E342	2788.22	766.613	11		691.706	2096.51	4.03093								2mer_GT	2274.78	768.912	231.836
59	389	1mer_C	2092.7	2092.7											32	11	2mer_GT_cap	343	353	E343:E353	513.438	59.4225	0
69	574	1mer_C	2201.89	2201.89											33	11	2mer_TA	354	364	E354:E364	3309.07	732.395	11		874.509	2434.56	3.78392								2mer_TA	2782.7	741.532	223.58
299	689	1mer_C_cap	178.2	178.2	1mer_C_cap	1		11							34	11	2mer_TA_cap	365	375	E365:E375	526.368	116.047	1
874	429	1mer_C_cap	247.06	247.06											35	11	2mer_TC	376	386	E376:E386	3384.83	734.131	11		804.92	2579.91	4.20517								2mer_TC	2903.75	742.025	223.729
154	374	1mer_C_cap	353.62	353.62											36	11	2mer_TC_cap	387	397	E387:E397	481.081	107.946	0
819	614	1mer_C_cap	335.59	335.59											37	11	2mer_TG	398	408	E398:E408	3213.56	513.618	11		864.571	2348.99	3.71694								2mer_TG	2711.35	527.63	159.086
359	614	1mer_C_cap	232.58	232.58											38	11	2mer_TG_cap	409	419	E409:E419	502.209	120.787	0
59	424	1mer_C_cap	284.22	284.22											39	11	2mer_TT	420	430	E420:E430	2809.77	1097.48	11		813.227	1996.54	3.45509								2mer_TT	2390.45	1105.3	333.261
289	334	1mer_C_cap	362.92	362.92											40	11	2mer_TT_cap	431	441	E431:E441	419.315	131.304	1
699	194	1mer_C_cap	352.55	352.55											41	11	3mer_AAA	442	452	E442:E452	4800.6	852.811	11		2331.83	2468.77	2.05873								3mer_AAA	3691.48	945.198	284.988
649	664	1mer_C_cap	254.38	254.38											42	11	3mer_AAA_cap	453	463	E453:E463	1109.12	407.57	10
289	319	1mer_C_cap	374.58	374.58											43	11	3mer_AAC	464	474	E464:E474	3955.24	1136.01	11		1540.45	2414.79	2.56758								3mer_AAC	3100.82	1158.8	349.391
339	84	1mer_C_cap	376.59	376.59											44	11	3mer_AAC_cap	475	485	E475:E485	854.417	228.678	8
784	454	1mer_G	1881.8	1881.8	1mer_G	1		11							45	11	3mer_AAG	486	496	E486:E496	4383.22	1397.32	11		2117	2266.22	2.07049								3mer_AAG	3383.5	1446.1	436.017
969	394	1mer_G	1529.5	1529.5											46	11	3mer_AAG_cap	497	507	E497:E507	999.717	372.427	9
969	689	1mer_G	1370.19	1370.19											47	11	3mer_AAT	508	518	E508:E518	4114.55	1843.06	11		2411.37	1703.19	1.70632								3mer_AAT	3166.49	1906.51	574.834
464	624	1mer_G	1452.41	1452.41											48	11	3mer_AAT_cap	519	529	E519:E529	948.065	487.767	7
604	229	1mer_G	2564.16	2564.16											49	11	3mer_ACA	530	540	E530:E540	4391.16	965.244	11		1308.64	3082.52	3.35552								3mer_ACA	3494.37	974.958	293.961
539	304	1mer_G	2585.36	2585.36											50	11	3mer_ACA_cap	541	551	E541:E551	896.785	137.284	10
614	354	1mer_G	2332.58	2332.58											51	11	3mer_ACC	552	562	E552:E562	3854.07	1319.1	11		1253.26	2600.82	3.07525								3mer_ACC	3109.02	1329.93	400.99
199	744	1mer_G	1181.45	1181.45											52	11	3mer_ACC_cap	563	573	E563:E573	745.055	169.401	7
149	259	1mer_G	2169.44	2169.44											53	11	3mer_ACG	574	584	E574:E584	3616.21	1097.39	11		1603.28	2012.93	2.2555								3mer_ACG	2804.86	1128.69	340.313
184	649	1mer_G	1015.89	1015.89											54	11	3mer_ACG_cap	585	595	E585:E595	811.35	263.978	8
934	629	1mer_G	908.38	908.38											55	11	3mer_ACT	596	606	E596:E606	3828.3	990.872	11		2271.75	1556.55	1.68517								3mer_ACT	2856.11	1081.42	326.062
869	399	1mer_G_cap	253.81	253.81	1mer_G_cap	1		11							56	11	3mer_ACT_cap	607	617	E607:E617	972.191	433.187	10
959	249	1mer_G_cap	359.97	359.97											57	11	3mer_AGA	618	628	E618:E628	3609.17	911.083	11		1652.39	1956.78	2.18421								3mer_AGA	2749.4	948.618	286.019
744	459	1mer_G_cap	267.69	267.69											58	11	3mer_AGA_cap	629	639	E629:E639	859.77	264.206	7
9	169	1mer_G_cap	456.45	456.45											59	11	3mer_AGC	640	650	E640:E650	4291.23	982.507	11		1640.17	2651.06	2.61633								3mer_AGC	3547.33	1026.93	309.63
759	454	1mer_G_cap	253.23	253.23											60	11	3mer_AGC_cap	651	661	E651:E661	743.905	298.756	5
334	339	1mer_G_cap	363.47	363.47											61	11	3mer_AGG	662	672	E662:E672	4315.66	1068.24	11		1524.33	2791.33	2.83119								3mer_AGG	3429.12	1089.19	328.404
954	379	1mer_G_cap	296.84	296.84											62	11	3mer_AGG_cap	673	683	E673:E683	886.538	212.596	8
244	564	1mer_G_cap	276.92	276.92											63	11	3mer_AGT	684	694	E684:E694	4470.27	920.729	11		1931.4	2538.87	2.31452								3mer_AGT	3536.91	978.989	295.176
794	54	1mer_G_cap	351	351											64	11	3mer_AGT_cap	695	705	E695:E705	933.355	332.682	8
64	599	1mer_G_cap	325.27	325.27											65	11	3mer_ATA	706	716	E706:E716	3984.16	1079.59	11		1418.61	2565.55	2.8085								3mer_ATA	3197.11	1099.93	331.64
884	434	1mer_G_cap	268.47	268.47											66	11	3mer_ATA_cap	717	727	E717:E727	787.05	210.52	8
164	84	1mer_T	2272.44	2272.44	1mer_T	1		11							67	11	3mer_ATC	728	738	E728:E738	3837.5	883.237	11		1753.9	2083.6	2.18799								3mer_ATC	2962.23	930.528	280.565
534	494	1mer_T	2041.03	2041.03											68	11	3mer_ATC_cap	739	749	E739:E749	875.272	292.874	9
304	24	1mer_T	1941.3	1941.3											69	11	3mer_ATG	750	760	E750:E760	3845.94	1264.02	11		1435.75	2410.18	2.67869								3mer_ATG	3050.2	1281.89	386.505
314	669	1mer_T	1015.72	1015.72											70	11	3mer_ATG_cap	761	771	E761:E771	795.738	213.338	6
974	244	1mer_T	1583.09	1583.09											71	11	3mer_ATT	772	782	E772:E782	3976.53	995.71	11		1158.87	2817.66	3.43138								3mer_ATT	3309.37	1009.11	304.258
889	734	1mer_T	1880.31	1880.31											72	11	3mer_ATT_cap	783	793	E783:E793	667.169	163.902	5
829	209	1mer_T	1806.39	1806.39											73	11	3mer_CAA	794	804	E794:E804	4099.86	875.074	11		1194.83	2905.03	3.43132								3mer_CAA	3263.03	883.173	266.287
794	339	1mer_T	1809.2	1809.2											74	11	3mer_CAA_cap	805	815	E805:E815	836.835	119.333	9
864	39	1mer_T	2542.92	2542.92											75	11	3mer_CAC	816	826	E816:E826	4172.25	1158.88	11		3168.48	1003.77	1.3168								3mer_CAC	3141.53	1360.43	410.186
974	279	1mer_T	1785.86	1785.86											76	11	3mer_CAC_cap	827	837	E827:E837	1030.72	712.586	7
54	69	1mer_T	2822.39	2822.39											77	11	3mer_CAG	838	848	E838:E848	3845.22	1074.17	11		1676.74	2168.47	2.29326								3mer_CAG	3119.94	1120.02	337.697
229	474	1mer_T_cap	232.17	232.17	1mer_T_cap	1		11							78	11	3mer_CAG_cap	849	859	E849:E859	725.274	317.157	6
394	499	1mer_T_cap	189.53	189.53											79	11	3mer_CAT	860	870	E860:E870	4209.47	792.503	11		1041.22	3168.25	4.04284								3mer_CAT	3543.44	802.311	241.906
379	569	1mer_T_cap	249.06	249.06											80	11	3mer_CAT_cap	871	881	E871:E881	666.024	125.064	4
254	154	1mer_T_cap	352.62	352.62											81	11	3mer_CCA	882	892	E882:E892	3305.63	1135.14	11		1317.34	1988.29	2.50932								3mer_CCA	2531.33	1149.48	346.581
449	99	1mer_T_cap	335.14	335.14											82	11	3mer_CCA_cap	893	903	E893:E903	774.296	181.014	7
684	139	1mer_T_cap	300.98	300.98											83	11	3mer_CCC	904	914	E904:E914	3771.46	922.872	11		1092.47	2679	3.45224								3mer_CCC	3085.8	932.781	281.244
734	309	1mer_T_cap	356.95	356.95											84	11	3mer_CCC_cap	915	925	E915:E925	685.665	135.601	6
204	319	1mer_T_cap	357.3	357.3											85	11	3mer_CCG	926	936	E926:E936	3652.94	753.678	11		1256.19	2396.74	2.90794								3mer_CCG	2938.77	775.031	233.681
1019	359	1mer_T_cap	226.94	226.94											86	11	3mer_CCG_cap	937	947	E937:E947	714.17	180.674	7
164	739	1mer_T_cap	275.42	275.42											87	11	3mer_CCT	948	958	E948:E958	3788.69	1153.69	11		1165.05	2623.65	3.25196								3mer_CCT	3167.13	1167.83	352.114
434	294	1mer_T_cap	325.92	325.92											88	11	3mer_CCT_cap	959	969	E959:E969	621.559	181.163	5
349	399	2mer_AA	4433.41	4433.41	2mer_AA	1		11							89	11	3mer_CGA	970	980	E970:E980	4514.12	1573.17	11		1791.1	2723.02	2.52031								3mer_CGA	3624.52	1601.61	482.903
604	9	2mer_AA	4209.14	4209.14											90	11	3mer_CGA_cap	981	991	E981:E991	889.596	300.501	8
404	724	2mer_AA	1909.53	1909.53											91	11	3mer_CGC	992	1002	E992:E1002	3481.74	1022.7	11		1466.12	2015.63	2.3748								3mer_CGC	2754.82	1051.96	317.179
439	294	2mer_AA	4037.45	4037.45											92	11	3mer_CGC_cap	1003	1013	E1003:E1013	726.919	246.4	7
949	549	2mer_AA	1723.84	1723.84											93	11	3mer_CGG	1014	1024	E1014:E1024	3902.54	1056.46	11		1366.8	2535.74	2.85523								3mer_CGG	3127.93	1074.75	324.048
694	554	2mer_AA	3685.64	3685.64											94	11	3mer_CGG_cap	1025	1035	E1025:E1035	774.612	197.397	7
59	439	2mer_AA	3228.59	3228.59											95	11	3mer_CGT	1036	1046	E1036:E1046	3173.77	803.717	11		1424.08	1749.7	2.22865								3mer_CGT	2443.47	836.326	252.162
499	524	2mer_AA	2334.88	2334.88											96	11	3mer_CGT_cap	1047	1057	E1047:E1057	730.303	231.258	5
14	9	2mer_AA	4593.45	4593.45											97	11	3mer_CTA	1058	1068	E1058:E1068	3813.15	878.072	11		1240.17	2572.97	3.07469								3mer_CTA	3082.88	894.371	269.663
439	724	2mer_AA	1917.36	1917.36											98	11	3mer_CTA_cap	1069	1079	E1069:E1079	730.273	169.967	8
164	189	2mer_AA	4073.94	4073.94											99	11	3mer_CTC	1080	1090	E1080:E1090	3668.95	771.906	11		1312.76	2356.2	2.79485								3mer_CTC	2989.04	800.211	241.273
789	654	2mer_AA_cap	514.73	514.73	2mer_AA_cap	1		11							100	11	3mer_CTC_cap	1091	1101	E1091:E1101	679.911	210.948	6
34	444	2mer_AA_cap	573.41	573.41											101	11	3mer_CTG	1102	1112	E1102:E1112	3950.82	701.814	11		1129.8	2821.02	3.49691								3mer_CTG	3178.5	711.858	214.633
209	299	2mer_AA_cap	789.89	789.89											102	11	3mer_CTG_cap	1113	1123	E1113:E1123	772.326	119.159	7
444	494	2mer_AA_cap	439	439											103	11	3mer_CTT	1124	1134	E1124:E1134	3716.82	935.186	11		2015.65	1701.17	1.84398								3mer_CTT	2930.48	1021.02	307.85
909	484	2mer_AA_cap	320.19	320.19											104	11	3mer_CTT_cap	1135	1145	E1135:E1145	786.338	409.771	7
119	379	2mer_AA_cap	660.34	660.34											105	11	3mer_GAA	1146	1156	E1146:E1156	4176.41	1075.17	11		1486.37	2690.03	2.8098								3mer_GAA	3256	1091.6	329.129
749	29	2mer_AA_cap	582.84	582.84											106	11	3mer_GAA_cap	1157	1167	E1157:E1167	920.405	188.656	10
809	464	2mer_AA_cap	543.47	543.47											107	11	3mer_GAC	1168	1178	E1168:E1178	4301.24	1598.9	11		3188.09	1113.15	1.34916								3mer_GAC	3096.01	1730.13	521.654
524	39	2mer_AA_cap	677.53	677.53											108	11	3mer_GAC_cap	1179	1189	E1179:E1189	1205.23	660.954	9
454	514	2mer_AA_cap	398.77	398.77											109	11	3mer_GAG	1190	1200	E1190:E1200	4112.42	1232.58	11		1348.57	2763.85	3.04946								3mer_GAG	3301.59	1245.54	375.546
694	354	2mer_AA_cap	655.28	655.28											110	11	3mer_GAG_cap	1201	1211	E1201:E1211	810.831	179.248	8
884	694	2mer_AC	2649.22	2649.22	2mer_AC	1		11							111	11	3mer_GAT	1212	1222	E1212:E1222	4055.01	1007.2	11		2461.82	1593.19	1.64716								3mer_GAT	3008.08	1112.15	335.327
99	314	2mer_AC	3968.12	3968.12											112	11	3mer_GAT_cap	1223	1233	E1223:E1233	1046.93	471.63	9
644	444	2mer_AC	3136.3	3136.3											113	11	3mer_GCA	1234	1244	E1234:E1244	4053.95	1587.86	11		2516.08	1537.87	1.61122								3mer_GCA	3181.06	1679.67	506.441
139	164	2mer_AC	3844.84	3844.84											114	11	3mer_GCA_cap	1245	1255	E1245:E1255	872.895	547.728	7
114	39	2mer_AC	4555.59	4555.59											115	11	3mer_GCC	1256	1266	E1256:E1266	4198.29	807.8	11		1391.52	2806.76	3.01704								3mer_GCC	3467.83	837.315	252.46
954	729	2mer_AC	3378.73	3378.73											116	11	3mer_GCC_cap	1267	1277	E1267:E1277	730.459	220.355	6
109	709	2mer_AC	1626.83	1626.83											117	11	3mer_GCG	1278	1288	E1278:E1288	4124.31	1071.76	11		1207.98	2916.33	3.41422								3mer_GCG	3416.87	1084.66	327.039
974	19	2mer_AC	2028.52	2028.52											118	11	3mer_GCG_cap	1289	1299	E1289:E1299	707.439	166.847	7
834	569	2mer_AC	2885.38	2885.38											119	11	3mer_GCT	1300	1310	E1300:E1310	4418.02	895.463	11		993.069	3424.95	4.44885								3mer_GCT	3705.84	900.344	271.464
199	269	2mer_AC	4184.19	4184.19											120	11	3mer_GCT_cap	1311	1321	E1311:E1321	712.181	93.6294	8
639	704	2mer_AC	2988.36	2988.36											121	11	3mer_GGA	1322	1332	E1322:E1332	4582.88	1230.95	11		1732.26	2850.63	2.64562								3mer_GGA	3814.46	1272.19	383.579
199	364	2mer_AC_cap	707.97	707.97	2mer_AC_cap	1		11							122	11	3mer_GGA_cap	1333	1343	E1333:E1343	768.422	321.278	6
834	534	2mer_AC_cap	929.81	929.81											123	11	3mer_GGC	1344	1354	E1344:E1354	4963.12	999.513	11		1455.77	3507.36	3.40928								3mer_GGC	4144.47	1021.83	308.092
984	514	2mer_AC_cap	364.84	364.84											124	11	3mer_GGC_cap	1355	1365	E1355:E1365	818.655	212.371	6
174	289	2mer_AC_cap	638.36	638.36											125	11	3mer_GGG	1366	1376	E1366:E1376	5178.88	1159.73	11		1517.09	3661.79	3.41369								3mer_GGG	4269.69	1177.3	354.969
759	64	2mer_AC_cap	1081.44	1081.44											126	11	3mer_GGG_cap	1377	1387	E1377:E1387	909.194	202.633	9
634	614	2mer_AC_cap	523.33	523.33											127	11	3mer_GGT	1388	1398	E1388:E1398	4679.21	1084.26	11		1713.29	2965.92	2.73113								3mer_GGT	3743.89	1114.84	336.136
539	724	2mer_AC_cap	466.36	466.36											128	11	3mer_GGT_cap	1399	1409	E1399:E1409	935.322	259.322	10
829	564	2mer_AC_cap	501.7	501.7											129	11	3mer_GTA	1410	1420	E1410:E1420	4013.45	1380.02	11		1357.7	2655.75	2.95606								3mer_GTA	3111.92	1388.37	418.609
564	754	2mer_AC_cap	736.77	736.77											130	11	3mer_GTA_cap	1421	1431	E1421:E1431	901.525	152.059	10
884	49	2mer_AC_cap	972.41	972.41											131	11	3mer_GTC	1432	1442	E1432:E1442	3891.05	1015.09	11		1156.65	2734.4	3.36408								3mer_GTC	3120.74	1023.22	308.514
69	149	2mer_AC_cap	727.86	727.86											132	11	3mer_GTC_cap	1443	1453	E1443:E1453	770.308	128.779	8
629	34	2mer_AG	4392.48	4392.48	2mer_AG	1		11							133	11	3mer_GTG	1454	1464	E1454:E1464	4563.68	893.721	11		1355.66	3208.02	3.36638								3mer_GTG	3838.36	918.087	276.814
114	149	2mer_AG	3731.58	3731.58											134	11	3mer_GTG_cap	1465	1475	E1465:E1475	725.322	210.114	6
754	184	2mer_AG	3680.88	3680.88											135	11	3mer_GTT	1476	1486	E1476:E1486	3887.43	948.629	11		1503	2384.44	2.58645								3mer_GTT	3063.29	975.245	294.047
504	469	2mer_AG	3197.06	3197.06											136	11	3mer_GTT_cap	1487	1497	E1487:E1497	824.144	226.285	8
714	594	2mer_AG	3434.73	3434.73											137	11	3mer_TAA	1498	1508	E1498:E1508	4105.3	985.952	11		1407.67	2697.63	2.91637								3mer_TAA	3178.7	998.907	301.182
819	359	2mer_AG	3355.83	3355.83											138	11	3mer_TAA_cap	1509	1519	E1509:E1519	926.597	160.358	11
9	174	2mer_AG	4045.78	4045.78											139	11	3mer_TAC	1520	1530	E1520:E1530	3713.54	1337.05	11		2008.36	1705.18	1.84904								3mer_TAC	2806.96	1386.57	418.068
24	499	2mer_AG	3270.86	3270.86											140	11	3mer_TAC_cap	1531	1541	E1531:E1541	906.583	367.259	9
539	639	2mer_AG	2075.14	2075.14											141	11	3mer_TAG	1542	1552	E1542:E1552	3994.82	1161.14	11		1175.63	2819.19	3.39802								3mer_TAG	3352.3	1174.66	354.174
224	209	2mer_AG	4061.36	4061.36											142	11	3mer_TAG_cap	1553	1563	E1553:E1563	642.525	177.703	5
4	59	2mer_AG	4315.83	4315.83											143	11	3mer_TAT	1564	1574	E1564:E1574	4201.32	1078.82	11		1153.5	3047.82	3.64223								3mer_TAT	3454.23	1087.29	327.831
274	614	2mer_AG_cap	731.95	731.95	2mer_AG_cap	1		11							144	11	3mer_TAT_cap	1575	1585	E1575:E1585	747.087	135.472	8
989	449	2mer_AG_cap	348.42	348.42											145	11	3mer_TCA	1586	1596	E1586:E1596	3520.78	957.011	11		1552.01	1968.77	2.26853								3mer_TCA	2718.03	989.064	298.214
894	524	2mer_AG_cap	301.53	301.53											146	11	3mer_TCA_cap	1597	1607	E1597:E1607	802.744	249.754	7
644	44	2mer_AG_cap	604.08	604.08											147	11	3mer_TCC	1608	1618	E1608:E1618	4155.42	457.528	11		1147.46	3007.97	3.62142								3mer_TCC	3511.45	487.338	146.938
469	34	2mer_AG_cap	584.08	584.08											148	11	3mer_TCC_cap	1619	1629	E1619:E1629	643.968	167.829	5
289	119	2mer_AG_cap	672.34	672.34											149	11	3mer_TCG	1630	1640	E1630:E1640	4234.01	908.31	11		1391.56	2842.45	3.04264								3mer_TCG	3493.81	933.899	281.581
729	444	2mer_AG_cap	581.45	581.45											150	11	3mer_TCG_cap	1641	1651	E1641:E1651	740.197	217.12	6
24	4	2mer_AG_cap	752.39	752.39											151	11	3mer_TCT	1652	1662	E1652:E1662	4044.01	809.571	11		1016.65	3027.36	3.9778								3mer_TCT	3459.47	822.284	247.928
49	454	2mer_AG_cap	524.39	524.39											152	11	3mer_TCT_cap	1663	1673	E1663:E1673	584.538	144.036	3
504	694	2mer_AG_cap	356.25	356.25											153	11	3mer_TGA	1674	1684	E1674:E1684	4298.76	927.385	11		1174.23	3124.53	3.66092								3mer_TGA	3538.87	937.613	282.701
254	264	2mer_AG_cap	818.81	818.81											154	11	3mer_TGA_cap	1685	1695	E1685:E1695	759.893	138.113	8
474	419	2mer_AT	5603.33	5603.33	2mer_AT	1		11							155	11	3mer_TGC	1696	1706	E1696:E1706	4535.16	1698.68	11		1297.67	3237.5	3.49486								3mer_TGC	3787.84	1708.56	515.149
464	334	2mer_AT	3892.12	3892.12											156	11	3mer_TGC_cap	1707	1717	E1707:E1717	747.321	183.448	8
384	694	2mer_AT	1609.91	1609.91											157	11	3mer_TGG	1718	1728	E1718:E1728	4150.62	1182.79	11		1932.23	2218.39	2.1481								3mer_TGG	3211.93	1228.28	370.341
394	349	2mer_AT	3648.3	3648.3											158	11	3mer_TGG_cap	1729	1739	E1729:E1739	938.689	331.179	9
894	564	2mer_AT	1561.19	1561.19											159	11	3mer_TGT	1740	1750	E1740:E1750	3855.61	869.645	11		1459.42	2396.19	2.64188								3mer_TGT	3092.42	900.079	271.384
874	284	2mer_AT	3105.47	3105.47											160	11	3mer_TGT_cap	1751	1761	E1751:E1761	763.186	232.078	4
934	634	2mer_AT	1470.5	1470.5											161	11	3mer_TTA	1762	1772	E1762:E1772	3579.79	1047.06	11		1240.78	2339	2.8851								3mer_TTA	2732.9	1055.26	318.173
44	299	2mer_AT	3096.98	3096.98											162	11	3mer_TTA_cap	1773	1783	E1773:E1783	846.885	131.299	9
44	369	2mer_AT	3080.94	3080.94											163	11	3mer_TTC	1784	1794	E1784:E1794	3452.52	1344.69	11		1209.99	2242.54	2.85336								3mer_TTC	2718.16	1354.01	408.249
469	239	2mer_AT	4577.23	4577.23											164	11	3mer_TTC_cap	1795	1805	E1795:E1805	734.368	158.539	6
569	639	2mer_AT	2993.31	2993.31											165	11	3mer_TTG	1806	1816	E1806:E1816	3393.05	958.513	11		1085.25	2307.8	3.12651								3mer_TTG	2729.56	968.768	292.095
929	164	2mer_AT_cap	554.08	554.08	2mer_AT_cap	1		11							166	11	3mer_TTG_cap	1817	1827	E1817:E1827	663.498	140.584	6
774	84	2mer_AT_cap	514.38	514.38											167	11	3mer_TTT	1828	1838	E1828:E1838	4029.19	1497.39	11		1557.09	2472.1	2.58764								3mer_TTT	3322.84	1524	459.504
459	564	2mer_AT_cap	403.31	403.31											168	11	3mer_TTT_cap	1839	1849	E1839:E1849	706.342	283.582	5
379	324	2mer_AT_cap	690.12	690.12											169	11	4mer_AAAA	1850	1860	E1850:E1860	4889.87	1251.19	11		2112.34	2777.52	2.3149								4mer_AAAA	3729.55	1290.81	389.193
184	484	2mer_AT_cap	519.2	519.2											170	11	4mer_AAAA_cap	1861	1871	E1861:E1871	1160.31	317.343	10
234	639	2mer_AT_cap	320.67	320.67											171	11	4mer_AAAC	1872	1882	E1872:E1882	5099.15	1235.31	11		2881.56	2217.59	1.76958								4mer_AAAC	3865.94	1351.99	407.641
9	314	2mer_AT_cap	545.56	545.56											172	11	4mer_AAAC_cap	1883	1893	E1883:E1893	1233.21	549.451	9
859	169	2mer_AT_cap	555.69	555.69											173	11	4mer_AAAG	1894	1904	E1894:E1904	4290.27	1452.63	11		2758.03	1532.24	1.55556								4mer_AAAG	2917.65	1524.27	459.585
894	709	2mer_AT_cap	541.92	541.92											174	11	4mer_AAAG_cap	1905	1915	E1905:E1915	1372.62	461.802	9
434	284	2mer_AT_cap	632.52	632.52											175	11	4mer_AAAT	1916	1926	E1916:E1926	5239.62	1541.02	11		1649.59	3590.04	3.17633								4mer_AAAT	3995.79	1546.95	466.422
174	319	2mer_AT_cap	593.39	593.39											176	11	4mer_AAAT_cap	1927	1937	E1927:E1937	1243.83	135.252	11
109	749	2mer_CA	3432.14	3432.14	2mer_CA	1		11							177	11	4mer_AACA	1938	1948	E1938:E1948	4639.11	1223.69	11		1974.22	2664.89	2.34985								4mer_AACA	3386.16	1247.08	376.01
189	389	2mer_CA	3882.86	3882.86											178	11	4mer_AACA_cap	1949	1959	E1949:E1959	1252.95	240.423	10
814	204	2mer_CA	3503.61	3503.61											179	11	4mer_AACC	1960	1970	E1960:E1970	5976.98	1348.4	11		1972.33	4004.65	3.03042								4mer_AACC	4870.37	1378.93	415.763
49	359	2mer_CA	3188.36	3188.36											180	11	4mer_AACC_cap	1971	1981	E1971:E1981	1106.61	288.574	10
429	539	2mer_CA	1894.5	1894.5											181	11	4mer_AACG	1982	1992	E1982:E1992	5670.26	1226.75	11		1939.41	3730.85	2.92371								4mer_AACG	4552.14	1256.93	378.977
294	44	2mer_CA	3695.66	3695.66											182	11	4mer_AACG_cap	1993	2003	E1993:E2003	1118.12	273.762	10
289	664	2mer_CA	1676.03	1676.03											183	11	4mer_AACT	2004	2014	E2004:E2014	4892.58	1952.59	11		1927.52	2965.05	2.53827								4mer_AACT	3764.94	1970.71	594.192
384	214	2mer_CA	4006.14	4006.14											184	11	4mer_AACT_cap	2015	2025	E2015:E2025	1127.64	266.628	10
519	59	2mer_CA	4121.62	4121.62											185	11	4mer_AAGA	2026	2036	E2026:E2036	4391.74	1343.96	11		2188.23	2203.51	2.00698								4mer_AAGA	3014.61	1370.89	413.337
479	699	2mer_CA	1753.78	1753.78											186	11	4mer_AAGA_cap	2037	2047	E2037:E2047	1377.13	270.366	11
404	119	2mer_CA	3976.95	3976.95											187	11	4mer_AAGC	2048	2058	E2048:E2058	5043.91	1441.69	11		2179.56	2864.35	2.31418								4mer_AAGC	3794.02	1474.62	444.616
474	99	2mer_CA_cap	721.66	721.66	2mer_CA_cap	1		11							188	11	4mer_AAGC_cap	2059	2069	E2059:E2069	1249.89	309.892	10
64	399	2mer_CA_cap	553.16	553.16											189	11	4mer_AAGG	2070	2080	E2070:E2080	5127.74	1818.56	11		2390.6	2737.14	2.14496								4mer_AAGG	3786.09	1851.87	558.36
749	94	2mer_CA_cap	548.59	548.59											190	11	4mer_AAGG_cap	2081	2091	E2081:E2091	1341.65	349.652	10
99	699	2mer_CA_cap	754.08	754.08											191	11	4mer_AAGT	2092	2102	E2092:E2102	5248.34	1475.96	11		2072.71	3175.63	2.53211								4mer_AAGT	3904.17	1495.8	451.002
4	439	2mer_CA_cap	450.16	450.16											192	11	4mer_AAGT_cap	2103	2113	E2103:E2113	1344.17	242.846	11
819	679	2mer_CA_cap	448.62	448.62											193	11	4mer_AATA	2114	2124	E2114:E2124	4819.56	868.363	11		1953.54	2866.02	2.46709								4mer_AATA	3681.71	909.935	274.356
909	534	2mer_CA_cap	255.97	255.97											194	11	4mer_AATA_cap	2125	2135	E2125:E2135	1137.85	271.896	11
549	339	2mer_CA_cap	605.83	605.83											195	11	4mer_AATC	2136	2146	E2136:E2146	4605.55	1446.3	11		2887.56	1717.99	1.59496								4mer_AATC	3229.25	1531.51	461.769
734	104	2mer_CA_cap	569.33	569.33											196	11	4mer_AATC_cap	2147	2157	E2147:E2157	1376.31	503.752	11
644	724	2mer_CA_cap	511.97	511.97											197	11	4mer_AATG	2158	2168	E2158:E2168	4159.62	1201.03	11		2321.1	1838.53	1.79209								4mer_AATG	3064.51	1268.65	382.513
434	439	2mer_CA_cap	580.34	580.34											198	11	4mer_AATG_cap	2169	2179	E2169:E2179	1095.12	408.661	9
319	619	2mer_CC	1669.22	1669.22	2mer_CC	1		11							199	11	4mer_AATT	2180	2190	E2180:E2190	4351.17	1254.97	11		2140.65	2210.51	2.03264								4mer_AATT	2921.54	1277.16	385.077
394	724	2mer_CC	1654.55	1654.55											200	11	4mer_AATT_cap	2191	2201	E2191:E2201	1429.63	237.007	11
474	449	2mer_CC	3951.3	3951.3											201	11	4mer_ACAA	2202	2212	E2202:E2212	4480.88	1342.86	11		1761.48	2719.41	2.54382								4mer_ACAA	3499.39	1367.8	412.407
879	104	2mer_CC	4256.56	4256.56											202	11	4mer_ACAA_cap	2213	2223	E2213:E2223	981.49	259.995	9
264	719	2mer_CC	1515.88	1515.88											203	11	4mer_ACAC	2224	2234	E2224:E2234	5158.14	944.945	11		3031.96	2126.17	1.70125								4mer_ACAC	3950.96	1123.79	338.835
554	299	2mer_CC	3990.59	3990.59											204	11	4mer_ACAC_cap	2235	2245	E2235:E2245	1207.18	608.263	9
804	184	2mer_CC	3311.92	3311.92											205	11	4mer_ACAG	2246	2256	E2246:E2256	4711.61	1461.02	11		1868.03	2843.58	2.52223								4mer_ACAG	3701.05	1488.72	448.865
904	279	2mer_CC	2432.67	2432.67											206	11	4mer_ACAG_cap	2257	2267	E2257:E2267	1010.56	285.823	9
989	444	2mer_CC	2207.69	2207.69											207	11	4mer_ACAT	2268	2278	E2268:E2278	4640.55	1371.36	11		1432.49	3208.06	3.2395								4mer_ACAT	3723.08	1382.07	416.709
139	399	2mer_CC	3321.83	3321.83											208	11	4mer_ACAT_cap	2279	2289	E2279:E2289	917.465	171.675	9
139	44	2mer_CC	4157.08	4157.08											209	11	4mer_ACCA	2290	2300	E2290:E2300	5028.16	815.777	11		1594.09	3434.07	3.15424								4mer_ACCA	3990.54	836.6	252.244
824	424	2mer_CC_cap	381.39	381.39	2mer_CC_cap	1		11							210	11	4mer_ACCA_cap	2301	2311	E2301:E2311	1037.62	185.49	10
769	664	2mer_CC_cap	547.69	547.69											211	11	4mer_ACCC	2312	2322	E2312:E2322	3794.08	1939.28	11		2010.07	1784.01	1.88754								4mer_ACCC	2517.55	1954.64	589.345
289	94	2mer_CC_cap	661.95	661.95											212	11	4mer_ACCC_cap	2323	2333	E2323:E2333	1276.53	244.514	11
259	214	2mer_CC_cap	599.02	599.02											213	11	4mer_ACCG	2334	2344	E2334:E2344	4281.53	1136.15	11		1800.78	2480.75	2.3776								4mer_ACCG	3373.2	1174.45	354.109
259	339	2mer_CC_cap	590.45	590.45											214	11	4mer_ACCG_cap	2345	2355	E2345:E2355	908.328	297.483	8
319	699	2mer_CC_cap	327.75	327.75											215	11	4mer_ACCT	2356	2366	E2356:E2366	5094.84	1213.07	11		1788.68	3306.16	2.84838								4mer_ACCT	3926.57	1230.57	371.031
744	524	2mer_CC_cap	459.08	459.08											216	11	4mer_ACCT_cap	2367	2377	E2367:E2377	1168.27	206.805	11
364	629	2mer_CC_cap	340.48	340.48											217	11	4mer_ACGA	2378	2388	E2378:E2388	4381.01	1318.35	11		1827.1	2553.91	2.3978								4mer_ACGA	3379.58	1346.77	406.067
659	444	2mer_CC_cap	503.7	503.7											218	11	4mer_ACGA_cap	2389	2399	E2389:E2399	1001.43	275.223	9
469	334	2mer_CC_cap	584.66	584.66											219	11	4mer_ACGC	2400	2410	E2400:E2410	4717.4	954.695	11		2162.9	2554.49	2.18105								4mer_ACGC	3429.67	998.273	300.991
74	259	2mer_CC_cap	547.14	547.14											220	11	4mer_ACGC_cap	2411	2421	E2411:E2421	1287.72	291.728	11
749	304	2mer_CG	3412.55	3412.55	2mer_CG	1		11							221	11	4mer_ACGG	2422	2432	E2422:E2432	4506.2	1112.7	11		1901.3	2604.9	2.37006								4mer_ACGG	3353.81	1140.36	343.83
274	414	2mer_CG	4077.22	4077.22											222	11	4mer_ACGG_cap	2433	2443	E2433:E2443	1152.39	249.636	11
784	729	2mer_CG	2142.41	2142.41											223	11	4mer_ACGT	2444	2454	E2444:E2454	4979.34	1229.23	11		2100.23	2879.11	2.37086								4mer_ACGT	3736.95	1262.05	380.522
524	549	2mer_CG	2679.61	2679.61											224	11	4mer_ACGT_cap	2455	2465	E2455:E2465	1242.39	285.947	11
559	369	2mer_CG	3612.5	3612.5											225	11	4mer_ACTA	2466	2476	E2466:E2476	4424.8	1118.22	11		1631.6	2793.2	2.71194								4mer_ACTA	3351.58	1133.61	341.795
669	339	2mer_CG	3635.27	3635.27											226	11	4mer_ACTA_cap	2477	2487	E2477:E2487	1073.22	186.127	11
374	314	2mer_CG	3875.44	3875.44											227	11	4mer_ACTC	2488	2498	E2488:E2498	5037.74	1268.59	11		1891.83	3145.92	2.6629								4mer_ACTC	3888.97	1292.54	389.717
249	284	2mer_CG	4026.02	4026.02											228	11	4mer_ACTC_cap	2499	2509	E2499:E2509	1148.77	247.686	11
534	189	2mer_CG	4091.02	4091.02											229	11	4mer_ACTG	2510	2520	E2510:E2520	4492.62	946.955	11		1651.86	2840.75	2.71973								4mer_ACTG	3410.24	965.795	291.198
734	149	2mer_CG	3396.42	3396.42											230	11	4mer_ACTG_cap	2521	2531	E2521:E2531	1082.37	189.83	11
504	459	2mer_CG	3331.83	3331.83											231	11	4mer_ACTT	2532	2542	E2532:E2542	4588.57	1619.52	11		1669.64	2918.93	2.74824								4mer_ACTT	3539.83	1632.69	492.274
969	739	2mer_CG_cap	486.17	486.17	2mer_CG_cap	1		11							232	11	4mer_ACTT_cap	2543	2553	E2543:E2553	1048.73	206.969	10
1009	29	2mer_CG_cap	271.36	271.36											233	11	4mer_AGAA	2554	2564	E2554:E2564	5036.52	1349.67	11		3229.34	1807.19	1.55962								4mer_AGAA	3626.13	1479.6	446.116
224	444	2mer_CG_cap	529.91	529.91											234	11	4mer_AGAA_cap	2565	2575	E2565:E2575	1410.39	606.314	11
304	304	2mer_CG_cap	681.06	681.06											235	11	4mer_AGAC	2576	2586	E2576:E2586	5046.29	1136	11		3066.23	1980.06	1.64576								4mer_AGAC	3686.22	1270.41	383.042
819	719	2mer_CG_cap	425.42	425.42											236	11	4mer_AGAC_cap	2587	2597	E2587:E2597	1360.07	568.719	10
634	264	2mer_CG_cap	602.08	602.08											237	11	4mer_AGAG	2598	2608	E2598:E2608	4424.62	1194.81	11		4848.71	-424.089	0.912536								4mer_AGAG	2938.81	1638.34	493.977
759	364	2mer_CG_cap	529.3	529.3											238	11	4mer_AGAG_cap	2609	2619	E2609:E2619	1485.81	1120.97	9
339	179	2mer_CG_cap	1073.25	1073.25											239	11	4mer_AGAT	2620	2630	E2620:E2630	4705.54	1214.2	11		2617.64	2087.9	1.79763								4mer_AGAT	3584.99	1312.75	395.808
139	199	2mer_CG_cap	567.95	567.95											240	11	4mer_AGAT_cap	2631	2641	E2631:E2641	1120.55	499.03	8
379	189	2mer_CG_cap	643.44	643.44											241	11	4mer_AGCA	2642	2652	E2642:E2652	5204.36	1187.23	11		1901.6	3302.76	2.73683								4mer_AGCA	4072.02	1214.61	366.219
334	429	2mer_CG_cap	582.83	582.83											242	11	4mer_AGCA_cap	2653	2663	E2653:E2663	1132.34	256.42	11
339	329	2mer_CT	3488.33	3488.33	2mer_CT	1		11							243	11	4mer_AGCC	2664	2674	E2664:E2674	5017.85	1849.14	11		1748.62	3269.23	2.86961								4mer_AGCC	3915.85	1861.66	561.312
579	369	2mer_CT	3511.83	3511.83											244	11	4mer_AGCC_cap	2675	2685	E2675:E2685	1102	215.541	11
94	149	2mer_CT	3320.36	3320.36											245	11	4mer_AGCG	2686	2696	E2686:E2696	4023.71	1431.83	11		3223.89	799.823	1.24809								4mer_AGCG	2810.98	1581	476.688
434	419	2mer_CT	3268.62	3268.62											246	11	4mer_AGCG_cap	2697	2707	E2697:E2707	1212.72	670.387	9
159	569	2mer_CT	1491.52	1491.52											247	11	4mer_AGCT	2708	2718	E2708:E2718	5243.34	1408.77	11		4341	902.336	1.20786								4mer_AGCT	3970.81	1740.92	524.908
974	34	2mer_CT	2313.86	2313.86											248	11	4mer_AGCT_cap	2719	2729	E2719:E2729	1272.52	1022.83	9
139	349	2mer_CT	3520.42	3520.42											249	11	4mer_AGGA	2730	2740	E2730:E2740	4198.02	1233.2	11		2412.62	1785.39	1.74002								4mer_AGGA	2793.92	1278.2	385.39
809	284	2mer_CT	4093.48	4093.48											250	11	4mer_AGGA_cap	2741	2751	E2741:E2751	1404.1	336.174	11
244	454	2mer_CT	3002.36	3002.36											251	11	4mer_AGGC	2752	2762	E2752:E2762	5105.76	1210.44	11		4884.62	221.142	1.04527								4mer_AGGC	3572.99	1647.26	496.669
594	194	2mer_CT	3561.77	3561.77											252	11	4mer_AGGC_cap	2763	2773	E2763:E2773	1532.77	1117.28	10
184	614	2mer_CT	1384.08	1384.08											253	11	4mer_AGGG	2774	2784	E2774:E2784	4804.8	1473.59	11		2020.17	2784.64	2.37842								4mer_AGGG	3617.94	1499.54	452.128
89	49	2mer_CT_cap	947.97	947.97	2mer_CT_cap	1		11							254	11	4mer_AGGG_cap	2785	2795	E2785:E2795	1186.87	277.767	11
864	404	2mer_CT_cap	413.06	413.06											255	11	4mer_AGGT	2796	2806	E2796:E2806	4109.3	1411.95	11		2761.19	1348.11	1.48824								4mer_AGGT	2879.5	1501.39	452.686
399	214	2mer_CT_cap	581.36	581.36											256	11	4mer_AGGT_cap	2807	2817	E2807:E2817	1229.8	510.463	10
489	279	2mer_CT_cap	511.66	511.66											257	11	4mer_AGTA	2818	2828	E2818:E2828	4660.82	1329.55	11		1930.91	2729.91	2.4138								4mer_AGTA	3568.83	1358.64	409.645
764	274	2mer_CT_cap	390.22	390.22											258	11	4mer_AGTA_cap	2829	2839	E2829:E2839	1091.99	279.64	9
604	299	2mer_CT_cap	513.47	513.47											259	11	4mer_AGTC	2840	2850	E2840:E2850	4953.61	932.463	11		1843.43	3110.17	2.68716								4mer_AGTC	3824.84	962.412	290.178
464	419	2mer_CT_cap	556.36	556.36											260	11	4mer_AGTC_cap	2851	2861	E2851:E2861	1128.76	238.223	10
979	609	2mer_CT_cap	237.81	237.81											261	11	4mer_AGTG	2862	2872	E2862:E2872	3929.95	1242.34	11		2580.4	1349.55	1.523								4mer_AGTG	2719.26	1323.58	399.075
1004	509	2mer_CT_cap	277.8	277.8											262	11	4mer_AGTG_cap	2873	2883	E2873:E2883	1210.69	456.57	10
254	584	2mer_CT_cap	310.33	310.33											263	11	4mer_AGTT	2884	2894	E2884:E2894	3731.54	1234.55	11		3274.85	456.687	1.13945								4mer_AGTT	2417.61	1396.91	421.184
69	484	2mer_CT_cap	416.3	416.3											264	11	4mer_AGTT_cap	2895	2905	E2895:E2905	1313.93	653.64	9
674	349	2mer_GA	2433.66	2433.66	2mer_GA	1		11							265	11	4mer_ATAA	2906	2916	E2906:E2916	4958.96	919.279	11		1724.73	3234.24	2.87522								4mer_ATAA	3783.8	937.353	282.623
794	249	2mer_GA	3395.33	3395.33											266	11	4mer_ATAA_cap	2917	2927	E2917:E2927	1175.17	183.187	11
534	379	2mer_GA	4083.3	4083.3											267	11	4mer_ATAC	2928	2938	E2928:E2938	4429.75	1188.44	11		2268.6	2161.14	1.95263								4mer_ATAC	3317.35	1249.37	376.698
444	444	2mer_GA	3849.38	3849.38											268	11	4mer_ATAC_cap	2939	2949	E2939:E2949	1112.39	385.403	9
869	189	2mer_GA	3772.19	3772.19											269	11	4mer_ATAG	2950	2960	E2950:E2960	5093.89	1301.26	11		1990.43	3103.46	2.5592								4mer_ATAG	3864.49	1325.76	399.732
79	734	2mer_GA	3592.45	3592.45											270	11	4mer_ATAG_cap	2961	2971	E2961:E2971	1229.4	253.674	11
674	539	2mer_GA	3513.5	3513.5											271	11	4mer_ATAT	2972	2982	E2972:E2982	4047.88	1270.79	11		1614.29	2433.59	2.50753								4mer_ATAT	3113.35	1290.83	389.2
199	264	2mer_GA	4247.12	4247.12											272	11	4mer_ATAT_cap	2983	2993	E2983:E2993	934.531	226.585	8
214	749	2mer_GA	1585.98	1585.98											273	11	4mer_ATCA	2994	3004	E2994:E3004	4785	1080.64	11		1523.59	3261.41	3.14061								4mer_ATCA	3897.97	1101.27	332.047
884	84	2mer_GA	5027.42	5027.42											274	11	4mer_ATCA_cap	3005	3015	E3005:E3015	887.029	212.187	8
374	119	2mer_GA	4374.27	4374.27											275	11	4mer_ATCC	3016	3026	E3016:E3026	4271.29	991.443	11		2984.35	1286.94	1.43123								4mer_ATCC	3123.3	1165.18	351.316
729	584	2mer_GA_cap	649.81	649.81	2mer_GA_cap	1		11							276	11	4mer_ATCC_cap	3027	3037	E3027:E3037	1147.99	612.122	9
49	24	2mer_GA_cap	964.08	964.08											277	11	4mer_ATCG	3038	3048	E3038:E3048	4011.84	1066.47	11		1755.43	2256.41	2.28539								4mer_ATCG	2988.45	1094.03	329.863
764	94	2mer_GA_cap	585.36	585.36											278	11	4mer_ATCG_cap	3049	3059	E3049:E3059	1023.39	244.011	10
589	194	2mer_GA_cap	666.58	666.58											279	11	4mer_ATCT	3060	3070	E3060:E3070	4047.53	1823.16	11		1594.09	2453.44	2.53908								4mer_ATCT	3086.94	1835.34	553.377
644	584	2mer_GA_cap	540	540											280	11	4mer_ATCT_cap	3071	3081	E3071:E3081	960.585	211.17	9
574	649	2mer_GA_cap	1650.67	1650.67											281	11	4mer_ATGA	3082	3092	E3082:E3092	4114.08	1026.21	11		1896.46	2217.61	2.16934								4mer_ATGA	3013.02	1059.91	319.575
744	109	2mer_GA_cap	722.52	722.52											282	11	4mer_ATGA_cap	3093	3103	E3093:E3103	1101.05	265.137	9
864	579	2mer_GA_cap	473.89	473.89											283	11	4mer_ATGC	3104	3114	E3104:E3114	4081.6	900.649	11		3868.01	213.59	1.05522								4mer_ATGC	2780.03	1242.18	374.532
514	9	2mer_GA_cap	657.06	657.06											284	11	4mer_ATGC_cap	3115	3125	E3115:E3125	1301.56	855.482	10
114	384	2mer_GA_cap	690.98	690.98											285	11	4mer_ATGG	3126	3136	E3126:E3136	4329.84	1302.61	11		2009.6	2320.24	2.15458								4mer_ATGG	3202.69	1335.41	402.642
809	574	2mer_GA_cap	507.05	507.05											286	11	4mer_ATGG_cap	3137	3147	E3137:E3147	1127.15	294.15	10
834	264	2mer_GC	3512.62	3512.62	2mer_GC	1		11							287	11	4mer_ATGT	3148	3158	E3148:E3158	4847.67	824.661	11		1776.87	3070.8	2.72821								4mer_ATGT	3860.28	865.632	260.998
314	729	2mer_GC	1415.25	1415.25											288	11	4mer_ATGT_cap	3159	3169	E3159:E3169	987.391	263.16	9
989	329	2mer_GC	2841.22	2841.22											289	11	4mer_ATTA	3170	3180	E3170:E3180	4892.54	502.384	11		2357.68	2534.86	2.07515								4mer_ATTA	3714.39	637.948	192.348
709	289	2mer_GC	3916.41	3916.41											290	11	4mer_ATTA_cap	3181	3191	E3181:E3191	1178.15	393.176	10
119	399	2mer_GC	3707.05	3707.05											291	11	4mer_ATTC	3192	3202	E3192:E3202	4581.86	766.278	11		1477.12	3104.73	3.10188								4mer_ATTC	3560.71	781.206	235.543
849	649	2mer_GC	2823.92	2823.92											292	11	4mer_ATTC_cap	3203	3213	E3203:E3213	1021.15	151.991	10
514	479	2mer_GC	2284.42	2284.42											293	11	4mer_ATTG	3214	3224	E3214:E3224	4652.63	1607.6	11		2011.7	2640.94	2.31279								4mer_ATTG	3487.49	1632.18	492.121
759	299	2mer_GC	3673.38	3673.38											294	11	4mer_ATTG_cap	3225	3235	E3225:E3235	1165.14	282.185	11
819	204	2mer_GC	3257.78	3257.78											295	11	4mer_ATTT	3236	3246	E3236:E3246	4531.07	1083.53	11		1285.85	3245.21	3.52379								4mer_ATTT	3428.99	1085.26	327.22
79	249	2mer_GC	3565.97	3565.97											296	11	4mer_ATTT_cap	3247	3257	E3247:E3257	1102.07	61.2595	11
149	254	2mer_GC	3421.09	3421.09											297	11	4mer_CAAA	3258	3268	E3258:E3268	3910.28	879.469	11		1980.89	1929.39	1.974								4mer_CAAA	2880.63	934.883	281.878
989	64	2mer_GC_cap	509.3	509.3	2mer_GC_cap	1		11							298	11	4mer_CAAA_cap	3269	3279	E3269:E3279	1029.65	317.081	9
394	544	2mer_GC_cap	434.03	434.03											299	11	4mer_CAAC	3280	3290	E3280:E3290	4498.01	820.88	11		2089.1	2408.91	2.15308								4mer_CAAC	3445.79	890.675	268.549
214	529	2mer_GC_cap	357.62	357.62											300	11	4mer_CAAC_cap	3291	3301	E3291:E3301	1052.22	345.628	9
904	654	2mer_GC_cap	419.27	419.27											301	11	4mer_CAAG	3302	3312	E3302:E3312	3410.51	886.191	11		1669.99	1740.52	2.04223								4mer_CAAG	2418.03	914.514	275.736
239	64	2mer_GC_cap	748.97	748.97											302	11	4mer_CAAG_cap	3313	3323	E3313:E3323	992.483	225.836	9
549	559	2mer_GC_cap	589.64	589.64											303	11	4mer_CAAT	3324	3334	E3324:E3334	3555.41	1037.75	11		1609.23	1946.18	2.20939								4mer_CAAT	2554.16	1057.36	318.805
379	104	2mer_GC_cap	706.48	706.48											304	11	4mer_CAAT_cap	3335	3345	E3335:E3345	1001.25	202.659	9
614	199	2mer_GC_cap	623.75	623.75											305	11	4mer_CACA	3346	3356	E3346:E3356	3957.54	913.021	11		1900.08	2057.47	2.08284								4mer_CACA	2897	954.946	287.927
224	274	2mer_GC_cap	689.44	689.44											306	11	4mer_CACA_cap	3357	3367	E3357:E3367	1060.54	279.845	9
629	79	2mer_GC_cap	636.8	636.8											307	11	4mer_CACC	3368	3378	E3368:E3378	4461.6	1327.72	11		1611.23	2850.37	2.76906								4mer_CACC	3536.34	1347.26	406.215
419	539	2mer_GC_cap	361.52	361.52											308	11	4mer_CACC_cap	3379	3389	E3379:E3389	925.267	228.655	8
684	374	2mer_GG	3562.09	3562.09	2mer_GG	1		11							309	11	4mer_CACG	3390	3400	E3390:E3400	4106.76	918.373	11		1649.4	2457.36	2.48985								4mer_CACG	3119.3	944.507	284.78
244	24	2mer_GG	3468.12	3468.12											310	11	4mer_CACG_cap	3401	3411	E3401:E3411	987.458	220.647	10
489	124	2mer_GG	3713.23	3713.23											311	11	4mer_CACT	3412	3422	E3412:E3422	3723.14	980.836	11		1751.43	1971.72	2.12578								4mer_CACT	2804.81	1019.39	307.358
64	39	2mer_GG	4329.31	4329.31											312	11	4mer_CACT_cap	3423	3433	E3423:E3433	918.332	277.699	8
574	29	2mer_GG	3780.3	3780.3											313	11	4mer_CAGA	3434	3444	E3434:E3444	3827.7	823.13	11		1963.22	1864.48	1.94971								4mer_CAGA	2783.22	878.253	264.803
729	119	2mer_GG	3598.16	3598.16											314	11	4mer_CAGA_cap	3445	3455	E3445:E3455	1044.48	306.245	10
684	389	2mer_GG	4556.75	4556.75											315	11	4mer_CAGC	3456	3466	E3456:E3466	4340.53	1244.63	11		1914.39	2426.14	2.26732								4mer_CAGC	3322.17	1279.97	385.925
194	694	2mer_GG	2185.22	2185.22											316	11	4mer_CAGC_cap	3467	3477	E3467:E3477	1018.36	298.677	9
809	14	2mer_GG	4676.67	4676.67											317	11	4mer_CAGG	3478	3488	E3478:E3488	3849.26	1184.87	11		2609.94	1239.32	1.47485								4mer_CAGG	2773.44	1290.51	389.105
509	314	2mer_GG	3957.77	3957.77											318	11	4mer_CAGG_cap	3489	3499	E3489:E3499	1075.83	511.371	8
409	514	2mer_GG	2056.19	2056.19											319	11	4mer_CAGT	3500	3510	E3500:E3510	3562.05	1035.53	11		2239.26	1322.8	1.59073								4mer_CAGT	2420.64	1098.29	331.148
139	269	2mer_GG_cap	649.73	649.73	2mer_GG_cap	1		11							320	11	4mer_CAGT_cap	3511	3521	E3511:E3521	1141.41	365.948	10
219	419	2mer_GG_cap	667.09	667.09											321	11	4mer_CATA	3522	3532	E3522:E3532	3608.01	949.314	11		2228.69	1379.32	1.6189								4mer_CATA	2596.38	1032.36	311.27
864	484	2mer_GG_cap	431.42	431.42											322	11	4mer_CATA_cap	3533	3543	E3533:E3543	1011.63	405.684	9
384	759	2mer_GG_cap	285.77	285.77											323	11	4mer_CATC	3544	3554	E3544:E3554	4126.89	954.17	11		1286.71	2840.18	3.20732								4mer_CATC	3192.69	961.377	289.866
669	534	2mer_GG_cap	557.94	557.94											324	11	4mer_CATC_cap	3555	3565	E3555:E3565	934.205	117.502	11
469	484	2mer_GG_cap	451.03	451.03											325	11	4mer_CATG	3566	3576	E3566:E3576	4140.15	1619.58	11		2347.73	1792.42	1.76347								4mer_CATG	3159.78	1682.49	507.29
294	524	2mer_GG_cap	336.86	336.86											326	11	4mer_CATG_cap	3577	3587	E3577:E3587	980.369	455.788	8
889	719	2mer_GG_cap	631.83	631.83											327	11	4mer_CATT	3588	3598	E3588:E3598	3748.43	456.667	11		1718.01	2030.42	2.18184								4mer_CATT	2794.63	522.911	157.664
1019	219	2mer_GG_cap	419.39	419.39											328	11	4mer_CATT_cap	3599	3609	E3599:E3609	953.797	254.739	10
804	169	2mer_GG_cap	737.77	737.77											329	11	4mer_CCAA	3610	3620	E3610:E3620	4056.15	808.751	11		1337.97	2718.17	3.03157								4mer_CCAA	3168.06	822.537	248.004
144	104	2mer_GG_cap	780.67	780.67											330	11	4mer_CCAA_cap	3621	3631	E3621:E3631	888.085	149.962	9
369	744	2mer_GT	1118.84	1118.84	2mer_GT	1		11							331	11	4mer_CCAC	3632	3642	E3632:E3642	4227.16	1096.56	11		1284.18	2942.98	3.29173								4mer_CCAC	3314.87	1103.54	332.73
9	509	2mer_GT	2735.91	2735.91											332	11	4mer_CCAC_cap	3643	3653	E3643:E3653	912.294	123.962	10
334	94	2mer_GT	3624.41	3624.41											333	11	4mer_CCAG	3654	3664	E3654:E3664	4232.84	1256.62	11		1933.54	2299.3	2.18916								4mer_CCAG	3303.65	1300.45	392.1
744	664	2mer_GT	2672.66	2672.66											334	11	4mer_CCAG_cap	3665	3675	E3665:E3675	929.192	334.783	8
469	49	2mer_GT	3626.19	3626.19											335	11	4mer_CCAT	3676	3686	E3676:E3686	4279.35	768.142	11		1254.18	3025.17	3.41207								4mer_CCAT	3386.77	777.542	234.438
444	24	2mer_GT	3599.55	3599.55											336	11	4mer_CCAT_cap	3687	3697	E3687:E3697	892.581	120.533	10
444	594	2mer_GT	1992.55	1992.55											337	11	4mer_CCCA	3698	3708	E3698:E3708	4215.93	1018.95	11		1564.19	2651.74	2.69528								4mer_CCCA	3295.42	1041.29	313.961
839	124	2mer_GT	3478.11	3478.11											338	11	4mer_CCCA_cap	3709	3719	E3709:E3719	920.51	214.559	10
9	524	2mer_GT	2723.73	2723.73											339	11	4mer_CCCC	3720	3730	E3720:E3730	3934.02	1231.67	11		1259.63	2674.38	3.12315								4mer_CCCC	3017.17	1236.95	372.956
14	609	2mer_GT	2982	2982											340	11	4mer_CCCC_cap	3731	3741	E3731:E3741	916.85	114.26	11
474	579	2mer_GT	2116.42	2116.42											341	11	4mer_CCCG	3742	3752	E3742:E3752	3921.62	1321.38	11		1812.66	2108.96	2.16346								4mer_CCCG	2962.77	1351.68	407.547
439	164	2mer_GT_cap	560.48	560.48	2mer_GT_cap	1		11							342	11	4mer_CCCG_cap	3753	3763	E3753:E3763	958.851	284.605	10
354	14	2mer_GT_cap	574.5	574.5											343	11	4mer_CCCT	3764	3774	E3764:E3774	3737.11	876.541	11		1569.2	2167.91	2.38153								4mer_CCCT	2838.97	904.632	272.757
964	349	2mer_GT_cap	414.94	414.94											344	11	4mer_CCCT_cap	3775	3785	E3775:E3785	898.145	223.686	8
84	554	2mer_GT_cap	435.08	435.08											345	11	4mer_CCGA	3786	3796	E3786:E3796	4568.3	662.391	11		1532.23	3036.07	2.98148								4mer_CCGA	3706.81	699.107	210.789
644	194	2mer_GT_cap	596.16	596.16											346	11	4mer_CCGA_cap	3797	3807	E3797:E3807	861.489	223.579	8
769	254	2mer_GT_cap	430.41	430.41											347	11	4mer_CCGC	3808	3818	E3808:E3818	4029.42	1201.68	11		1510.1	2519.32	2.66831								4mer_CCGC	3154.92	1220.22	367.909
624	329	2mer_GT_cap	563.83	563.83											348	11	4mer_CCGC_cap	3819	3829	E3819:E3829	874.504	211.867	9
209	474	2mer_GT_cap	507.2	507.2											349	11	4mer_CCGG	3830	3840	E3830:E3840	4321.06	968.905	11		2099.53	2221.53	2.05811								4mer_CCGG	3348.89	1039.23	313.339
29	539	2mer_GT_cap	502.88	502.88											350	11	4mer_CCGG_cap	3841	3851	E3841:E3851	972.171	375.787	8
794	104	2mer_GT_cap	532.36	532.36											351	11	4mer_CCGT	3852	3862	E3852:E3862	3413.83	1196.38	11		1497.36	1916.47	2.2799								4mer_CCGT	2507.61	1212.5	365.582
839	594	2mer_GT_cap	529.98	529.98											352	11	4mer_CCGT_cap	3863	3873	E3863:E3873	906.222	197.046	9
64	604	2mer_TA	3325.64	3325.64	2mer_TA	1		11							353	11	4mer_CCTA	3874	3884	E3874:E3884	3547.61	1013.83	11		1949.37	1598.23	1.81987								4mer_CCTA	2645.09	1072.2	323.281
799	674	2mer_TA	2682.44	2682.44											354	11	4mer_CCTA_cap	3885	3895	E3885:E3895	902.521	348.951	7
94	424	2mer_TA	2827.25	2827.25											355	11	4mer_CCTC	3896	3906	E3896:E3906	4212.97	888.305	11		1729.91	2483.06	2.43537								4mer_CCTC	3325.51	931.634	280.898
239	739	2mer_TA	1550.2	1550.2											356	11	4mer_CCTC_cap	3907	3917	E3907:E3917	887.458	280.816	8
704	274	2mer_TA	3642.53	3642.53											357	11	4mer_CCTG	3918	3928	E3918:E3928	3607.29	1056.75	11		1836.06	1771.22	1.96468								4mer_CCTG	2618.75	1093.86	329.81
494	379	2mer_TA	4071.2	4071.2											358	11	4mer_CCTG_cap	3929	3939	E3929:E3939	988.534	282.51	10
559	174	2mer_TA	4225.31	4225.31											359	11	4mer_CCTT	3940	3950	E3940:E3950	4355.77	923.469	11		1443.7	2912.07	3.01709								4mer_CCTT	3487.55	943.182	284.38
579	169	2mer_TA	3980.83	3980.83											360	11	4mer_CCTT_cap	3951	3961	E3951:E3961	868.223	191.826	9
39	549	2mer_TA	3548.45	3548.45											361	11	4mer_CGAA	3962	3972	E3962:E3972	4099.81	1030.04	11		4318.95	-219.134	0.949262								4mer_CGAA	2843.17	1450.15	437.238
904	264	2mer_TA	3009.31	3009.31											362	11	4mer_CGAA_cap	3973	3983	E3973:E3983	1256.64	1020.77	7
509	509	2mer_TA	3536.59	3536.59											363	11	4mer_CGAC	3984	3994	E3984:E3994	4797.7	1858.51	11		1952.23	2845.47	2.45755								4mer_CGAC	3700.28	1880.22	566.908
954	284	2mer_TA_cap	502.27	502.27	2mer_TA_cap	1		11							364	11	4mer_CGAC_cap	3995	4005	E3995:E4005	1097.42	284.935	10
604	114	2mer_TA_cap	560.12	560.12											365	11	4mer_CGAG	4006	4016	E4006:E4016	4807.05	635.067	11		1814.12	2992.93	2.6498								4mer_CGAG	3818.79	692.166	208.696
919	589	2mer_TA_cap	310.55	310.55											366	11	4mer_CGAG_cap	4017	4027	E4017:E4027	988.257	275.288	10
314	414	2mer_TA_cap	552.59	552.59											367	11	4mer_CGAT	4028	4038	E4028:E4038	4075.13	1231.23	11		1673.23	2401.89	2.43548								4mer_CGAT	3068.78	1251.14	377.233
379	524	2mer_TA_cap	379.11	379.11											368	11	4mer_CGAT_cap	4039	4049	E4039:E4049	1006.35	222.296	9
854	699	2mer_TA_cap	425.19	425.19											369	11	4mer_CGCA	4050	4060	E4050:E4060	4162.13	1557.59	11		1570.45	2591.69	2.65028								4mer_CGCA	3120.37	1567.53	472.627
204	749	2mer_TA_cap	756.67	756.67											370	11	4mer_CGCA_cap	4061	4071	E4061:E4071	1041.77	176.226	11
819	179	2mer_TA_cap	543.69	543.69											371	11	4mer_CGCC	4072	4082	E4072:E4082	5008.96	890.158	11		2217.77	2791.19	2.25856								4mer_CGCC	3997.26	976.731	294.496
554	489	2mer_TA_cap	556.44	556.44											372	11	4mer_CGCC_cap	4083	4093	E4083:E4093	1011.7	402.022	8
304	364	2mer_TA_cap	573.14	573.14											373	11	4mer_CGCG	4094	4104	E4094:E4104	4324.86	1709.55	11		2999.23	1325.62	1.44199								4mer_CGCG	3204.11	1820.62	548.937
319	319	2mer_TA_cap	630.28	630.28											374	11	4mer_CGCG_cap	4105	4115	E4105:E4115	1120.74	626.163	10
219	204	2mer_TC	3641.14	3641.14	2mer_TC	1		11							375	11	4mer_CGCT	4116	4126	E4116:E4126	4321.24	991.086	11		1818.21	2503.03	2.37665								4mer_CGCT	3311.46	1027.07	309.673
629	134	2mer_TC	3624.66	3624.66											376	11	4mer_CGCT_cap	4127	4137	E4127:E4137	1009.78	269.476	10
954	519	2mer_TC	1313.58	1313.58											377	11	4mer_CGGA	4138	4148	E4138:E4148	4533.81	1056.54	11		1766.61	2767.2	2.56639								4mer_CGGA	3442.72	1080.26	325.712
819	94	2mer_TC	3427.02	3427.02											378	11	4mer_CGGA_cap	4149	4159	E4149:E4159	1091.1	225.173	10
69	89	2mer_TC	4348.47	4348.47											379	11	4mer_CGGC	4160	4170	E4160:E4170	4766.21	1187.56	11		1654.09	3112.12	2.88147								4mer_CGGC	3832.25	1211.58	365.305
299	99	2mer_TC	3710.42	3710.42											380	11	4mer_CGGC_cap	4171	4181	E4171:E4181	933.964	240.042	9
84	149	2mer_TC	3128.08	3128.08											381	11	4mer_CGGG	4182	4192	E4182:E4192	4778.16	1370.71	11		2234.17	2543.99	2.13867								4mer_CGGG	3607.78	1415.84	426.891
624	389	2mer_TC	3261.69	3261.69											382	11	4mer_CGGG_cap	4193	4203	E4193:E4203	1170.38	354.595	9
329	194	2mer_TC	3990.77	3990.77											383	11	4mer_CGGT	4204	4214	E4204:E4214	3895.55	1298.74	11		1869.06	2026.49	2.08423								4mer_CGGT	2754.12	1321.2	398.356
84	679	2mer_TC	3270.45	3270.45											384	11	4mer_CGGT_cap	4215	4225	E4215:E4225	1141.43	242.541	11
99	124	2mer_TC	3516.81	3516.81											385	11	4mer_CGTA	4226	4236	E4226:E4236	4099.23	890.803	11		2073.55	2025.69	1.97692								4mer_CGTA	3007.69	949.04	286.146
24	739	2mer_TC_cap	420.61	420.61	2mer_TC_cap	1		11							386	11	4mer_CGTA_cap	4237	4247	E4237:E4247	1091.54	327.334	10
544	174	2mer_TC_cap	521.53	521.53											387	11	4mer_CGTC	4248	4258	E4248:E4258	4259.2	1664.99	11		1371.03	2888.17	3.10657								4mer_CGTC	3295.38	1670.51	503.678
1004	254	2mer_TC_cap	489.36	489.36											388	11	4mer_CGTC_cap	4259	4269	E4259:E4269	963.817	135.738	10
274	184	2mer_TC_cap	628.44	628.44											389	11	4mer_CGTG	4270	4280	E4270:E4280	3908.58	949.865	11		3182.74	725.845	1.22806								4mer_CGTG	2774.62	1169.88	352.734
954	139	2mer_TC_cap	519.95	519.95											390	11	4mer_CGTG_cap	4281	4291	E4281:E4291	1133.96	682.925	9
834	579	2mer_TC_cap	564.8	564.8											391	11	4mer_CGTT	4292	4302	E4292:E4302	3727.39	971.585	11		1699.56	2027.84	2.19316								4mer_CGTT	2822.73	1007.07	303.642
469	649	2mer_TC_cap	334.75	334.75											392	11	4mer_CGTT_cap	4303	4313	E4303:E4313	904.667	264.963	9
939	204	2mer_TC_cap	550.64	550.64											393	11	4mer_CTAA	4314	4324	E4314:E4324	4340.29	893.288	11		1584.59	2755.7	2.73907								4mer_CTAA	3423.73	920.624	277.579
299	759	2mer_TC_cap	252.33	252.33											394	11	4mer_CTAA_cap	4325	4335	E4325:E4335	916.556	222.676	9
69	479	2mer_TC_cap	424.48	424.48											395	11	4mer_CTAC	4336	4346	E4336:E4346	4368.33	906.303	11		1398.51	2969.82	3.12356								4mer_CTAC	3522.37	924.829	278.847
239	284	2mer_TC_cap	585	585											396	11	4mer_CTAC_cap	4347	4357	E4347:E4357	845.956	184.185	8
894	169	2mer_TG	3336.75	3336.75	2mer_TG	1		11							397	11	4mer_CTAG	4358	4368	E4358:E4368	3207.34	1079	11		1666.22	1541.11	1.92491								4mer_CTAG	2213.62	1102.04	332.278
529	564	2mer_TG	2142.23	2142.23											398	11	4mer_CTAG_cap	4369	4379	E4369:E4379	993.72	224.168	10
494	299	2mer_TG	3598.8	3598.8											399	11	4mer_CTAT	4380	4390	E4380:E4390	3938.14	807.973	11		1594.22	2343.92	2.47026								4mer_CTAT	3060.98	842.585	254.049
89	149	2mer_TG	3308.19	3308.19											400	11	4mer_CTAT_cap	4391	4401	E4391:E4401	877.165	239.019	8
559	634	2mer_TG	2978.69	2978.69											401	11	4mer_CTCA	4402	4412	E4402:E4412	3997.04	1107.48	11		1756.02	2241.02	2.27619								4mer_CTCA	3029.66	1138.25	343.195
164	269	2mer_TG	3219.12	3219.12											402	11	4mer_CTCA_cap	4413	4423	E4413:E4423	967.388	262.878	9
629	129	2mer_TG	3339.45	3339.45											403	11	4mer_CTCC	4424	4434	E4424:E4434	3603.63	1344.92	11		1307.57	2296.06	2.75598								4mer_CTCC	2800.02	1355.37	408.66
1009	154	2mer_TG	2368.22	2368.22											404	11	4mer_CTCC_cap	4435	4445	E4435:E4445	803.605	167.987	7
129	4	2mer_TG	3752.39	3752.39											405	11	4mer_CTCG	4446	4456	E4446:E4456	3607.98	1244.7	11		1643.65	1964.33	2.1951								4mer_CTCG	2721.68	1270.05	382.933
439	224	2mer_TG	3897.56	3897.56											406	11	4mer_CTCG_cap	4457	4467	E4457:E4467	886.303	252.449	9
354	414	2mer_TG	3407.77	3407.77											407	11	4mer_CTCT	4468	4478	E4468:E4478	4150.67	1004.14	11		1360.41	2790.25	3.05103								4mer_CTCT	3209.84	1013.83	305.682
329	524	2mer_TG_cap	275.94	275.94	2mer_TG_cap	1		11							408	11	4mer_CTCT_cap	4479	4489	E4479:E4489	940.832	139.861	11
514	759	2mer_TG_cap	439.92	439.92											409	11	4mer_CTGA	4490	4500	E4490:E4500	3961.17	896.128	11		2041.46	1919.71	1.94036								4mer_CTGA	2944.02	958.97	289.14
124	684	2mer_TG_cap	538.75	538.75											410	11	4mer_CTGA_cap	4501	4511	E4501:E4511	1017.16	341.436	10
79	669	2mer_TG_cap	638.67	638.67											411	11	4mer_CTGC	4512	4522	E4512:E4522	3916.9	843.116	11		1597.63	2319.26	2.45169								4mer_CTGC	3084.74	880.88	265.595
619	59	2mer_TG_cap	621.58	621.58											412	11	4mer_CTGC_cap	4523	4533	E4523:E4533	832.156	255.158	7
949	189	2mer_TG_cap	567.7	567.7											413	11	4mer_CTGG	4534	4544	E4534:E4544	4045.26	1397.96	11		1721.75	2323.51	2.3495								4mer_CTGG	3080.03	1420.53	428.305
609	439	2mer_TG_cap	354.14	354.14											414	11	4mer_CTGG_cap	4545	4555	E4545:E4555	965.234	252.173	9
249	54	2mer_TG_cap	670.08	670.08											415	11	4mer_CTGT	4556	4566	E4556:E4566	4559.24	652.128	11		1686.41	2872.83	2.70352								4mer_CTGT	3640.35	700.518	211.214
154	449	2mer_TG_cap	471.58	471.58											416	11	4mer_CTGT_cap	4567	4577	E4567:E4577	918.889	255.84	9
654	179	2mer_TG_cap	557.11	557.11											417	11	4mer_CTTA	4578	4588	E4578:E4588	4104.86	888.119	11		1375.94	2728.92	2.98332								4mer_CTTA	3127.26	897.989	270.754
169	654	2mer_TG_cap	388.83	388.83											418	11	4mer_CTTA_cap	4589	4599	E4589:E4599	977.603	132.778	11
594	504	2mer_TT	3860.23	3860.23	2mer_TT	1		11							419	11	4mer_CTTC	4600	4610	E4600:E4610	4204.19	802.046	11		1346.02	2858.18	3.12343								4mer_CTTC	3399.29	822.078	247.866
519	624	2mer_TT	1734.95	1734.95											420	11	4mer_CTTC_cap	4611	4621	E4611:E4621	804.9	180.372	8
694	429	2mer_TT	3326.69	3326.69											421	11	4mer_CTTG	4622	4632	E4622:E4632	3857.72	1053.79	11		1394.12	2463.6	2.76713								4mer_CTTG	3087.19	1074.1	323.852
744	119	2mer_TT	3075.2	3075.2											422	11	4mer_CTTG_cap	4633	4643	E4633:E4643	770.528	207.865	7
344	629	2mer_TT	1700.92	1700.92											423	11	4mer_CTTT	4644	4654	E4644:E4654	3664.86	1266.87	11		1327.07	2337.79	2.76162								4mer_CTTT	2805.97	1276.45	384.863
584	309	2mer_TT	3726.73	3726.73											424	11	4mer_CTTT_cap	4655	4665	E4655:E4665	858.894	156.058	9
109	239	2mer_TT	5203.64	5203.64											425	11	4mer_GAAA	4666	4676	E4666:E4676	5601.62	835.43	11		2169.5	3432.12	2.58199								4mer_GAAA	4345.3	889.156	268.091
259	509	2mer_TT	1876.03	1876.03											426	11	4mer_GAAA_cap	4677	4687	E4677:E4687	1256.32	304.393	11
524	749	2mer_TT	2625.03	2625.03											427	11	4mer_GAAC	4688	4698	E4688:E4698	5339.98	636.131	11		2464.02	2875.96	2.16719								4mer_GAAC	4086.75	753.36	227.147
294	694	2mer_TT	1535.41	1535.41											428	11	4mer_GAAC_cap	4699	4709	E4699:E4709	1253.23	403.595	10
1009	489	2mer_TT	2242.62	2242.62											429	11	4mer_GAAG	4710	4720	E4710:E4720	5388.59	1276.84	11		3625.62	1762.97	1.48625								4mer_GAAG	3887.95	1460.15	440.252
729	679	2mer_TT_cap	396.34	396.34	2mer_TT_cap	1		11							430	11	4mer_GAAG_cap	4721	4731	E4721:E4731	1500.64	708.327	10
9	159	2mer_TT_cap	731.58	731.58											431	11	4mer_GAAT	4732	4742	E4732:E4742	4544.37	1195.67	11		2106	2438.36	2.15782								4mer_GAAT	3346.02	1233.35	371.869
874	674	2mer_TT_cap	388.92	388.92											432	11	4mer_GAAT_cap	4743	4753	E4743:E4753	1198.34	302.553	10
484	714	2mer_TT_cap	283.7	283.7											433	11	4mer_GACA	4754	4764	E4754:E4764	5077.33	977.552	11		1937.96	3139.37	2.61993								4mer_GACA	3929.95	1012.45	305.265
499	364	2mer_TT_cap	500.67	500.67											434	11	4mer_GACA_cap	4765	4775	E4765:E4775	1147.38	263.527	10
964	244	2mer_TT_cap	445.78	445.78											435	11	4mer_GACC	4776	4786	E4776:E4786	5229.13	1019.81	11		2029.61	3199.52	2.57642								4mer_GACC	4097.9	1062.87	320.467
454	534	2mer_TT_cap	305.23	305.23											436	11	4mer_GACC_cap	4787	4797	E4787:E4797	1131.23	299.46	9
944	589	2mer_TT_cap	224.83	224.83											437	11	4mer_GACG	4798	4808	E4798:E4808	5466.89	1912.33	11		3108.32	2358.57	1.75879								4mer_GACG	4157.64	2004.15	604.275
224	134	2mer_TT_cap	534.39	534.39											438	11	4mer_GACG_cap	4809	4819	E4809:E4819	1309.25	599.688	10
129	594	2mer_TT_cap	390.83	390.83											439	11	4mer_GACT	4820	4830	E4820:E4830	4664.18	1272.79	11		4124.53	539.65	1.13084								4mer_GACT	3221.03	1555.27	468.931
789	559	2mer_TT_cap	410.19	410.19											440	11	4mer_GACT_cap	4831	4841	E4831:E4841	1443.15	893.794	11
49	644	3mer_AAA	4504.2	4504.2	3mer_AAA	1		11							441	11	4mer_GAGA	4842	4852	E4842:E4852	4857.72	1189.42	11		2212.05	2645.67	2.19603								4mer_GAGA	3660.94	1236.63	372.858
914	134	3mer_AAA	5404.38	5404.38											442	11	4mer_GAGA_cap	4853	4863	E4853:E4863	1196.79	338.421	10
404	544	3mer_AAA	2782.8	2782.8											443	11	4mer_GAGC	4864	4874	E4864:E4874	5057.37	628.431	11		2063.54	2993.84	2.45083								4mer_GAGC	3972.24	708.017	213.475
424	274	3mer_AAA	5393.19	5393.19											444	11	4mer_GAGC_cap	4875	4885	E4875:E4885	1085.14	326.134	10
974	654	3mer_AAA	3488.73	3488.73											445	11	4mer_GAGG	4886	4896	E4886:E4896	4941.16	1296.74	11		2155.59	2785.57	2.29226								4mer_GAGG	3727.15	1334.18	402.27
444	324	3mer_AAA	5315.05	5315.05											446	11	4mer_GAGG_cap	4897	4907	E4897:E4907	1214	313.861	10
589	79	3mer_AAA	4938.91	4938.91											447	11	4mer_GAGT	4908	4918	E4908:E4918	5327.43	683.386	11		3266.12	2061.32	1.63112								4mer_GAGT	3787.19	893.295	269.339
44	179	3mer_AAA	5298.28	5298.28											448	11	4mer_GAGT_cap	4919	4929	E4919:E4929	1540.24	575.291	11
914	149	3mer_AAA	5533.64	5533.64											449	11	4mer_GATA	4930	4940	E4930:E4940	4744.52	1046.25	11		2047.6	2696.93	2.31712								4mer_GATA	3652.79	1093.69	329.759
359	164	3mer_AAA	5378.72	5378.72											450	11	4mer_GATA_cap	4941	4951	E4941:E4951	1091.74	318.62	10
769	224	3mer_AAA	4768.69	4768.69											451	11	4mer_GATC	4952	4962	E4952:E4962	4375.89	1397.27	11		1772.5	2603.4	2.46877								4mer_GATC	3356.2	1419.62	428.032
794	59	3mer_AAA_cap	989.02	989.02	3mer_AAA_cap	1		11							452	11	4mer_GATC_cap	4963	4973	E4963:E4973	1019.69	250.935	9
309	529	3mer_AAA_cap	532.77	532.77											453	11	4mer_GATG	4974	4984	E4974:E4984	4536.87	924.186	11		1897.06	2639.82	2.39153								4mer_GATG	3447.7	962.621	290.241
894	94	3mer_AAA_cap	1256.5	1256.5											454	11	4mer_GATG_cap	4985	4995	E4985:E4995	1089.17	269.294	10
664	89	3mer_AAA_cap	914.12	914.12											455	11	4mer_GATT	4996	5006	E4996:E5006	4816.32	1535.89	11		1769.17	3047.15	2.72236								4mer_GATT	3835.89	1558.23	469.825
4	79	3mer_AAA_cap	1405.44	1405.44											456	11	4mer_GATT_cap	5007	5017	E5007:E5017	980.432	262.913	8
4	294	3mer_AAA_cap	1000.92	1000.92											457	11	4mer_GCAA	5018	5028	E5018:E5028	4257.88	975.184	11		2234.3	2023.58	1.90569								4mer_GCAA	3072.5	1035.97	312.356
784	269	3mer_AAA_cap	944.42	944.42											458	11	4mer_GCAA_cap	5029	5039	E5029:E5039	1185.38	349.64	9
609	214	3mer_AAA_cap	2200.64	2200.64											459	11	4mer_GCAC	5040	5050	E5040:E5050	4439.29	1118.23	11		1431.91	3007.38	3.10026								4mer_GCAC	3378.53	1125.05	339.217
139	134	3mer_AAA_cap	1077.53	1077.53											460	11	4mer_GCAC_cap	5051	5061	E5051:E5061	1060.76	123.716	11
979	374	3mer_AAA_cap	790.67	790.67											461	11	4mer_GCAG	5062	5072	E5062:E5072	4692.78	1324.94	11		1509.71	3183.07	3.1084								4mer_GCAG	3704.26	1336.29	402.905
599	269	3mer_AAA_cap	1088.27	1088.27											462	11	4mer_GCAG_cap	5073	5083	E5073:E5083	988.528	173.727	10
754	239	3mer_AAC	4755.91	4755.91	3mer_AAC	1		11							463	11	4mer_GCAT	5084	5094	E5084:E5094	3791.71	727.905	11		1490.09	2301.62	2.54462								4mer_GCAT	2909.33	755.566	227.812
249	739	3mer_AAC	2607.67	2607.67											464	11	4mer_GCAT_cap	5095	5105	E5095:E5105	882.386	202.569	9
629	664	3mer_AAC	4099.16	4099.16											465	11	4mer_GCCA	5106	5116	E5106:E5116	5082.88	833.414	11		3077.52	2005.36	1.65162								4mer_GCCA	3854.72	1036.63	312.554
879	554	3mer_AAC	2352.55	2352.55											466	11	4mer_GCCA_cap	5117	5127	E5117:E5127	1228.16	616.453	9
884	184	3mer_AAC	4983.09	4983.09											467	11	4mer_GCCC	5128	5138	E5128:E5138	4899.6	1330.81	11		2526.26	2373.34	1.93947								4mer_GCCC	3791.63	1412.29	425.821
129	124	3mer_AAC	5293.89	5293.89											468	11	4mer_GCCC_cap	5139	5149	E5139:E5149	1107.98	472.762	10
724	89	3mer_AAC	5077.39	5077.39											469	11	4mer_GCCG	5150	5160	E5150:E5160	5277.34	1972.06	11		3709.07	1568.27	1.42282								4mer_GCCG	3944.04	2125.13	640.75
744	144	3mer_AAC	5097.98	5097.98											470	11	4mer_GCCG_cap	5161	5171	E5161:E5171	1333.3	791.924	11
674	664	3mer_AAC	3930.38	3930.38											471	11	4mer_GCCT	5172	5182	E5172:E5182	4878.99	1204.04	11		1620.82	3258.18	3.01021								4mer_GCCT	3908.52	1223.4	368.869
309	759	3mer_AAC	2234.7	2234.7											472	11	4mer_GCCT_cap	5183	5193	E5183:E5193	970.475	216.781	10
379	519	3mer_AAC	3074.92	3074.92											473	11	4mer_GCGA	5194	5204	E5194:E5204	4343.91	1483.38	11		1954.09	2389.82	2.22298								4mer_GCGA	3135.74	1504.08	453.497
799	679	3mer_AAC_cap	724.48	724.48	3mer_AAC_cap	1		11							474	11	4mer_GCGA_cap	5205	5215	E5205:E5215	1208.17	248.64	11
469	704	3mer_AAC_cap	573	573											475	11	4mer_GCGC	5216	5226	E5216:E5226	4292.69	1494.31	11		1426.88	2865.81	3.00844								4mer_GCGC	3243.65	1499.61	452.15
784	424	3mer_AAC_cap	903.05	903.05											476	11	4mer_GCGC_cap	5227	5237	E5227:E5237	1049.04	125.948	11
884	659	3mer_AAC_cap	1242.64	1242.64											477	11	4mer_GCGG	5238	5248	E5238:E5248	4770.5	1444.66	11		2165.63	2604.88	2.20283								4mer_GCGG	3604.29	1482.57	447.012
419	749	3mer_AAC_cap	673.52	673.52											478	11	4mer_GCGG_cap	5249	5259	E5249:E5259	1166.22	333.136	10
324	694	3mer_AAC_cap	495.77	495.77											479	11	4mer_GCGT	5260	5270	E5260:E5270	4660.2	1441.69	11		2055.81	2604.39	2.26684								4mer_GCGT	3517.39	1473.46	444.264
564	44	3mer_AAC_cap	1003.78	1003.78											480	11	4mer_GCGT_cap	5271	5281	E5271:E5281	1142.81	304.335	9
394	174	3mer_AAC_cap	1134.69	1134.69											481	11	4mer_GCTA	5282	5292	E5282:E5292	4240.59	1230.05	11		1522.52	2718.07	2.78524								4mer_GCTA	3405.78	1251.23	377.26
809	549	3mer_AAC_cap	753.44	753.44											482	11	4mer_GCTA_cap	5293	5303	E5293:E5303	834.814	229.237	7
359	124	3mer_AAC_cap	1082.16	1082.16											483	11	4mer_GCTC	5304	5314	E5304:E5314	4434.97	1218.59	11		2177.91	2257.06	2.03634								4mer_GCTC	3407.36	1277.49	385.179
764	594	3mer_AAC_cap	812.06	812.06											484	11	4mer_GCTC_cap	5315	5325	E5315:E5325	1027.61	383.433	8
894	264	3mer_AAG	4023.02	4023.02	3mer_AAG	1		11							485	11	4mer_GCTG	5326	5336	E5326:E5336	4274.39	1158.73	11		2468.35	1806.04	1.73168								4mer_GCTG	3151.84	1242.53	374.638
319	364	3mer_AAG	5063.36	5063.36											486	11	4mer_GCTG_cap	5337	5347	E5337:E5347	1122.56	448.597	9
304	714	3mer_AAG	2111.34	2111.34											487	11	4mer_GCTT	5348	5358	E5348:E5358	4493.93	946.095	11		2721.95	1771.98	1.651								4mer_GCTT	3404.5	1091.43	329.079
384	394	3mer_AAG	5118.52	5118.52											488	11	4mer_GCTT_cap	5359	5369	E5359:E5369	1089.43	544.174	9
1009	529	3mer_AAG	2171.17	2171.17											489	11	4mer_GGAA	5370	5380	E5370:E5380	4904.82	1713.62	11		6114.11	-1209.29	0.802213								4mer_GGAA	3326.2	2285.2	689.013
54	89	3mer_AAG	6587.92	6587.92											490	11	4mer_GGAA_cap	5381	5391	E5381:E5391	1578.62	1511.83	9
34	424	3mer_AAG	4106.42	4106.42											491	11	4mer_GGAC	5392	5402	E5392:E5402	4758.84	1206.08	11		5525.77	-766.935	0.861208								4mer_GGAC	3030.32	1748.36	527.151
784	734	3mer_AAG	3100.8	3100.8											492	11	4mer_GGAC_cap	5403	5413	E5403:E5413	1728.52	1265.75	11
124	14	3mer_AAG	6156.78	6156.78											493	11	4mer_GGAG	5414	5424	E5414:E5424	4751.41	1452.53	11		2004.55	2746.86	2.37031								4mer_GGAG	3567.82	1478.08	445.657
289	14	3mer_AAG	4725.31	4725.31											494	11	4mer_GGAG_cap	5425	5435	E5425:E5435	1183.59	273.652	11
659	234	3mer_AAG	5050.75	5050.75											495	11	4mer_GGAT	5436	5446	E5436:E5446	4871.11	1619.25	11		2124.64	2746.47	2.29268								4mer_GGAT	3641.12	1646.48	496.432
289	344	3mer_AAG_cap	1149.22	1149.22	3mer_AAG_cap	1		11							496	11	4mer_GGAT_cap	5447	5457	E5447:E5457	1229.99	298.215	10
929	34	3mer_AAG_cap	926.98	926.98											497	11	4mer_GGCA	5458	5468	E5458:E5468	5151.43	1084.02	11		1877.84	3273.58	2.74327								4mer_GGCA	4173.21	1124.73	339.12
439	269	3mer_AAG_cap	1458.94	1458.94											498	11	4mer_GGCA_cap	5469	5479	E5469:E5479	978.215	299.876	8
814	564	3mer_AAG_cap	841.3	841.3											499	11	4mer_GGCC	5480	5490	E5480:E5490	4693.75	2250.52	11		1671.15	3022.59	2.80869								4mer_GGCC	3685.38	2261.34	681.82
704	444	3mer_AAG_cap	947.75	947.75											500	11	4mer_GGCC_cap	5491	5501	E5491:E5501	1008.36	220.93	10
969	214	3mer_AAG_cap	883.81	883.81											501	11	4mer_GGCG	5502	5512	E5502:E5512	5923.6	2094.21	11		1878.72	4044.87	3.15299								4mer_GGCG	4823.9	2110.25	636.264
234	534	3mer_AAG_cap	545.91	545.91											502	11	4mer_GGCG_cap	5513	5523	E5513:E5523	1099.69	259.677	10
399	634	3mer_AAG_cap	613.17	613.17											503	11	4mer_GGCT	5524	5534	E5524:E5534	5181.26	2186.47	11		2217.42	2963.84	2.33661								4mer_GGCT	4019.88	2214.63	667.736
834	299	3mer_AAG_cap	847.56	847.56											504	11	4mer_GGCT_cap	5535	5545	E5535:E5545	1161.38	352.013	10
79	444	3mer_AAG_cap	861.48	861.48											505	11	4mer_GGGA	5546	5556	E5546:E5556	5049.73	1309.39	11		2418.29	2631.45	2.08814								4mer_GGGA	3917.39	1377.77	415.413
819	609	3mer_AAG_cap	1920.77	1920.77											506	11	4mer_GGGA_cap	5557	5567	E5557:E5567	1132.34	428.649	9
24	309	3mer_AAT	4434.41	4434.41	3mer_AAT	1		11							507	11	4mer_GGGC	5568	5578	E5568:E5578	5480.26	1567.86	11		5231.52	248.74	1.04755								4mer_GGGC	3829.95	1970.58	594.153
234	189	3mer_AAT	4727.28	4727.28											508	11	4mer_GGGC_cap	5579	5589	E5579:E5589	1650.31	1193.74	11
214	464	3mer_AAT	4319.14	4319.14											509	11	4mer_GGGG	5590	5600	E5590:E5600	5620.3	1802.03	11		2414.87	3205.43	2.32737								4mer_GGGG	4384.45	1844.39	556.105
884	129	3mer_AAT	8091.28	8091.28											510	11	4mer_GGGG_cap	5601	5611	E5601:E5611	1235.84	393.008	11
219	589	3mer_AAT	2309.58	2309.58											511	11	4mer_GGGT	5612	5622	E5612:E5622	5128.33	1149.02	11		2444.43	2683.9	2.09797								4mer_GGGT	3772.73	1204.98	363.315
59	39	3mer_AAT	6822.23	6822.23											512	11	4mer_GGGT_cap	5623	5633	E5623:E5633	1355.6	362.943	11
444	569	3mer_AAT	2657.16	2657.16											513	11	4mer_GGTA	5634	5644	E5634:E5644	4457.95	1236.19	11		1792.4	2665.55	2.48714								4mer_GGTA	3212.16	1249.54	376.751
419	719	3mer_AAT	2267.38	2267.38											514	11	4mer_GGTA_cap	5645	5655	E5645:E5655	1245.79	182.204	11
114	389	3mer_AAT	4469.91	4469.91											515	11	4mer_GGTC	5656	5666	E5656:E5666	5493.14	987.978	11		2261.45	3231.69	2.42903								4mer_GGTC	4314.18	1051.81	317.132
369	619	3mer_AAT	2386.78	2386.78											516	11	4mer_GGTC_cap	5667	5677	E5667:E5677	1178.96	360.831	10
869	549	3mer_AAT	2774.95	2774.95											517	11	4mer_GGTG	5678	5688	E5678:E5688	4679.57	1365	11		2785.42	1894.14	1.68002								4mer_GGTG	3418.47	1456.5	439.152
969	479	3mer_AAT_cap	478.88	478.88	3mer_AAT_cap	1		11							518	11	4mer_GGTG_cap	5689	5699	E5689:E5699	1261.1	508.109	10
869	49	3mer_AAT_cap	1268.55	1268.55											519	11	4mer_GGTT	5700	5710	E5700:E5710	4582.49	1250.01	11		1647.13	2935.36	2.78211								4mer_GGTT	3608.68	1270	382.92
34	534	3mer_AAT_cap	2239.86	2239.86											520	11	4mer_GGTT_cap	5711	5721	E5711:E5721	973.813	224.439	9
559	199	3mer_AAT_cap	1210.11	1210.11											521	11	4mer_GTAA	5722	5732	E5722:E5732	4149.16	1105.13	11		1893.89	2255.27	2.19081								4mer_GTAA	3057.03	1136.98	342.814
259	359	3mer_AAT_cap	980.8	980.8											522	11	4mer_GTAA_cap	5733	5743	E5733:E5743	1092.13	267.255	10
144	334	3mer_AAT_cap	954.66	954.66											523	11	4mer_GTAC	5744	5754	E5744:E5754	4760.59	1380.96	11		1680.18	3080.41	2.83339								4mer_GTAC	3795.14	1401.36	422.527
194	579	3mer_AAT_cap	484.14	484.14											524	11	4mer_GTAC_cap	5755	5765	E5755:E5765	965.449	238.243	8
499	744	3mer_AAT_cap	499.55	499.55											525	11	4mer_GTAG	5766	5776	E5766:E5776	5204.69	1122	11		1633.89	3570.79	3.18545								4mer_GTAG	4172.2	1139.77	343.654
734	269	3mer_AAT_cap	854.22	854.22											526	11	4mer_GTAG_cap	5777	5787	E5777:E5787	1032.49	200.468	10
604	604	3mer_AAT_cap	860.36	860.36											527	11	4mer_GTAT	5788	5798	E5788:E5798	4053.57	1448.42	11		1732.93	2320.64	2.33914								4mer_GTAT	3081.92	1470.48	443.366
599	439	3mer_AAT_cap	597.59	597.59											528	11	4mer_GTAT_cap	5799	5809	E5799:E5809	971.65	253.759	8
539	569	3mer_ACA	3711.58	3711.58	3mer_ACA	1		11							529	11	4mer_GTCA	5810	5820	E5810:E5820	5016.15	1038.18	11		1427.21	3588.93	3.51465								4mer_GTCA	4026.46	1048.37	316.096
534	509	3mer_ACA	3894.44	3894.44											530	11	4mer_GTCA_cap	5821	5831	E5821:E5831	989.684	145.842	10
479	319	3mer_ACA	5121.55	5121.55											531	11	4mer_GTCC	5832	5842	E5832:E5842	4808.68	944.559	11		1953.71	2854.96	2.4613								4mer_GTCC	3876.17	1004.02	302.725
839	64	3mer_ACA	5650.89	5650.89											532	11	4mer_GTCC_cap	5843	5853	E5843:E5853	932.509	340.401	7
274	284	3mer_ACA	4983.73	4983.73											533	11	4mer_GTCG	5854	5864	E5854:E5864	3756.74	1207.56	11		1629.42	2127.32	2.30556								4mer_GTCG	2838.05	1230.58	371.033
899	544	3mer_ACA	2018	2018											534	11	4mer_GTCG_cap	5865	5875	E5865:E5875	918.695	236.91	8
859	204	3mer_ACA	4859.66	4859.66											535	11	4mer_GTCT	5876	5886	E5876:E5886	4838.57	1078.22	11		1734.69	3103.88	2.7893								4mer_GTCT	3771.69	1100.96	331.951
629	514	3mer_ACA	4745.58	4745.58											536	11	4mer_GTCT_cap	5887	5897	E5887:E5897	1066.89	222.601	10
414	129	3mer_ACA	5279.27	5279.27											537	11	4mer_GTGA	5898	5908	E5898:E5908	4289.88	2020.57	11		1449.87	2840.02	2.95881								4mer_GTGA	3134.32	2022.95	609.944
1019	539	3mer_ACA	3905.33	3905.33											538	11	4mer_GTGA_cap	5909	5919	E5909:E5919	1155.56	98.1019	11
624	534	3mer_ACA	4132.7	4132.7											539	11	4mer_GTGC	5920	5930	E5920:E5930	4681.78	1810.26	11		3221.41	1460.37	1.45333								4mer_GTGC	3381.74	1920.21	578.966
644	279	3mer_ACA_cap	971.53	971.53	3mer_ACA_cap	1		11							540	11	4mer_GTGC_cap	5931	5941	E5931:E5941	1300.04	640.456	10
44	714	3mer_ACA_cap	897.56	897.56											541	11	4mer_GTGG	5942	5952	E5942:E5952	5014.77	1615.27	11		1689.22	3325.54	2.96868								4mer_GTGG	3988.08	1630.29	491.552
774	289	3mer_ACA_cap	810.8	810.8											542	11	4mer_GTGG_cap	5953	5963	E5953:E5963	1026.69	220.846	10
69	159	3mer_ACA_cap	984.5	984.5											543	11	4mer_GTGT	5964	5974	E5964:E5974	4191.61	1032.74	11		1571.84	2619.77	2.66669								4mer_GTGT	3195.43	1050.42	316.712
544	589	3mer_ACA_cap	889.97	889.97											544	11	4mer_GTGT_cap	5975	5985	E5975:E5985	996.177	191.888	10
514	744	3mer_ACA_cap	1021.75	1021.75											545	11	4mer_GTTA	5986	5996	E5986:E5996	4511.85	1595.28	11		2714.06	1797.8	1.6624								4mer_GTTA	3417.32	1684.14	507.789
464	664	3mer_ACA_cap	510.05	510.05											546	11	4mer_GTTA_cap	5997	6007	E5997:E6007	1094.53	539.841	8
794	439	3mer_ACA_cap	855.52	855.52											547	11	4mer_GTTC	6008	6018	E6008:E6018	4285.14	1460.44	11		2071.2	2213.94	2.06891								4mer_GTTC	3171.97	1494.95	450.744
269	624	3mer_ACA_cap	945.08	945.08											548	11	4mer_GTTC_cap	6019	6029	E6019:E6029	1113.17	319.345	10
444	139	3mer_ACA_cap	974.89	974.89											549	11	4mer_GTTG	6030	6040	E6030:E6040	4553.02	949.981	11		1766.37	2786.65	2.57761								4mer_GTTG	3619.76	989.739	298.417
504	49	3mer_ACA_cap	1002.98	1002.98											550	11	4mer_GTTG_cap	6041	6051	E6041:E6051	933.265	277.703	7
444	14	3mer_ACC	4574.02	4574.02	3mer_ACC	1		11							551	11	4mer_GTTT	6052	6062	E6052:E6062	4484.95	1340.38	11		2074.03	2410.92	2.16243								4mer_GTTT	3431.31	1382.86	416.948
954	679	3mer_ACC	3167.06	3167.06											552	11	4mer_GTTT_cap	6063	6073	E6063:E6073	1053.64	340.131	9
349	454	3mer_ACC	2620.39	2620.39											553	11	4mer_TAAA	6074	6084	E6074:E6084	4685.81	1256.9	11		2520.59	2165.22	1.85901								4mer_TAAA	3426.17	1325.31	399.597
979	559	3mer_ACC	1474.28	1474.28											554	11	4mer_TAAA_cap	6085	6095	E6085:E6095	1259.64	420.317	10
319	164	3mer_ACC	5254.89	5254.89											555	11	4mer_TAAC	6096	6106	E6096:E6106	5558.34	1169.81	11		1935.34	3622.99	2.87201								4mer_TAAC	4592.06	1213.59	365.91
984	649	3mer_ACC	2272.2	2272.2											556	11	4mer_TAAC_cap	6107	6117	E6107:E6117	966.277	323.022	8
514	274	3mer_ACC	5077.77	5077.77											557	11	4mer_TAAG	6118	6128	E6118:E6128	4727.52	1224.75	11		1854.12	2873.4	2.54974								4mer_TAAG	3621.17	1249.85	376.845
444	109	3mer_ACC	5028.86	5028.86											558	11	4mer_TAAG_cap	6129	6139	E6129:E6139	1106.35	249.256	11
574	584	3mer_ACC	4193.73	4193.73											559	11	4mer_TAAT	6140	6150	E6140:E6150	5106.59	838.891	11		1354.04	3752.55	3.77138								4mer_TAAT	4068.6	845.48	254.922
44	9	3mer_ACC	5587.14	5587.14											560	11	4mer_TAAT_cap	6151	6161	E6151:E6161	1037.99	105.35	11
754	719	3mer_ACC	3144.45	3144.45											561	11	4mer_TACA	6162	6172	E6162:E6172	4592.12	686.156	11		2251.05	2341.08	2.03999								4mer_TACA	3497.78	787.067	237.309
34	244	3mer_ACC_cap	895.98	895.98	3mer_ACC_cap	1		11							562	11	4mer_TACA_cap	6173	6183	E6173:E6183	1094.34	385.57	10
544	349	3mer_ACC_cap	941.34	941.34											563	11	4mer_TACC	6184	6194	E6184:E6194	4771.67	2317.16	11		1459.13	3312.54	3.27022								4mer_TACC	3882.02	2324.92	700.991
494	104	3mer_ACC_cap	948.28	948.28											564	11	4mer_TACC_cap	6195	6205	E6195:E6205	889.655	189.825	8
404	54	3mer_ACC_cap	935.12	935.12											565	11	4mer_TACG	6206	6216	E6206:E6216	4571.95	894.21	11		1565.15	3006.8	2.92109								4mer_TACG	3537.29	911.527	274.836
424	574	3mer_ACC_cap	572.75	572.75											566	11	4mer_TACG_cap	6217	6227	E6217:E6227	1034.66	176.832	10
474	719	3mer_ACC_cap	558.22	558.22											567	11	4mer_TACT	6228	6238	E6228:E6238	4976.06	944.496	11		1379.62	3596.44	3.60683								4mer_TACT	4115.97	960.241	289.523
359	674	3mer_ACC_cap	465.8	465.8											568	11	4mer_TACT_cap	6239	6249	E6239:E6249	860.095	173.175	9
169	629	3mer_ACC_cap	569.48	569.48											569	11	4mer_TAGA	6250	6260	E6250:E6260	4290.86	820.833	11		1718.61	2572.26	2.49671								4mer_TAGA	3248.69	851.238	256.658
954	224	3mer_ACC_cap	794.97	794.97											570	11	4mer_TAGA_cap	6261	6271	E6261:E6271	1042.17	225.477	9
849	374	3mer_ACC_cap	776.27	776.27											571	11	4mer_TAGC	6272	6282	E6272:E6282	4765.91	1068.99	11		3137.1	1628.82	1.51921								4mer_TAGC	3394.85	1220.36	367.952
829	334	3mer_ACC_cap	737.39	737.39											572	11	4mer_TAGC_cap	6283	6293	E6283:E6293	1371.06	588.678	11
84	414	3mer_ACG	4170.53	4170.53	3mer_ACG	1		11							573	11	4mer_TAGG	6294	6304	E6294:E6304	4422.35	969.823	11		1665.67	2756.68	2.655								4mer_TAGG	3344.43	989.414	298.32
664	634	3mer_ACG	3896.03	3896.03											574	11	4mer_TAGG_cap	6305	6315	E6305:E6315	1077.93	195.915	10
1009	139	3mer_ACG	3565.17	3565.17											575	11	4mer_TAGT	6316	6326	E6316:E6326	5055.56	1937.99	11		2622.67	2432.89	1.92764								4mer_TAGT	3911.14	1999.65	602.917
369	749	3mer_ACG	1819.61	1819.61											576	11	4mer_TAGT_cap	6327	6337	E6327:E6337	1144.42	492.751	8
329	14	3mer_ACG	4474.41	4474.41											577	11	4mer_TATA	6338	6348	E6338:E6348	4315	1059.52	11		1845.17	2469.83	2.33853								4mer_TATA	3309.98	1095.91	330.428
779	414	3mer_ACG	4067.66	4067.66											578	11	4mer_TATA_cap	6349	6359	E6349:E6359	1005.02	280.051	9
369	759	3mer_ACG	2021.47	2021.47											579	11	4mer_TATC	6360	6370	E6360:E6370	4552.09	1073.39	11		1665.41	2886.68	2.73332								4mer_TATC	3610.99	1100.21	331.725
99	469	3mer_ACG	4161.02	4161.02											580	11	4mer_TATC_cap	6371	6381	E6371:E6381	941.091	241.439	9
204	154	3mer_ACG	4870.75	4870.75											581	11	4mer_TATG	6382	6392	E6382:E6392	4293.08	1251.49	11		1463.87	2829.21	2.9327								4mer_TATG	3433.99	1267.62	382.202
594	379	3mer_ACG	4806.56	4806.56											582	11	4mer_TATG_cap	6393	6403	E6393:E6403	859.087	201.594	10
284	704	3mer_ACG	1925.12	1925.12											583	11	4mer_TATT	6404	6414	E6404:E6414	4238.02	1066.88	11		1379.38	2858.63	3.0724								4mer_TATT	3428.97	1083.68	326.742
734	544	3mer_ACG_cap	806.92	806.92	3mer_ACG_cap	1		11							584	11	4mer_TATT_cap	6415	6425	E6415:E6425	809.045	190.113	8
364	729	3mer_ACG_cap	325.45	325.45											585	11	4mer_TCAA	6426	6436	E6426:E6436	4090.11	933.279	11		1663.63	2426.48	2.45855								4mer_TCAA	3205.47	968.728	292.083
684	104	3mer_ACG_cap	1077.97	1077.97											586	11	4mer_TCAA_cap	6437	6447	E6437:E6447	884.643	259.661	8
594	604	3mer_ACG_cap	849.28	849.28											587	11	4mer_TCAC	6448	6458	E6448:E6458	3768.82	1318.48	11		1661.02	2107.8	2.26897								4mer_TCAC	2932.03	1346.8	406.076
549	219	3mer_ACG_cap	953.55	953.55											588	11	4mer_TCAC_cap	6459	6469	E6459:E6469	836.792	274.744	8
409	424	3mer_ACG_cap	959.5	959.5											589	11	4mer_TCAG	6470	6480	E6470:E6480	4174.34	1253.53	11		1521.45	2652.89	2.74365								4mer_TCAG	3335.2	1274	384.125
84	254	3mer_ACG_cap	855.47	855.47											590	11	4mer_TCAG_cap	6481	6491	E6481:E6491	839.144	227.436	9
869	539	3mer_ACG_cap	378.72	378.72											591	11	4mer_TCAT	6492	6502	E6492:E6502	3990.73	1042.11	11		1476.13	2514.59	2.7035								4mer_TCAT	3079.33	1058.97	319.292
944	359	3mer_ACG_cap	874.73	874.73											592	11	4mer_TCAT_cap	6503	6513	E6503:E6513	911.401	188.244	10
949	409	3mer_ACG_cap	606.78	606.78											593	11	4mer_TCCA	6514	6524	E6514:E6524	4280.92	1312.99	11		1334.99	2945.93	3.2067								4mer_TCCA	3519.57	1326.84	400.057
24	49	3mer_ACG_cap	1236.48	1236.48											594	11	4mer_TCCA_cap	6525	6535	E6525:E6535	761.352	191.213	6
139	584	3mer_ACT	2361.75	2361.75	3mer_ACT	1		11							595	11	4mer_TCCC	6536	6546	E6536:E6546	4119.1	1039.45	11		1458.88	2660.22	2.82347								4mer_TCCC	3241.9	1057.38	318.813
999	209	3mer_ACT	4020.06	4020.06											596	11	4mer_TCCC_cap	6547	6557	E6547:E6557	877.199	193.893	10
319	249	3mer_ACT	4780.5	4780.5											597	11	4mer_TCCG	6558	6568	E6558:E6568	4367.93	906.609	11		1220.75	3147.18	3.57806								4mer_TCCG	3655.39	922.3	278.084
909	29	3mer_ACT	4936.59	4936.59											598	11	4mer_TCCG_cap	6569	6579	E6569:E6579	712.54	169.405	7
634	79	3mer_ACT	4496.5	4496.5											599	11	4mer_TCCT	6580	6590	E6580:E6590	4745.51	722.32	11		1272.21	3473.3	3.73014								4mer_TCCT	4046.49	747.162	225.278
834	209	3mer_ACT	3367.84	3367.84											600	11	4mer_TCCT_cap	6591	6601	E6591:E6601	699.016	191.063	5
914	504	3mer_ACT	2095	2095											601	11	4mer_TCGA	6602	6612	E6602:E6612	4425.18	1468.6	11		1207.86	3217.32	3.66367								4mer_TCGA	3468.08	1470.98	443.517
129	249	3mer_ACT	4663.69	4663.69											602	11	4mer_TCGA_cap	6613	6623	E6613:E6623	957.096	83.5864	11
394	554	3mer_ACT	2672.91	2672.91											603	11	4mer_TCGC	6624	6634	E6624:E6634	4252.21	1274.3	11		1377.95	2874.26	3.08589								4mer_TCGC	3390	1285.84	387.696
854	739	3mer_ACT	4026.38	4026.38											604	11	4mer_TCGC_cap	6635	6645	E6635:E6645	862.208	171.915	10
704	359	3mer_ACT	4690.09	4690.09											605	11	4mer_TCGG	6646	6656	E6646:E6656	4296.41	787.607	11		1544.49	2751.92	2.78177								4mer_TCGG	3344.76	812.019	244.833
934	679	3mer_ACT_cap	2212.66	2212.66	3mer_ACT_cap	1		11							606	11	4mer_TCGG_cap	6657	6667	E6657:E6667	951.655	197.611	10
739	294	3mer_ACT_cap	889.42	889.42											607	11	4mer_TCGT	6668	6678	E6668:E6678	4306.14	1072.14	11		1369.17	2936.98	3.14509								4mer_TCGT	3493.83	1088.09	328.072
114	364	3mer_ACT_cap	860.64	860.64											608	11	4mer_TCGT_cap	6679	6689	E6679:E6689	812.31	185.618	8
364	589	3mer_ACT_cap	501.28	501.28											609	11	4mer_TCTA	6690	6700	E6690:E6700	4856.45	740.034	11		1555.87	3300.59	3.12138								4mer_TCTA	4050.71	781.135	235.521
909	114	3mer_ACT_cap	1252.47	1252.47											610	11	4mer_TCTA_cap	6701	6711	E6701:E6711	805.74	250.043	7
384	349	3mer_ACT_cap	953.8	953.8											611	11	4mer_TCTC	6712	6722	E6712:E6722	3853.66	923.081	11		1433.88	2419.78	2.68758								4mer_TCTC	3060.39	947.458	285.669
964	234	3mer_ACT_cap	1017.06	1017.06											612	11	4mer_TCTC_cap	6723	6733	E6723:E6733	793.274	213.535	8
604	449	3mer_ACT_cap	705.34	705.34											613	11	4mer_TCTG	6734	6744	E6734:E6744	4416.45	777.445	11		1509.18	2907.27	2.92638								4mer_TCTG	3509.19	802.918	242.089
674	624	3mer_ACT_cap	716.23	716.23											614	11	4mer_TCTG_cap	6745	6755	E6745:E6755	907.258	200.642	10
769	79	3mer_ACT_cap	759.36	759.36											615	11	4mer_TCTT	6756	6766	E6756:E6766	4151.23	1025.29	11		1202.83	2948.4	3.45121								4mer_TCTT	3387.7	1035.7	312.274
709	104	3mer_ACT_cap	825.84	825.84											616	11	4mer_TCTT_cap	6767	6777	E6767:E6777	763.531	146.434	7
954	189	3mer_AGA	4587.97	4587.97	3mer_AGA	1		11							617	11	4mer_TGAA	6778	6788	E6778:E6788	5039.19	998.653	11		1950.59	3088.59	2.58341								4mer_TGAA	3968.7	1040.85	313.829
149	464	3mer_AGA	4197.22	4197.22											618	11	4mer_TGAA_cap	6789	6799	E6789:E6799	1070.48	293.37	9
719	749	3mer_AGA	3459.52	3459.52											619	11	4mer_TGAC	6800	6810	E6800:E6810	5510.27	481.423	11		2684.88	2825.4	2.05234								4mer_TGAC	4418.11	716.679	216.087
664	754	3mer_AGA	3669.3	3669.3											620	11	4mer_TGAC_cap	6811	6821	E6811:E6821	1092.16	530.905	9
239	464	3mer_AGA	4245.06	4245.06											621	11	4mer_TGAG	6822	6832	E6822:E6832	4781.25	1405.2	11		1394.05	3387.2	3.42976								4mer_TGAG	3748.99	1410.36	425.24
764	394	3mer_AGA	4328.8	4328.8											622	11	4mer_TGAG_cap	6833	6843	E6833:E6843	1032.25	120.597	11
714	89	3mer_AGA	4687.73	4687.73											623	11	4mer_TGAT	6844	6854	E6844:E6854	3423.27	990.958	11		1300.59	2122.68	2.63209								4mer_TGAT	2430.25	996.247	300.38
934	624	3mer_AGA	1916.25	1916.25											624	11	4mer_TGAT_cap	6855	6865	E6855:E6865	993.02	102.523	11
414	474	3mer_AGA	2650.81	2650.81											625	11	4mer_TGCA	6866	6876	E6866:E6876	4875.78	907.485	11		1773.61	3102.17	2.74907								4mer_TGCA	3932.12	948.717	286.049
854	749	3mer_AGA	3733.08	3733.08											626	11	4mer_TGCA_cap	6877	6887	E6877:E6887	943.663	276.649	9
204	609	3mer_AGA	2225.11	2225.11											627	11	4mer_TGCC	6888	6898	E6888:E6898	4964.22	1302.17	11		1784.75	3179.47	2.78146								4mer_TGCC	3965.86	1328.29	400.496
914	694	3mer_AGA_cap	1034.52	1034.52	3mer_AGA_cap	1		11							628	11	4mer_TGCC_cap	6899	6909	E6899:E6909	998.36	262.131	10
334	649	3mer_AGA_cap	491.81	491.81											629	11	4mer_TGCG	6910	6920	E6910:E6920	4347.67	1300.55	11		1229.8	3117.88	3.53528								4mer_TGCG	3426.58	1304.62	393.357
774	609	3mer_AGA_cap	884.09	884.09											630	11	4mer_TGCG_cap	6921	6931	E6921:E6931	921.095	102.9	11
509	354	3mer_AGA_cap	1124.77	1124.77											631	11	4mer_TGCT	6932	6942	E6932:E6942	4387.86	1088.52	11		1595.43	2792.43	2.75027								4mer_TGCT	3384.8	1106.28	333.556
114	624	3mer_AGA_cap	1302.98	1302.98											632	11	4mer_TGCT_cap	6943	6953	E6943:E6953	1003.05	197.458	11
544	699	3mer_AGA_cap	504.84	504.84											633	11	4mer_TGGA	6954	6964	E6954:E6964	4179.6	1173.48	11		3324.01	855.589	1.2574								4mer_TGGA	2903.92	1357.66	409.349
159	759	3mer_AGA_cap	653.34	653.34											634	11	4mer_TGGA_cap	6965	6975	E6965:E6975	1275.69	682.776	10
599	489	3mer_AGA_cap	969.88	969.88											635	11	4mer_TGGC	6976	6986	E6976:E6986	4621.78	1402.39	11		1876.68	2745.1	2.46274								4mer_TGGC	3579.22	1429.68	431.065
149	674	3mer_AGA_cap	524.73	524.73											636	11	4mer_TGGC_cap	6987	6997	E6987:E6997	1042.55	278.042	10
644	574	3mer_AGA_cap	908.39	908.39											637	11	4mer_TGGG	6998	7008	E6998:E7008	4636.26	1102.09	11		1745.78	2890.48	2.65569								4mer_TGGG	3682.9	1133.3	341.704
519	359	3mer_AGA_cap	1058.12	1058.12											638	11	4mer_TGGG_cap	7009	7019	E7009:E7019	953.358	264.141	10
354	574	3mer_AGC	3295.75	3295.75	3mer_AGC	1		11							639	11	4mer_TGGT	7020	7030	E7020:E7030	5872.79	2151.42	11		3105.54	2767.25	1.89107								4mer_TGGT	4702.31	2246.03	677.203
999	414	3mer_AGC	3376.95	3376.95											640	11	4mer_TGGT_cap	7031	7041	E7031:E7041	1170.48	645.02	10
809	74	3mer_AGC	5153.17	5153.17											641	11	4mer_TGTA	7042	7052	E7042:E7052	4783.35	1209.58	11		2243.45	2539.9	2.13214								4mer_TGTA	3689.12	1268.79	382.556
89	339	3mer_AGC	4623.59	4623.59											642	11	4mer_TGTA_cap	7053	7063	E7053:E7063	1094.23	383.074	10
419	379	3mer_AGC	5347.7	5347.7											643	11	4mer_TGTC	7064	7074	E7064:E7074	4580.05	1107.21	11		1337.79	3242.27	3.42361								4mer_TGTC	3652.5	1115.62	336.373
769	624	3mer_AGC	3548.47	3548.47											644	11	4mer_TGTC_cap	7075	7085	E7075:E7085	927.551	136.745	10
244	439	3mer_AGC	4888.11	4888.11											645	11	4mer_TGTG	7086	7096	E7086:E7096	4661.77	856.073	11		1246.64	3415.13	3.73947								4mer_TGTG	3867.64	869.259	262.091
464	19	3mer_AGC	4544.73	4544.73											646	11	4mer_TGTG_cap	7097	7107	E7097:E7107	794.138	150.834	9
824	309	3mer_AGC	4406.53	4406.53											647	11	4mer_TGTT	7108	7118	E7108:E7118	4787.17	587.221	11		1641.98	3145.18	2.91548								4mer_TGTT	3795.96	626.007	188.748
914	629	3mer_AGC	2324.41	2324.41											648	11	4mer_TGTT_cap	7119	7129	E7119:E7129	991.205	216.926	10
69	14	3mer_AGC	5694.16	5694.16											649	11	4mer_TTAA	7130	7140	E7130:E7140	4534.59	1660.03	11		1742.43	2792.16	2.60246								4mer_TTAA	3514.54	1677.41	505.757
564	149	3mer_AGC_cap	1018.84	1018.84	3mer_AGC_cap	1		11							650	11	4mer_TTAA_cap	7141	7151	E7141:E7151	1020.05	240.792	9
894	494	3mer_AGC_cap	441.92	441.92											651	11	4mer_TTAC	7152	7162	E7152:E7162	4065.34	1395.44	11		1587.39	2477.96	2.56103								4mer_TTAC	3062.57	1408.98	424.824
229	184	3mer_AGC_cap	1062.41	1062.41											652	11	4mer_TTAC_cap	7163	7173	E7163:E7173	1002.77	194.872	11
889	474	3mer_AGC_cap	454.62	454.62											653	11	4mer_TTAG	7174	7184	E7174:E7184	4255.22	1022.42	11		2160.49	2094.73	1.96956								4mer_TTAG	3242.14	1091.62	329.135
814	619	3mer_AGC_cap	688.69	688.69											654	11	4mer_TTAG_cap	7185	7195	E7185:E7195	1013.07	382.473	9
864	444	3mer_AGC_cap	721.86	721.86											655	11	4mer_TTAT	7196	7206	E7196:E7206	5136.51	1069.9	11		1591.29	3545.22	3.22789								4mer_TTAT	4258.4	1095.99	330.453
529	699	3mer_AGC_cap	1433.25	1433.25											656	11	4mer_TTAT_cap	7207	7217	E7207:E7217	878.113	237.727	8
199	734	3mer_AGC_cap	481.05	481.05											657	11	4mer_TTCA	7218	7228	E7218:E7228	3470.48	1139.16	11		1658.67	1811.81	2.09233								4mer_TTCA	2518.41	1163.25	350.733
664	369	3mer_AGC_cap	520.59	520.59											658	11	4mer_TTCA_cap	7229	7239	E7229:E7239	952.069	235.533	9
179	549	3mer_AGC_cap	570.33	570.33											659	11	4mer_TTCC	7240	7250	E7240:E7250	4575.88	822.612	11		1691.79	2884.09	2.70475								4mer_TTCC	3656.33	861.946	259.887
974	739	3mer_AGC_cap	789.39	789.39											660	11	4mer_TTCC_cap	7251	7261	E7251:E7261	919.556	257.413	10
864	729	3mer_AGG	5652.67	5652.67	3mer_AGG	1		11							661	11	4mer_TTCG	7262	7272	E7262:E7272	3983.47	1221.35	11		1258.36	2725.11	3.1656								4mer_TTCG	3223.52	1232.6	371.644
749	424	3mer_AGG	4836.36	4836.36											662	11	4mer_TTCG_cap	7273	7283	E7273:E7283	759.949	166.138	7
844	419	3mer_AGG	4523.98	4523.98											663	11	4mer_TTCT	7284	7294	E7284:E7294	4195.92	1070.76	11		1466.62	2729.3	2.86094								4mer_TTCT	3361.92	1091.33	329.047
669	739	3mer_AGG	3628.95	3628.95											664	11	4mer_TTCT_cap	7295	7305	E7295:E7305	834.005	210.872	9
404	734	3mer_AGG	2096.44	2096.44											665	11	4mer_TTGA	7306	7316	E7306:E7316	5005.93	974.961	11		2073.29	2932.65	2.41449								4mer_TTGA	3931.14	1030.21	310.619
484	259	3mer_AGG	5088.59	5088.59											666	11	4mer_TTGA_cap	7317	7327	E7317:E7327	1074.8	332.829	10
214	219	3mer_AGG	4872.5	4872.5											667	11	4mer_TTGC	7328	7338	E7328:E7338	3824.49	1038.04	11		1701.59	2122.89	2.24759								4mer_TTGC	2934.29	1072.69	323.43
494	649	3mer_AGG	2569.59	2569.59											668	11	4mer_TTGC_cap	7339	7349	E7339:E7349	890.201	270.464	9
74	429	3mer_AGG	4239.36	4239.36											669	11	4mer_TTGG	7350	7360	E7350:E7360	5319.57	675.227	11		2920	2399.57	1.82177								4mer_TTGG	4206.74	904.879	272.831
164	264	3mer_AGG	4662.36	4662.36											670	11	4mer_TTGG_cap	7361	7371	E7361:E7371	1112.83	602.39	9
229	199	3mer_AGG	5301.41	5301.41											671	11	4mer_TTGT	7372	7382	E7372:E7382	4551.27	918.131	11		1310.37	3240.9	3.47327								4mer_TTGT	3758.23	934.185	281.667
169	9	3mer_AGG_cap	1323.41	1323.41	3mer_AGG_cap	1		11							672	11	4mer_TTGT_cap	7383	7393	E7383:E7393	793.04	172.444	8
119	389	3mer_AGG_cap	962.14	962.14											673	11	4mer_TTTA	7394	7404	E7394:E7404	4518.06	1729.62	11		1697.02	2821.05	2.66236								4mer_TTTA	3591.14	1748.56	527.212
484	264	3mer_AGG_cap	984.03	984.03											674	11	4mer_TTTA_cap	7405	7415	E7405:E7415	926.923	256.698	10
339	239	3mer_AGG_cap	1046.06	1046.06											675	11	4mer_TTTC	7416	7426	E7416:E7426	5076	1694.13	11		1273.62	3802.38	3.98549								4mer_TTTC	4198.38	1699.26	512.347
934	24	3mer_AGG_cap	867.81	867.81											676	11	4mer_TTTC_cap	7427	7437	E7427:E7437	877.615	132.002	10
474	594	3mer_AGG_cap	616.38	616.38											677	11	4mer_TTTG	7438	7448	E7438:E7448	4373.21	928.483	11		1311.48	3061.73	3.33455								4mer_TTTG	3502.78	940.05	283.436
329	414	3mer_AGG_cap	990.8	990.8											678	11	4mer_TTTG_cap	7449	7459	E7449:E7459	870.432	147.018	9
939	64	3mer_AGG_cap	958.62	958.62											679	11	4mer_TTTT	7460	7470	E7460:E7470	4518.73	1556.86	11		2137.56	2381.17	2.11397								4mer_TTTT	3572.96	1606.75	484.453
514	539	3mer_AGG_cap	555.19	555.19											680	11	4mer_TTTT_cap	7471	7481	E7471:E7481	945.765	397.264	8
714	519	3mer_AGG_cap	805.73	805.73											681	12	5mer_AAAAA	7482	7493	E7482:E7493	6139.84	1863.22	12		5071.25	1068.59	1.21071								5mer_AAAAA	4152.19	2127.93	614.28
514	579	3mer_AGG_cap	641.75	641.75											682	11	5mer_AAAAA_cap	7494	7504	E7494:E7504	1987.65	1027.87	11
569	164	3mer_AGT	5382.25	5382.25	3mer_AGT	1		11							683	12	5mer_AAAAC	7505	7516	E7505:E7516	6638.48	2108.23	12		3364.72	3273.76	1.97297								5mer_AAAAC	4990.66	2184.53	630.619
559	139	3mer_AGT	4889.42	4889.42											684	11	5mer_AAAAC_cap	7517	7527	E7517:E7527	1647.82	572.299	11
494	44	3mer_AGT	4873.28	4873.28											685	12	5mer_AAAAG	7528	7539	E7528:E7539	6714.18	1372.31	12		3013.19	3700.99	2.22826								5mer_AAAAG	5288.9	1470.85	424.596
789	664	3mer_AGT	3225.38	3225.38											686	11	5mer_AAAAG_cap	7540	7550	E7540:E7550	1425.28	529.304	11
154	239	3mer_AGT	4484.52	4484.52											687	12	5mer_AAAAT	7551	7562	E7551:E7562	6060.59	1655.79	12		2489.73	3570.86	2.43424								5mer_AAAAT	4577.27	1689.43	487.696
569	29	3mer_AGT	5064.3	5064.3											688	11	5mer_AAAAT_cap	7563	7573	E7563:E7573	1483.33	335.468	11
364	474	3mer_AGT	2504.66	2504.66											689	12	5mer_AAACA	7574	7585	E7574:E7585	6773.29	618.582	12		3711.91	3061.38	1.82475								5mer_AAACA	5292.17	967.255	279.222
424	374	3mer_AGT	5062.55	5062.55											690	11	5mer_AAACA_cap	7586	7596	E7586:E7596	1481.11	743.598	11
144	454	3mer_AGT	4188.39	4188.39											691	12	5mer_AAACC	7597	7608	E7597:E7608	5688.96	1582.6	12		2837.84	2851.11	2.00468								5mer_AAACC	4000.55	1628.32	470.056
4	689	3mer_AGT	3799.59	3799.59											692	11	5mer_AAACC_cap	7609	7619	E7609:E7619	1688.4	383.147	11
69	29	3mer_AGT	5698.62	5698.62											693	12	5mer_AAACG	7620	7631	E7620:E7631	5275.64	1739.43	12		2212.22	3063.43	2.38478								5mer_AAACG	3796.52	1756.51	507.062
119	699	3mer_AGT_cap	551.27	551.27	3mer_AGT_cap	1		11							694	11	5mer_AAACG_cap	7632	7642	E7632:E7642	1479.13	244.363	11
1014	654	3mer_AGT_cap	466.14	466.14											695	12	5mer_AAACT	7643	7654	E7643:E7654	5992.72	1695.38	12		4918.63	1074.09	1.21837								5mer_AAACT	3935.15	1945.21	561.533
329	254	3mer_AGT_cap	1020.34	1020.34											696	11	5mer_AAACT_cap	7655	7665	E7655:E7665	2057.57	953.686	11
709	479	3mer_AGT_cap	801.19	801.19											697	12	5mer_AAAGA	7666	7677	E7666:E7677	6115.99	1361.14	12		3612.7	2503.29	1.69292								5mer_AAAGA	4078.82	1458.94	421.161
229	514	3mer_AGT_cap	1796.69	1796.69											698	11	5mer_AAAGA_cap	7678	7688	E7678:E7688	2037.17	525.176	11
54	669	3mer_AGT_cap	974.69	974.69											699	12	5mer_AAAGC	7689	7700	E7689:E7700	5557.55	1342.79	12		7012.55	-1455.01	0.792514								5mer_AAAGC	3184.65	2048.15	591.249
424	159	3mer_AGT_cap	1057.16	1057.16											700	11	5mer_AAAGC_cap	7701	7711	E7701:E7711	2372.9	1546.55	11
834	714	3mer_AGT_cap	699.52	699.52											701	12	5mer_AAAGG	7712	7723	E7712:E7723	6934.43	3212.14	12		4272.33	2662.11	1.6231								5mer_AAAGG	5252.92	3326.2	960.193
914	264	3mer_AGT_cap	895.58	895.58											702	11	5mer_AAAGG_cap	7724	7734	E7724:E7734	1681.51	863.605	10
249	19	3mer_AGT_cap	1011.69	1011.69											703	12	5mer_AAAGT	7735	7746	E7735:E7746	6446.73	1407.87	12		5269.9	1176.83	1.22331								5mer_AAAGT	4515.65	1794.64	518.069
459	49	3mer_AGT_cap	992.64	992.64											704	11	5mer_AAAGT_cap	7747	7757	E7747:E7757	1931.08	1112.94	11
434	344	3mer_ATA	4996	4996	3mer_ATA	1		11							705	12	5mer_AAATA	7758	7769	E7758:E7769	5135.96	1341.45	12		3326.81	1809.15	1.54381								5mer_AAATA	3408.36	1443.49	416.7
619	394	3mer_ATA	4411.83	4411.83											706	11	5mer_AAATA_cap	7770	7780	E7770:E7780	1727.6	533.07	11
364	759	3mer_ATA	1813.44	1813.44											707	12	5mer_AAATC	7781	7792	E7781:E7792	5429.76	1385.14	12		2755.38	2674.39	1.97061								5mer_AAATC	3793.73	1434.51	414.107
1014	69	3mer_ATA	3823.09	3823.09											708	11	5mer_AAATC_cap	7793	7803	E7793:E7803	1636.04	373.113	11
434	179	3mer_ATA	5005.8	5005.8											709	12	5mer_AAATG	7804	7815	E7804:E7815	5505.43	1731.23	12		4100.74	1404.69	1.34255								5mer_AAATG	3575.34	1876.35	541.655
374	654	3mer_ATA	2126.47	2126.47											710	11	5mer_AAATG_cap	7816	7826	E7816:E7826	1930.09	723.55	11
519	114	3mer_ATA	5076.53	5076.53											711	12	5mer_AAATT	7827	7838	E7827:E7838	6721.96	697.178	12		2531.21	4190.75	2.65563								5mer_AAATT	5159.59	768.344	221.802
939	189	3mer_ATA	4141.69	4141.69											712	11	5mer_AAATT_cap	7839	7849	E7839:E7849	1562.37	322.947	11
554	249	3mer_ATA	4978.89	4978.89											713	12	5mer_AACAA	7850	7861	E7850:E7861	4944.21	1285.31	12		2522.03	2422.18	1.96041								5mer_AACAA	3590.92	1343.05	387.705
299	419	3mer_ATA	3868.17	3868.17											714	11	5mer_AACAA_cap	7862	7872	E7862:E7872	1353.29	389.581	11
1009	164	3mer_ATA	3583.88	3583.88											715	12	5mer_AACAC	7873	7884	E7873:E7884	5279.88	1583.73	12		3619.85	1660.03	1.45859								5mer_AACAC	3746.08	1729.66	499.31
634	394	3mer_ATA_cap	751.47	751.47	3mer_ATA_cap	1		11							716	11	5mer_AACAC_cap	7885	7895	E7885:E7895	1533.8	695.35	11
564	69	3mer_ATA_cap	1068.52	1068.52											717	12	5mer_AACAG	7896	7907	E7896:E7907	5968.77	1441.6	12		3574.25	2394.52	1.66994								5mer_AACAG	4468.87	1598.85	461.549
104	89	3mer_ATA_cap	1132.53	1132.53											718	11	5mer_AACAG_cap	7908	7918	E7908:E7918	1499.9	691.45	10
129	499	3mer_ATA_cap	787.56	787.56											719	12	5mer_AACAT	7919	7930	E7919:E7930	5577.43	1551.61	12		2495.27	3082.16	2.2352								5mer_AACAT	4109.93	1588.98	458.7
1004	644	3mer_ATA_cap	422.36	422.36											720	11	5mer_AACAT_cap	7931	7941	E7931:E7941	1467.5	342.59	10
709	154	3mer_ATA_cap	934.53	934.53											721	12	5mer_AACCA	7942	7953	E7942:E7953	5598.84	1015.3	12		3013.48	2585.36	1.85793								5mer_AACCA	4097.05	1133.47	327.204
24	674	3mer_ATA_cap	880.69	880.69											722	11	5mer_AACCA_cap	7954	7964	E7954:E7964	1501.79	503.897	11
799	144	3mer_ATA_cap	832.33	832.33											723	12	5mer_AACCC	7965	7976	E7965:E7976	5738.25	1737.11	12		4970.5	767.751	1.15446								5mer_AACCC	3906.34	2027.83	585.383
484	524	3mer_ATA_cap	517.77	517.77											724	11	5mer_AACCC_cap	7977	7987	E7977:E7987	1831.92	1046.2	11
614	614	3mer_ATA_cap	764.23	764.23											725	12	5mer_AACCG	7988	7999	E7988:E7999	6011.53	1190.05	12		2546.83	3464.69	2.36039								5mer_AACCG	4620.3	1250.84	361.087
169	649	3mer_ATA_cap	565.56	565.56											726	11	5mer_AACCG_cap	8000	8010	E8000:E8010	1391.22	385.203	10
199	579	3mer_ATC	2030.58	2030.58	3mer_ATC	1		11							727	12	5mer_AACCT	8011	8022	E8011:E8022	5353.27	1307.69	12		4398.23	955.046	1.21714								5mer_AACCT	3464.85	1552.4	448.14
124	584	3mer_ATC	3174.39	3174.39											728	11	5mer_AACCT_cap	8023	8033	E8023:E8033	1888.43	836.6	11
939	259	3mer_ATC	4124.05	4124.05											729	12	5mer_AACGA	8034	8045	E8034:E8045	5183.94	1402.44	12		2983.73	2200.21	1.7374								5mer_AACGA	3746.1	1494.11	431.312
774	54	3mer_ATC	4803.17	4803.17											730	11	5mer_AACGA_cap	8046	8056	E8046:E8056	1437.84	515.298	8
319	79	3mer_ATC	4745.23	4745.23											731	12	5mer_AACGC	8057	8068	E8057:E8068	6026.42	1635	12		2181.94	3844.48	2.76196								5mer_AACGC	4653.71	1657.11	478.365
429	114	3mer_ATC	3707.61	3707.61											732	11	5mer_AACGC_cap	8069	8079	E8069:E8079	1372.71	269.743	11
434	619	3mer_ATC	2661.2	2661.2											733	12	5mer_AACGG	8080	8091	E8080:E8091	5476.32	1271.86	12		2727.01	2749.31	2.00818								5mer_AACGG	4009.71	1339.46	386.668
394	404	3mer_ATC	4873.19	4873.19											734	11	5mer_AACGG_cap	8092	8102	E8092:E8102	1466.61	420.133	11
79	739	3mer_ATC	4556.19	4556.19											735	12	5mer_AACGT	8103	8114	E8103:E8114	5973.24	1439.62	12		2398.53	3574.71	2.49037								5mer_AACGT	4368.18	1463.72	422.539
129	464	3mer_ATC	3907.44	3907.44											736	11	5mer_AACGT_cap	8115	8125	E8115:E8125	1605.06	264.491	11
779	594	3mer_ATC	3629.44	3629.44											737	12	5mer_AACTA	8126	8137	E8126:E8137	5132.52	1013.21	12		2675.85	2456.67	1.91809								5mer_AACTA	3830.89	1111.95	320.992
89	729	3mer_ATC_cap	1133.84	1133.84	3mer_ATC_cap	1		11							738	11	5mer_AACTA_cap	8138	8148	E8138:E8148	1301.63	458.072	11
349	679	3mer_ATC_cap	500.25	500.25											739	12	5mer_AACTC	8149	8160	E8149:E8160	5684.47	1817.33	12		2337.68	3346.78	2.43167								5mer_AACTC	4299.03	1844.85	532.561
194	324	3mer_ATC_cap	873	873											740	11	5mer_AACTC_cap	8161	8171	E8161:E8171	1385.44	317.416	11
89	449	3mer_ATC_cap	748.08	748.08											741	12	5mer_AACTG	8172	8183	E8172:E8183	4991.28	1635.17	12		2212.22	2779.06	2.25623								5mer_AACTG	3834.24	1672.57	482.83
154	284	3mer_ATC_cap	1543.88	1543.88											742	11	5mer_AACTG_cap	8184	8194	E8184:E8194	1157.05	351.724	9
179	49	3mer_ATC_cap	1067.59	1067.59											743	12	5mer_AACTT	8195	8206	E8195:E8206	5011.95	1995.61	12		2577.78	2434.17	1.94429								5mer_AACTT	3467.5	2025.12	584.602
504	734	3mer_ATC_cap	421.95	421.95											744	11	5mer_AACTT_cap	8207	8217	E8207:E8217	1544.45	344.443	11
644	479	3mer_ATC_cap	787.27	787.27											745	12	5mer_AAGAA	8218	8229	E8218:E8229	5404.59	1536.52	12		2449.3	2955.29	2.20659								5mer_AAGAA	3748.19	1559.08	450.069
554	404	3mer_ATC_cap	888.34	888.34											746	11	5mer_AAGAA_cap	8230	8240	E8230:E8240	1656.41	264.298	11
729	624	3mer_ATC_cap	735.34	735.34											747	12	5mer_AAGAC	8241	8252	E8241:E8252	5308.38	1270.9	12		3113.43	2194.95	1.705								5mer_AAGAC	3743.05	1371.67	395.967
884	744	3mer_ATC_cap	928.45	928.45											748	11	5mer_AAGAC_cap	8253	8263	E8253:E8263	1565.33	516.031	11
19	209	3mer_ATG	4545.28	4545.28	3mer_ATG	1		11							749	12	5mer_AAGAG	8264	8275	E8264:E8275	6113.67	1496.21	12		3007.66	3106.01	2.0327								5mer_AAGAG	4476.79	1564.42	451.61
979	169	3mer_ATG	3910.44	3910.44											750	11	5mer_AAGAG_cap	8276	8286	E8276:E8286	1636.88	456.927	11
309	629	3mer_ATG	2047.19	2047.19											751	12	5mer_AAGAT	8287	8298	E8287:E8298	5685.9	1354.99	12		2342.25	3343.65	2.42754								5mer_AAGAT	4111.59	1378.95	398.07
804	14	3mer_ATG	6195.44	6195.44											752	11	5mer_AAGAT_cap	8299	8309	E8299:E8309	1574.31	255.98	11
179	644	3mer_ATG	2017	2017											753	12	5mer_AAGCA	8310	8321	E8310:E8321	5470.31	1408.77	12		2686.3	2784.01	2.03638								5mer_AAGCA	4117.8	1477.26	426.447
319	344	3mer_ATG	5059.03	5059.03											754	11	5mer_AAGCA_cap	8322	8332	E8322:E8332	1352.51	444.596	11
479	19	3mer_ATG	4520.25	4520.25											755	12	5mer_AAGCC	8333	8344	E8333:E8344	5611.54	1308.65	12		4033.44	1578.09	1.39125								5mer_AAGCC	3826.89	1508.13	435.359
639	584	3mer_ATG	4057.69	4057.69											756	11	5mer_AAGCC_cap	8345	8355	E8345:E8355	1784.65	749.599	11
894	439	3mer_ATG	4276.36	4276.36											757	12	5mer_AAGCG	8356	8367	E8356:E8367	6285.63	2804.63	12		2732.15	3553.48	2.30062								5mer_AAGCG	4892.33	2839.91	819.812
129	699	3mer_ATG	2208.16	2208.16											758	11	5mer_AAGCG_cap	8368	8378	E8368:E8378	1393.3	446.283	10
854	724	3mer_ATG	3468.47	3468.47											759	12	5mer_AAGCT	8379	8390	E8379:E8390	5661.14	1283.66	12		2891.89	2769.26	1.9576								5mer_AAGCT	4237.36	1373.78	396.576
964	669	3mer_ATG_cap	639.69	639.69	3mer_ATG_cap	1		11							760	11	5mer_AAGCT_cap	8391	8401	E8391:E8401	1423.79	489.366	11
769	259	3mer_ATG_cap	685.05	685.05											761	12	5mer_AAGGA	8402	8413	E8402:E8413	4971.84	1658.74	12		3183.29	1788.55	1.56186								5mer_AAGGA	3316.2	1735.14	500.892
339	424	3mer_ATG_cap	677.78	677.78											762	11	5mer_AAGGA_cap	8414	8424	E8414:E8424	1655.64	509.216	11
434	264	3mer_ATG_cap	1275.69	1275.69											763	12	5mer_AAGGC	8425	8436	E8425:E8436	6478.18	1012.06	12		2623.29	3854.89	2.46949								5mer_AAGGC	4682.87	1049.01	302.824
209	369	3mer_ATG_cap	830.92	830.92											764	11	5mer_AAGGC_cap	8437	8447	E8437:E8447	1795.31	275.992	11
944	134	3mer_ATG_cap	800.52	800.52											765	12	5mer_AAGGG	8448	8459	E8448:E8459	6643.22	1409.46	12		3048.5	3594.73	2.17918								5mer_AAGGG	5148.39	1501.6	433.474
234	114	3mer_ATG_cap	1022.59	1022.59											766	11	5mer_AAGGG_cap	8460	8470	E8460:E8470	1494.83	517.887	11
294	449	3mer_ATG_cap	855.02	855.02											767	12	5mer_AAGGT	8471	8482	E8471:E8482	5824.49	1723.89	12		2634.73	3189.76	2.21066								5mer_AAGGT	4198.62	1756.38	507.024
454	699	3mer_ATG_cap	473.77	473.77											768	11	5mer_AAGGT_cap	8483	8493	E8483:E8493	1625.88	336.285	11
129	489	3mer_ATG_cap	911.78	911.78											769	12	5mer_AAGTA	8494	8505	E8494:E8505	6285.81	1468.33	12		2750.71	3535.1	2.28516								5mer_AAGTA	4806.19	1528.24	441.165
804	684	3mer_ATG_cap	580.31	580.31											770	11	5mer_AAGTA_cap	8506	8516	E8506:E8516	1479.62	423.695	10
969	534	3mer_ATT	1839.61	1839.61	3mer_ATT	1		11							771	12	5mer_AAGTC	8517	8528	E8517:E8528	6014.36	1723.03	12		5148.71	865.656	1.16813								5mer_AAGTC	4111.11	2034.5	587.309
679	219	3mer_ATT	4499.34	4499.34											772	11	5mer_AAGTC_cap	8529	8539	E8529:E8539	1903.25	1081.82	11
934	124	3mer_ATT	4184.55	4184.55											773	12	5mer_AAGTG	8540	8551	E8540:E8551	4838.16	1192.13	12		2799.43	2038.73	1.72826								5mer_AAGTG	3506.87	1288.67	372.008
109	14	3mer_ATT	2621.52	2621.52											774	11	5mer_AAGTG_cap	8552	8562	E8552:E8562	1331.28	489.382	10
359	374	3mer_ATT	5779.03	5779.03											775	12	5mer_AAGTT	8563	8574	E8563:E8574	6491.01	2135.51	12		2388.41	4102.6	2.71771								5mer_AAGTT	5095.88	2161.02	623.834
969	44	3mer_ATT	3784.86	3784.86											776	11	5mer_AAGTT_cap	8575	8585	E8575:E8585	1395.13	331.093	11
669	284	3mer_ATT	4605.31	4605.31											777	12	5mer_AATAA	8586	8597	E8586:E8597	5887.18	1155.09	12		2513.01	3374.16	2.34268								5mer_AATAA	4630.96	1228.71	354.698
179	444	3mer_ATT	4381.09	4381.09											778	11	5mer_AATAA_cap	8598	8608	E8598:E8608	1256.21	418.933	11
839	514	3mer_ATT	3648.45	3648.45											779	12	5mer_AATAC	8609	8620	E8609:E8620	6024.15	1144.97	12		1890.36	4133.79	3.18678								5mer_AATAC	4552.97	1153.46	332.975
879	329	3mer_ATT	3938.98	3938.98											780	11	5mer_AATAC_cap	8621	8631	E8621:E8631	1471.18	139.725	11
174	364	3mer_ATT	4459.14	4459.14											781	12	5mer_AATAG	8632	8643	E8632:E8643	6063.72	980.673	12		2595.79	3467.93	2.33598								5mer_AATAG	4728.07	1066.85	307.972
789	634	3mer_ATT_cap	682.55	682.55	3mer_ATT_cap	1		11							782	11	5mer_AATAG_cap	8644	8654	E8644:E8654	1335.65	420.048	11
954	24	3mer_ATT_cap	769.61	769.61											783	12	5mer_AATAT	8655	8666	E8655:E8666	5446.43	1810.69	12		2687.03	2759.4	2.02693								5mer_AATAT	4010.65	1858.11	536.39
279	729	3mer_ATT_cap	416.56	416.56											784	11	5mer_AATAT_cap	8667	8677	E8667:E8677	1435.78	417.083	11
174	64	3mer_ATT_cap	915.12	915.12											785	12	5mer_AATCA	8678	8689	E8678:E8689	5169.89	1135.3	12		2913.81	2256.08	1.77427								5mer_AATCA	3817.83	1248.97	360.546
374	469	3mer_ATT_cap	873.5	873.5											786	11	5mer_AATCA_cap	8690	8700	E8690:E8700	1352.07	520.581	9
909	614	3mer_ATT_cap	379.34	379.34											787	12	5mer_AATCC	8701	8712	E8701:E8712	4834.21	1644.36	12		2960.96	1873.25	1.63265								5mer_AATCC	3287.33	1710.58	493.803
859	589	3mer_ATT_cap	713.25	713.25											788	11	5mer_AATCC_cap	8713	8723	E8713:E8723	1546.88	471.362	11
264	549	3mer_ATT_cap	518.25	518.25											789	12	5mer_AATCG	8724	8735	E8724:E8735	5713.07	2049.45	12		4741.73	971.336	1.20485								5mer_AATCG	3972.21	2280.53	658.333
814	239	3mer_ATT_cap	671.34	671.34											790	11	5mer_AATCG_cap	8736	8746	E8736:E8746	1740.85	1000.29	11
569	684	3mer_ATT_cap	765.39	765.39											791	12	5mer_AATCT	8747	8758	E8747:E8758	5622.71	1149.14	12		2920.53	2702.18	1.92524								5mer_AATCT	4409.24	1282.3	370.169
899	654	3mer_ATT_cap	633.95	633.95											792	11	5mer_AATCT_cap	8759	8769	E8759:E8769	1213.46	569.021	11
849	149	3mer_CAA	4525.44	4525.44	3mer_CAA	1		11							793	12	5mer_AATGA	8770	8781	E8770:E8781	5207.9	1588.62	12		4874.23	333.663	1.06845								5mer_AATGA	3249.82	1862.42	537.633
309	104	3mer_CAA	4335.55	4335.55											794	11	5mer_AATGA_cap	8782	8792	E8782:E8792	1958.07	972.054	11
234	489	3mer_CAA	2424.34	2424.34											795	12	5mer_AATGC	8793	8804	E8793:E8804	5558.52	983.17	12		2121.62	3436.9	2.61994								5mer_AATGC	4292.57	1023.71	295.519
99	724	3mer_CAA	4255.23	4255.23											796	11	5mer_AATGC_cap	8805	8815	E8805:E8815	1265.95	285.223	11
874	184	3mer_CAA	4357.84	4357.84											797	12	5mer_AATGG	8816	8827	E8816:E8827	5533.95	1239.94	12		2476.55	3057.4	2.23454								5mer_AATGG	3935.59	1274.03	367.781
204	14	3mer_CAA	5578.78	5578.78											798	11	5mer_AATGG_cap	8828	8838	E8828:E8838	1598.36	292.731	11
734	534	3mer_CAA	3703.53	3703.53											799	12	5mer_AATGT	8839	8850	E8839:E8850	5376.39	1238.3	12		2241.4	3134.99	2.39868								5mer_AATGT	4162.47	1284.79	370.886
24	569	3mer_CAA	4009.47	4009.47											800	11	5mer_AATGT_cap	8851	8861	E8851:E8861	1213.92	342.492	11
544	714	3mer_CAA	2603.8	2603.8											801	12	5mer_AATTA	8862	8873	E8862:E8873	5453.36	1407.38	12		2167.48	3285.88	2.51599								5mer_AATTA	3947.71	1424.56	411.235
279	164	3mer_CAA	4861.62	4861.62											802	11	5mer_AATTA_cap	8874	8884	E8874:E8884	1505.66	220.607	11
754	224	3mer_CAA	4442.86	4442.86											803	12	5mer_AATTC	8885	8896	E8885:E8896	6028.46	703.14	12		4459.46	1569	1.35184								5mer_AATTC	4367.05	1168.03	337.182
219	444	3mer_CAA_cap	861.23	861.23	3mer_CAA_cap	1		11							804	11	5mer_AATTC_cap	8897	8907	E8897:E8907	1661.41	932.682	11
849	614	3mer_CAA_cap	646.89	646.89											805	12	5mer_AATTG	8908	8919	E8908:E8919	5503.96	1112.79	12		3067.55	2436.41	1.79425								5mer_AATTG	3996.61	1228.32	354.586
939	49	3mer_CAA_cap	760.23	760.23											806	11	5mer_AATTG_cap	8920	8930	E8920:E8930	1507.35	520.067	11
84	209	3mer_CAA_cap	850.28	850.28											807	12	5mer_AATTT	8931	8942	E8931:E8942	5481.91	1921.9	12		2381.53	3100.38	2.30184								5mer_AATTT	4103.39	1950.76	563.137
429	69	3mer_CAA_cap	928.83	928.83											808	11	5mer_AATTT_cap	8943	8953	E8943:E8953	1378.52	334.337	11
954	204	3mer_CAA_cap	816.03	816.03											809	12	5mer_ACAAA	8954	8965	E8954:E8965	4516.62	2000.23	12		2278.73	2237.89	1.98208								5mer_ACAAA	2986.54	2015.74	581.893
239	294	3mer_CAA_cap	959.94	959.94											810	11	5mer_ACAAA_cap	8966	8976	E8966:E8976	1530.09	249.548	11
539	204	3mer_CAA_cap	893.81	893.81											811	12	5mer_ACAAC	8977	8988	E8977:E8988	4805.74	1416.3	12		2494.38	2311.36	1.92662								5mer_ACAAC	3433.85	1464.89	422.878
124	619	3mer_CAA_cap	599.22	599.22											812	11	5mer_ACAAC_cap	8989	8999	E8989:E8999	1371.89	374.166	10
99	754	3mer_CAA_cap	1003.69	1003.69											813	12	5mer_ACAAG	9000	9011	E9000:E9011	5415.59	1167.32	12		2251.12	3164.48	2.40574								5mer_ACAAG	4159.32	1213.51	350.311
94	279	3mer_CAA_cap	885.03	885.03											814	11	5mer_ACAAG_cap	9012	9022	E9012:E9022	1256.27	331.614	10
129	9	3mer_CAC	5949.59	5949.59	3mer_CAC	1		11							815	12	5mer_ACAAT	9023	9034	E9023:E9034	4444.92	1274.25	12		2050.06	2394.86	2.16819								5mer_ACAAT	3210.88	1302.96	376.132
154	379	3mer_CAC	3908.34	3908.34											816	11	5mer_ACAAT_cap	9035	9045	E9035:E9045	1234.04	272.007	11
1009	444	3mer_CAC	2919.86	2919.86											817	12	5mer_ACACA	9046	9057	E9046:E9057	4951.57	627.623	12		3317.54	1634.03	1.49254								5mer_ACACA	3583.04	903.317	260.765
769	444	3mer_CAC	4049.64	4049.64											818	11	5mer_ACACA_cap	9058	9068	E9058:E9068	1368.52	649.67	11
914	379	3mer_CAC	3680.97	3680.97											819	12	5mer_ACACC	9069	9080	E9069:E9080	5844.73	1215.09	12		2601.85	3242.87	2.24637								5mer_ACACC	4530.69	1288.69	372.012
139	524	3mer_CAC	4058.16	4058.16											820	11	5mer_ACACC_cap	9081	9091	E9081:E9091	1314.03	429.274	10
619	459	3mer_CAC	3870.45	3870.45											821	12	5mer_ACACG	9092	9103	E9092:E9103	5328.74	1365.83	12		1911.82	3416.93	2.78727								5mer_ACACG	3929.74	1376.49	397.357
629	524	3mer_CAC	4388.05	4388.05											822	11	5mer_ACACG_cap	9104	9114	E9104:E9114	1399	170.939	11
889	439	3mer_CAC	6301.2	6301.2											823	12	5mer_ACACT	9115	9126	E9115:E9126	4763.12	1042.35	12		3752.15	1010.97	1.26944								5mer_ACACT	3460.65	1324.11	382.237
189	619	3mer_CAC	2006.84	2006.84											824	11	5mer_ACACT_cap	9127	9137	E9127:E9137	1302.47	816.559	9
499	194	3mer_CAC	4761.67	4761.67											825	12	5mer_ACAGA	9138	9149	E9138:E9149	5305.9	1244.18	12		2925.59	2380.31	1.81362								5mer_ACAGA	3877.03	1340.48	386.963
664	714	3mer_CAC_cap	607.06	607.06	3mer_CAC_cap	1		11							826	11	5mer_ACAGA_cap	9150	9160	E9150:E9160	1428.87	498.907	11
654	379	3mer_CAC_cap	3187.08	3187.08											827	12	5mer_ACAGC	9161	9172	E9161:E9172	4606.49	1199.06	12		4311.33	295.155	1.06846								5mer_ACAGC	2908.05	1482	427.817
809	239	3mer_CAC_cap	655.23	655.23											828	11	5mer_ACAGC_cap	9173	9183	E9173:E9183	1698.44	870.964	11
829	659	3mer_CAC_cap	693.28	693.28											829	12	5mer_ACAGG	9184	9195	E9184:E9195	5061.55	1471.82	12		4817.46	244.087	1.05067								5mer_ACAGG	3534.47	1835.54	529.876
244	29	3mer_CAC_cap	1257.8	1257.8											830	11	5mer_ACAGG_cap	9196	9206	E9196:E9206	1527.08	1096.79	11
109	44	3mer_CAC_cap	1180.77	1180.77											831	12	5mer_ACAGT	9207	9218	E9207:E9218	4951.87	1564.81	12		2382.56	2569.32	2.07839								5mer_ACAGT	3543.72	1598.16	461.349
424	194	3mer_CAC_cap	873.59	873.59											832	11	5mer_ACAGT_cap	9219	9229	E9219:E9229	1408.15	324.801	11
129	169	3mer_CAC_cap	806.17	806.17											833	12	5mer_ACATA	9230	9241	E9230:E9241	5296.08	1101.32	12		2157.8	3138.28	2.45439								5mer_ACATA	4141.46	1150.97	332.256
139	404	3mer_CAC_cap	751.98	751.98											834	11	5mer_ACATA_cap	9242	9252	E9242:E9252	1154.62	334.392	10
624	529	3mer_CAC_cap	703.03	703.03											835	12	5mer_ACATC	9253	9264	E9253:E9264	3787.44	1079.5	12		3815.53	-28.091	0.992638								5mer_ACATC	2329.82	1335.32	385.473
794	619	3mer_CAC_cap	621.98	621.98											836	11	5mer_ACATC_cap	9265	9275	E9265:E9275	1457.62	785.97	11
249	9	3mer_CAG	5731.8	5731.8	3mer_CAG	1		11							837	12	5mer_ACATG	9276	9287	E9276:E9287	4732.69	736.096	12		4743.27	-10.573	0.997771								5mer_ACATG	3032.7	1253.35	361.812
879	359	3mer_CAG	3825.84	3825.84											838	11	5mer_ACATG_cap	9288	9298	E9288:E9298	1700	1014.42	11
239	74	3mer_CAG	4583	4583											839	12	5mer_ACATT	9299	9310	E9299:E9310	5621.34	1415.39	12		3145.82	2475.52	1.78692								5mer_ACATT	4126.72	1518.64	438.393
739	529	3mer_CAG	4010.03	4010.03											840	11	5mer_ACATT_cap	9311	9321	E9311:E9321	1494.62	550.401	10
349	609	3mer_CAG	2012.06	2012.06											841	12	5mer_ACCAA	9322	9333	E9322:E9333	4542.14	1355.1	12		3346.68	1195.46	1.35721								5mer_ACCAA	3218.32	1513.59	436.936
1014	49	3mer_CAG	2285.33	2285.33											842	11	5mer_ACCAA_cap	9334	9344	E9334:E9344	1323.82	674.286	11
724	329	3mer_CAG	4385.97	4385.97											843	12	5mer_ACCAC	9345	9356	E9345:E9356	4536.1	1271.46	12		1775.49	2760.61	2.55484								5mer_ACCAC	3397.83	1289.08	372.124
799	694	3mer_CAG	2821.17	2821.17											844	11	5mer_ACCAC_cap	9357	9367	E9357:E9367	1138.27	212.406	11
919	184	3mer_CAG	4851.45	4851.45											845	12	5mer_ACCAG	9368	9379	E9368:E9379	4488.74	1101.92	12		2186.33	2302.42	2.0531								5mer_ACCAG	3331.05	1154.03	333.141
974	329	3mer_CAG	3443.19	3443.19											846	11	5mer_ACCAG_cap	9380	9390	E9380:E9390	1157.69	342.878	9
479	404	3mer_CAG	4347.53	4347.53											847	12	5mer_ACCAT	9391	9402	E9391:E9402	5048.66	1041.11	12		2195.01	2853.65	2.30006								5mer_ACCAT	3935.81	1101.83	318.071
629	429	3mer_CAG_cap	1614.94	1614.94	3mer_CAG_cap	1		11							848	11	5mer_ACCAT_cap	9403	9413	E9403:E9413	1112.86	360.718	9
504	519	3mer_CAG_cap	607.12	607.12											849	12	5mer_ACCCA	9414	9425	E9414:E9425	5683.24	747.542	12		1887.61	3795.63	3.01081								5mer_ACCCA	4602.57	794.461	229.341
19	634	3mer_CAG_cap	715.58	715.58											850	11	5mer_ACCCA_cap	9426	9436	E9426:E9436	1080.68	268.979	9
179	734	3mer_CAG_cap	462.84	462.84											851	12	5mer_ACCCC	9437	9448	E9437:E9448	4627.56	1399.99	12		2680.63	1946.94	1.7263								5mer_ACCCC	3338.02	1474.78	425.733
779	159	3mer_CAG_cap	716.92	716.92											852	11	5mer_ACCCC_cap	9449	9459	E9449:E9459	1289.54	463.695	11
164	709	3mer_CAG_cap	520.52	520.52											853	12	5mer_ACCCG	9460	9471	E9460:E9471	4889.49	949.783	12		2133.78	2755.71	2.29147								5mer_ACCCG	3558.78	986.785	284.86
429	9	3mer_CAG_cap	859.92	859.92											854	11	5mer_ACCCG_cap	9472	9482	E9472:E9482	1330.71	267.688	11
94	164	3mer_CAG_cap	871.7	871.7											855	12	5mer_ACCCT	9483	9494	E9483:E9494	5200.05	968.686	12		2824.1	2375.96	1.84132								5mer_ACCCT	3698.01	1064.22	307.212
424	539	3mer_CAG_cap	465.08	465.08											856	11	5mer_ACCCT_cap	9495	9505	E9495:E9505	1502.05	440.683	11
684	714	3mer_CAG_cap	705.12	705.12											857	12	5mer_ACCGA	9506	9517	E9506:E9517	5522.2	926.003	12		1983.72	3538.48	2.78376								5mer_ACCGA	4278.24	958.273	276.63
409	504	3mer_CAG_cap	438.27	438.27											858	11	5mer_ACCGA_cap	9518	9528	E9518:E9528	1243.96	246.588	11
769	744	3mer_CAT	2689.08	2689.08	3mer_CAT	1		11							859	12	5mer_ACCGC	9529	9540	E9529:E9540	4778.22	1311.45	12		2240.8	2537.42	2.13237								5mer_ACCGC	3514.84	1351.31	390.09
4	559	3mer_CAT	3325.2	3325.2											860	11	5mer_ACCGC_cap	9541	9551	E9541:E9551	1263.38	325.805	10
59	154	3mer_CAT	4791.48	4791.48											861	12	5mer_ACCGG	9552	9563	E9552:E9563	4956.59	1205.24	12		2613.41	2343.18	1.8966								5mer_ACCGG	3568.54	1272.57	367.36
509	204	3mer_CAT	4631	4631											862	11	5mer_ACCGG_cap	9564	9574	E9564:E9574	1388.05	408.452	11
34	69	3mer_CAT	5520.8	5520.8											863	12	5mer_ACCGT	9575	9586	E9575:E9586	4918.79	558.5	12		4104.54	814.249	1.19838								5mer_ACCGT	3300.12	999.271	288.465
949	179	3mer_CAT	3700.12	3700.12											864	11	5mer_ACCGT_cap	9587	9597	E9587:E9597	1618.67	828.625	11
94	59	3mer_CAT	5220.72	5220.72											865	12	5mer_ACCTA	9598	9609	E9598:E9609	5038.91	1211.12	12		2065.52	2973.39	2.43953								5mer_ACCTA	3739.4	1237.74	357.305
609	239	3mer_CAT	4254.39	4254.39											866	11	5mer_ACCTA_cap	9610	9620	E9610:E9620	1299.51	255.337	11
79	729	3mer_CAT	4066.86	4066.86											867	12	5mer_ACCTC	9621	9632	E9621:E9632	4529.38	1258.83	12		2422.7	2106.69	1.86956								5mer_ACCTC	3247.51	1315.02	379.613
664	144	3mer_CAT	4387.88	4387.88											868	11	5mer_ACCTC_cap	9633	9643	E9633:E9643	1281.87	380.275	11
949	734	3mer_CAT	3716.62	3716.62											869	12	5mer_ACCTG	9644	9655	E9644:E9655	4755.16	769.43	12		1939.66	2815.49	2.45154								5mer_ACCTG	3591.84	811.782	234.341
894	429	3mer_CAT_cap	572.84	572.84	3mer_CAT_cap	1		11							870	11	5mer_ACCTG_cap	9656	9666	E9656:E9666	1163.32	258.782	11
789	519	3mer_CAT_cap	605.92	605.92											871	12	5mer_ACCTT	9667	9678	E9667:E9678	4385.84	1288.77	12		1956.89	2428.95	2.24123								5mer_ACCTT	3121.07	1309.26	377.95
869	434	3mer_CAT_cap	580.11	580.11											872	11	5mer_ACCTT_cap	9679	9689	E9679:E9689	1264.76	230.707	11
34	639	3mer_CAT_cap	670.36	670.36											873	12	5mer_ACGAA	9690	9701	E9690:E9701	5597.63	832.479	12		3552.1	2045.54	1.57587								5mer_ACGAA	4089.97	1075.84	310.569
769	64	3mer_CAT_cap	662.48	662.48											874	11	5mer_ACGAA_cap	9702	9712	E9702:E9712	1507.66	681.479	10
924	164	3mer_CAT_cap	813.89	813.89											875	12	5mer_ACGAC	9713	9724	E9713:E9724	5638.29	798.129	12		2841.41	2796.89	1.98433								5mer_ACGAC	4140.02	915.126	264.174
74	664	3mer_CAT_cap	860.89	860.89											876	11	5mer_ACGAC_cap	9725	9735	E9725:E9735	1498.27	447.712	11
224	574	3mer_CAT_cap	409.5	409.5											877	12	5mer_ACGAG	9736	9747	E9736:E9747	5118.93	1463.19	12		2764.49	2354.44	1.85167								5mer_ACGAG	3669.62	1527.45	440.936
624	279	3mer_CAT_cap	712.8	712.8											878	11	5mer_ACGAG_cap	9748	9758	E9748:E9758	1449.31	438.393	11
574	694	3mer_CAT_cap	621.38	621.38											879	12	5mer_ACGAT	9759	9770	E9759:E9770	4774.27	1492.6	12		3569.68	1204.59	1.33745								5mer_ACGAT	3269.36	1643.64	474.477
229	119	3mer_CAT_cap	816.09	816.09											880	11	5mer_ACGAT_cap	9771	9781	E9771:E9781	1504.91	688.256	11
464	739	3mer_CCA	2114.42	2114.42	3mer_CCA	1		11							881	12	5mer_ACGCA	9782	9793	E9782:E9793	5223.43	2268.6	12		1834.66	3388.77	2.84708								5mer_ACGCA	3869.27	2274.24	656.518
864	619	3mer_CCA	3115.2	3115.2											882	11	5mer_ACGCA_cap	9794	9804	E9794:E9804	1354.16	160.166	11
584	604	3mer_CCA	3489.62	3489.62											883	12	5mer_ACGCC	9805	9816	E9805:E9816	5654.62	1207.54	12		3773.16	1881.45	1.49864								5mer_ACGCC	4011.89	1400.88	404.4
829	754	3mer_CCA	3593.64	3593.64											884	11	5mer_ACGCC_cap	9817	9827	E9817:E9827	1642.73	710.146	11
184	559	3mer_CCA	2037.75	2037.75											885	12	5mer_ACGCG	9828	9839	E9828:E9839	5802.08	1204.07	12		2066.33	3735.74	2.80791								5mer_ACGCG	4700.23	1246.25	359.761
49	204	3mer_CCA	4439.55	4439.55											886	11	5mer_ACGCG_cap	9840	9850	E9840:E9850	1101.85	321.495	9
924	464	3mer_CCA	1933.64	1933.64											887	12	5mer_ACGCT	9851	9862	E9851:E9862	5177.98	1518.06	12		2149.41	3028.57	2.40902								5mer_ACGCT	3941.91	1548.29	446.953
224	694	3mer_CCA	1731.62	1731.62											888	11	5mer_ACGCT_cap	9863	9873	E9863:E9873	1236.06	304.45	10
414	399	3mer_CCA	4571.33	4571.33											889	12	5mer_ACGGA	9874	9885	E9874:E9885	4844.05	1414.18	12		4051.79	792.254	1.19553								5mer_ACGGA	3087.92	1607.94	464.173
189	239	3mer_CCA	4803.38	4803.38											890	11	5mer_ACGGA_cap	9886	9896	E9886:E9896	1756.13	765.221	11
884	169	3mer_CCA	4531.77	4531.77											891	12	5mer_ACGGC	9897	9908	E9897:E9908	5799.84	1711.16	12		1856.14	3943.7	3.12468								5mer_ACGGC	4436.86	1719.04	496.243
709	429	3mer_CCA_cap	752.58	752.58	3mer_CCA_cap	1		11							892	11	5mer_ACGGC_cap	9909	9919	E9909:E9919	1362.98	164.387	11
959	319	3mer_CCA_cap	641.11	641.11											893	12	5mer_ACGGG	9920	9931	E9920:E9931	6239.01	1425.56	12		3391.63	2847.38	1.83953								5mer_ACGGG	4607.79	1541.61	445.025
529	724	3mer_CCA_cap	451.06	451.06											894	11	5mer_ACGGG_cap	9932	9942	E9932:E9942	1631.23	586.802	10
554	634	3mer_CCA_cap	583.91	583.91											895	12	5mer_ACGGT	9943	9954	E9943:E9954	5349.91	1644.7	12		2215.3	3134.61	2.41498								5mer_ACGGT	4024.04	1671.21	482.436
624	419	3mer_CCA_cap	1034.88	1034.88											896	11	5mer_ACGGT_cap	9955	9965	E9955:E9965	1325.87	296.478	11
564	14	3mer_CCA_cap	1000.16	1000.16											897	12	5mer_ACGTA	9966	9977	E9966:E9977	5428.6	2418.77	12		3438.89	1989.71	1.57859								5mer_ACGTA	3833.18	2495.6	720.418
649	69	3mer_CCA_cap	819.23	819.23											898	11	5mer_ACGTA_cap	9978	9988	E9978:E9988	1595.42	614.489	11
364	369	3mer_CCA_cap	954.94	954.94											899	12	5mer_ACGTC	9989	10000	E9989:E10000	4686.54	1418.52	12		2325.14	2361.4	2.0156								5mer_ACGTC	3495.8	1468.05	423.791
504	124	3mer_CCA_cap	844.28	844.28											900	11	5mer_ACGTC_cap	10001	10011	E10001:E10011	1190.75	378.131	11
829	269	3mer_CCA_cap	582.31	582.31											901	12	5mer_ACGTG	10012	10023	E10012:E10023	5564.85	1813.33	12		2051.84	3513.01	2.71213								5mer_ACGTG	4270.29	1830.81	528.51
509	69	3mer_CCA_cap	852.8	852.8											902	11	5mer_ACGTG_cap	10024	10034	E10024:E10034	1294.56	252.426	11
984	124	3mer_CCC	3477.06	3477.06	3mer_CCC	1		11							903	12	5mer_ACGTT	10035	10046	E10035:E10046	4940.5	1410.42	12		2888.59	2051.91	1.71035								5mer_ACGTT	3465.29	1487.02	429.266
634	169	3mer_CCC	4682.03	4682.03											904	11	5mer_ACGTT_cap	10047	10057	E10047:E10057	1475.21	471.127	11
944	299	3mer_CCC	3937.89	3937.89											905	12	5mer_ACTAA	10058	10069	E10058:E10069	4689.68	1127.52	12		2017.98	2671.69	2.32394								5mer_ACTAA	3598.52	1169.07	337.483
114	404	3mer_CCC	3924.67	3924.67											906	11	5mer_ACTAA_cap	10070	10080	E10070:E10080	1091.16	308.941	11
694	254	3mer_CCC	4706.16	4706.16											907	12	5mer_ACTAC	10081	10092	E10081:E10092	4629.65	979.785	12		1981.07	2648.58	2.33694								5mer_ACTAC	3279.27	1002.09	289.277
794	734	3mer_CCC	3026.03	3026.03											908	11	5mer_ACTAC_cap	10093	10103	E10093:E10103	1350.37	210.232	11
1004	69	3mer_CCC	3643.23	3643.23											909	12	5mer_ACTAG	10104	10115	E10104:E10115	5026.26	833.836	12		2080.7	2945.55	2.41565								5mer_ACTAG	3707.07	871.617	251.614
924	629	3mer_CCC	1795.5	1795.5											910	11	5mer_ACTAG_cap	10116	10126	E10116:E10126	1319.18	253.839	11
19	439	3mer_CCC	4957.77	4957.77											911	12	5mer_ACTAT	10127	10138	E10127:E10138	5110.61	670.067	12		2143.7	2966.91	2.38402								5mer_ACTAT	3816.84	727.498	210.011
499	754	3mer_CCC	2767.14	2767.14											912	11	5mer_ACTAT_cap	10139	10149	E10139:E10149	1293.77	283.309	11
224	124	3mer_CCC	4568.62	4568.62											913	12	5mer_ACTCA	10150	10161	E10150:E10161	4824.37	1214.82	12		1856.01	2968.36	2.59932								5mer_ACTCA	3774.26	1244.17	359.16
539	554	3mer_CCC_cap	715.08	715.08	3mer_CCC_cap	1		11							914	11	5mer_ACTCA_cap	10162	10172	E10162:E10172	1050.12	268.631	11
264	404	3mer_CCC_cap	862.02	862.02											915	12	5mer_ACTCC	10173	10184	E10173:E10184	5414.23	833.698	12		2075.76	3338.47	2.60832								5mer_ACTCC	4208.61	882.711	254.817
94	509	3mer_CCC_cap	640.77	640.77											916	11	5mer_ACTCC_cap	10185	10195	E10185:E10195	1205.62	290.045	11
414	554	3mer_CCC_cap	483.69	483.69											917	12	5mer_ACTCG	10196	10207	E10196:E10207	4373.61	1215.03	12		1730.56	2643.06	2.52729								5mer_ACTCG	3150.72	1226.76	354.135
869	344	3mer_CCC_cap	650.98	650.98											918	11	5mer_ACTCG_cap	10208	10218	E10208:E10218	1222.9	169.219	11
979	389	3mer_CCC_cap	558.31	558.31											919	12	5mer_ACTCT	10219	10230	E10219:E10230	5424.79	1826.5	12		2106.44	3318.35	2.57533								5mer_ACTCT	4071.52	1843.67	532.221
464	164	3mer_CCC_cap	777.98	777.98											920	11	5mer_ACTCT_cap	10231	10241	E10231:E10241	1353.27	251.058	11
59	254	3mer_CCC_cap	863.11	863.11											921	12	5mer_ACTGA	10242	10253	E10242:E10253	4291.73	1898.53	12		2304.13	1987.6	1.86262								5mer_ACTGA	3045.01	1930.97	557.423
429	299	3mer_CCC_cap	818.23	818.23											922	11	5mer_ACTGA_cap	10254	10264	E10254:E10264	1246.73	352.469	9
184	474	3mer_CCC_cap	713.83	713.83											923	12	5mer_ACTGC	10265	10276	E10265:E10276	4756.03	1450.27	12		2070.27	2685.76	2.2973								5mer_ACTGC	3274.77	1463.5	422.477
444	684	3mer_CCC_cap	458.31	458.31											924	11	5mer_ACTGC_cap	10277	10287	E10277:E10287	1481.26	196.336	11
654	89	3mer_CCG	4156.77	4156.77	3mer_CCG	1		11							925	12	5mer_ACTGG	10288	10299	E10288:E10299	5195.42	2258.63	12		2248.34	2947.08	2.31078								5mer_ACTGG	3964.41	2283.94	659.317
1009	439	3mer_CCG	3148.41	3148.41											926	11	5mer_ACTGG_cap	10300	10310	E10300:E10310	1231.01	339.11	10
674	234	3mer_CCG	4248.66	4248.66											927	12	5mer_ACTGT	10311	10322	E10311:E10322	5305.65	961.451	12		1861.9	3443.76	2.8496								5mer_ACTGT	4233.58	996.846	287.765
404	489	3mer_CCG	2515.03	2515.03											928	11	5mer_ACTGT_cap	10323	10333	E10323:E10333	1072.07	263.274	9
979	59	3mer_CCG	3183.11	3183.11											929	12	5mer_ACTTA	10334	10345	E10334:E10345	4734.02	1620.16	12		2427.19	2306.83	1.95041								5mer_ACTTA	3470.11	1665.92	480.909
419	139	3mer_CCG	4693.3	4693.3											930	11	5mer_ACTTA_cap	10346	10356	E10346:E10356	1263.91	387.76	10
824	339	3mer_CCG	3996	3996											931	12	5mer_ACTTC	10357	10368	E10357:E10368	5470.78	1504.19	12		2580.44	2890.34	2.1201								5mer_ACTTC	4124.43	1559.42	450.166
159	69	3mer_CCG	4032.84	4032.84											932	11	5mer_ACTTC_cap	10369	10379	E10369:E10379	1346.35	411.361	11
929	139	3mer_CCG	4146.73	4146.73											933	12	5mer_ACTTG	10380	10391	E10380:E10391	4649.98	1415.26	12		4394.13	255.844	1.05822								5mer_ACTTG	3027.25	1690.08	487.884
279	754	3mer_CCG	2162.69	2162.69											934	11	5mer_ACTTG_cap	10392	10402	E10392:E10402	1622.73	923.801	10
554	474	3mer_CCG	3898.78	3898.78											935	12	5mer_ACTTT	10403	10414	E10403:E10414	4710.22	1223.84	12		1995.02	2715.2	2.36099								5mer_ACTTT	3508.99	1252.12	361.456
24	344	3mer_CCG_cap	795.34	795.34	3mer_CCG_cap	1		11							936	11	5mer_ACTTT_cap	10415	10425	E10415:E10425	1201.23	264.598	11
629	349	3mer_CCG_cap	758.62	758.62											937	12	5mer_AGAAA	10426	10437	E10426:E10437	6770.08	2090.87	12		2755.9	4014.18	2.45658								5mer_AGAAA	5070.57	2120.32	612.082
849	304	3mer_CCG_cap	625.16	625.16											938	11	5mer_AGAAA_cap	10438	10448	E10438:E10448	1699.51	352.13	11
204	239	3mer_CCG_cap	841.88	841.88											939	12	5mer_AGAAC	10449	10460	E10449:E10460	4622.35	1545.97	12		3378.86	1243.49	1.36802								5mer_AGAAC	2860.83	1637.27	472.64
229	699	3mer_CCG_cap	394.59	394.59											940	11	5mer_AGAAC_cap	10461	10471	E10461:E10471	1761.52	539.116	11
689	544	3mer_CCG_cap	713.14	713.14											941	12	5mer_AGAAG	10472	10483	E10472:E10483	5289.59	1153.5	12		4847.98	441.614	1.09109								5mer_AGAAG	3203.38	1475.82	426.033
689	139	3mer_CCG_cap	693.59	693.59											942	11	5mer_AGAAG_cap	10484	10494	E10484:E10494	2086.21	920.589	11
919	704	3mer_CCG_cap	911.05	911.05											943	12	5mer_AGAAT	10495	10506	E10495:E10506	6586.88	1812.98	12		3859.25	2727.63	1.70678								5mer_AGAAT	4680.26	1926.28	556.068
214	229	3mer_CCG_cap	848.97	848.97											944	11	5mer_AGAAT_cap	10507	10517	E10507:E10517	1906.61	650.877	11
524	414	3mer_CCG_cap	914.98	914.98											945	12	5mer_AGACA	10518	10529	E10518:E10529	5250.41	1197.95	12		5065.49	184.924	1.03651								5mer_AGACA	3387.06	1604.49	463.175
1019	589	3mer_CCG_cap	358.55	358.55											946	11	5mer_AGACA_cap	10530	10540	E10530:E10540	1863.35	1067.38	11
659	34	3mer_CCT	4109.27	4109.27	3mer_CCT	1		11							947	12	5mer_AGACC	10541	10552	E10541:E10552	5427.95	1385.44	12		2584.09	2843.86	2.10053								5mer_AGACC	3772.08	1419.57	409.794
14	649	3mer_CCT	3274.22	3274.22											948	11	5mer_AGACC_cap	10553	10563	E10553:E10563	1655.87	309.407	11
714	339	3mer_CCT	4383.31	4383.31											949	12	5mer_AGACG	10564	10575	E10564:E10575	5437.4	1618.53	12		2427.9	3009.5	2.23955								5mer_AGACG	3931.98	1647.48	475.588
54	424	3mer_CCT	3241.02	3241.02											950	11	5mer_AGACG_cap	10576	10586	E10576:E10586	1505.42	307.493	11
169	194	3mer_CCT	6431.31	6431.31											951	12	5mer_AGACT	10587	10598	E10587:E10598	5849.18	1096.04	12		2378.81	3470.36	2.45886								5mer_AGACT	4484.78	1147.02	331.115
304	749	3mer_CCT	1756.34	1756.34											952	11	5mer_AGACT_cap	10599	10609	E10599:E10609	1364.39	338.141	11
644	379	3mer_CCT	4169.94	4169.94											953	12	5mer_AGAGA	10610	10621	E10610:E10621	5258.53	1323.49	12		4417.01	841.521	1.19052								5mer_AGAGA	3246.65	1547.37	446.689
859	329	3mer_CCT	3922.81	3922.81											954	11	5mer_AGAGA_cap	10622	10632	E10622:E10632	2011.88	801.71	11
504	699	3mer_CCT	2510.84	2510.84											955	12	5mer_AGAGC	10633	10644	E10633:E10644	5553.85	1134.94	12		2148.99	3404.85	2.5844								5mer_AGAGC	4198.78	1165.39	336.418
199	54	3mer_CCT	4515.02	4515.02											956	11	5mer_AGAGC_cap	10645	10655	E10645:E10655	1355.06	264.642	11
984	324	3mer_CCT	3361.55	3361.55											957	12	5mer_AGAGG	10656	10667	E10656:E10667	6563.24	1518.69	12		5240	1323.24	1.25253								5mer_AGAGG	4668.86	1884.17	543.914
384	304	3mer_CCT_cap	769.05	769.05	3mer_CCT_cap	1		11							958	11	5mer_AGAGG_cap	10668	10678	E10668:E10678	1894.38	1115.21	11
509	259	3mer_CCT_cap	781.42	781.42											959	12	5mer_AGAGT	10679	10690	E10679:E10690	5449.74	1134.29	12		2995.82	2453.92	1.81912								5mer_AGAGT	3748.46	1213.6	350.336
239	524	3mer_CCT_cap	439.53	439.53											960	11	5mer_AGAGT_cap	10691	10701	E10691:E10701	1701.28	431.512	11
184	564	3mer_CCT_cap	408.02	408.02											961	12	5mer_AGATA	10702	10713	E10702:E10713	5269.05	1353.76	12		3273.21	1995.84	1.60975								5mer_AGATA	3674.02	1464.78	422.845
69	434	3mer_CCT_cap	639.77	639.77											962	11	5mer_AGATA_cap	10714	10724	E10714:E10724	1595.03	559.393	11
859	129	3mer_CCT_cap	732.42	732.42											963	12	5mer_AGATC	10725	10736	E10725:E10736	5443.17	1198.18	12		2426.76	3016.41	2.24298								5mer_AGATC	4114.43	1252.83	361.662
959	569	3mer_CCT_cap	342.73	342.73											964	11	5mer_AGATC_cap	10737	10747	E10737:E10747	1328.74	366.008	11
779	394	3mer_CCT_cap	590.61	590.61											965	12	5mer_AGATG	10748	10759	E10748:E10759	5668.14	626.556	12		2333.96	3334.18	2.42855								5mer_AGATG	4268.06	699.626	201.964
484	709	3mer_CCT_cap	468.78	468.78											966	11	5mer_AGATG_cap	10760	10770	E10760:E10770	1400.08	311.293	10
139	479	3mer_CCT_cap	707.12	707.12											967	12	5mer_AGATT	10771	10782	E10771:E10782	5679.34	1707.7	12		2431.47	3247.87	2.33577								5mer_AGATT	4270.61	1741.4	502.699
304	274	3mer_CCT_cap	957.7	957.7											968	11	5mer_AGATT_cap	10783	10793	E10783:E10793	1408.73	340.912	11
439	754	3mer_CGA	2107.14	2107.14	3mer_CGA	1		11							969	12	5mer_AGCAA	10794	10805	E10794:E10805	4841.64	1472.53	12		3231.01	1610.64	1.49849								5mer_AGCAA	3284.47	1574.69	454.574
464	59	3mer_CGA	5074.12	5074.12											970	11	5mer_AGCAA_cap	10806	10816	E10806:E10816	1557.17	557.946	11
689	559	3mer_CGA	4357.88	4357.88											971	12	5mer_AGCAC	10817	10828	E10817:E10828	5592.47	1606.61	12		4752.06	840.406	1.17685								5mer_AGCAC	4025.88	1925.79	555.927
9	284	3mer_CGA	4503.66	4503.66											972	11	5mer_AGCAC_cap	10829	10839	E10829:E10839	1566.59	1061.82	11
534	124	3mer_CGA	7978.38	7978.38											973	12	5mer_AGCAG	10840	10851	E10840:E10851	5368.78	983.613	12		2659.33	2709.45	2.01885								5mer_AGCAG	4075.54	1083.91	312.897
599	174	3mer_CGA	4834.58	4834.58											974	11	5mer_AGCAG_cap	10852	10862	E10852:E10862	1293.24	455.363	11
264	524	3mer_CGA	2568.78	2568.78											975	12	5mer_AGCAT	10863	10874	E10863:E10874	6375.1	541.771	12		2950.95	3424.15	2.16035								5mer_AGCAT	5011.25	757.227	218.593
799	84	3mer_CGA	4489.59	4489.59											976	11	5mer_AGCAT_cap	10875	10885	E10875:E10885	1363.85	529.033	10
554	199	3mer_CGA	5969.06	5969.06											977	12	5mer_AGCCA	10886	10897	E10886:E10897	4907.24	1568.43	12		2535.4	2371.85	1.93549								5mer_AGCCA	3473.19	1610.83	465.005
994	44	3mer_CGA	2814.34	2814.34											978	11	5mer_AGCCA_cap	10898	10908	E10898:E10908	1434.05	367.115	11
914	174	3mer_CGA	4957.78	4957.78											979	12	5mer_AGCCC	10909	10920	E10909:E10920	5847.17	1437.3	12		3454.31	2392.86	1.69272								5mer_AGCCC	4190.72	1557.24	449.536
479	299	3mer_CGA_cap	900.36	900.36	3mer_CGA_cap	1		11							980	11	5mer_AGCCC_cap	10921	10931	E10921:E10931	1656.45	599.286	10
534	424	3mer_CGA_cap	934.25	934.25											981	12	5mer_AGCCG	10932	10943	E10932:E10943	5118.72	1473.04	12		2516.32	2602.4	2.03421								5mer_AGCCG	3679.93	1516.19	437.687
414	689	3mer_CGA_cap	539.25	539.25											982	11	5mer_AGCCG_cap	10944	10954	E10944:E10954	1438.8	359.175	10
284	324	3mer_CGA_cap	976.52	976.52											983	12	5mer_AGCCT	10955	10966	E10955:E10966	6013.56	2543.2	12		2458.09	3555.47	2.44644								5mer_AGCCT	4636.3	2568.59	741.488
594	389	3mer_CGA_cap	858.42	858.42											984	11	5mer_AGCCT_cap	10967	10977	E10967:E10977	1377.26	360.277	11
434	679	3mer_CGA_cap	529.84	529.84											985	12	5mer_AGCGA	10978	10989	E10978:E10989	5078.23	1743.84	12		2736.94	2341.3	1.85544								5mer_AGCGA	3703.64	1802	520.192
929	674	3mer_CGA_cap	1677.53	1677.53											986	11	5mer_AGCGA_cap	10990	11000	E10990:E11000	1374.59	454.114	9
594	154	3mer_CGA_cap	996.2	996.2											987	12	5mer_AGCGC	11001	11012	E11001:E11012	5499.73	2620.43	12		1954.49	3545.24	2.8139								5mer_AGCGC	4276.64	2631.75	759.72
969	409	3mer_CGA_cap	765.73	765.73											988	11	5mer_AGCGC_cap	11013	11023	E11013:E11023	1223.09	243.8	11
919	394	3mer_CGA_cap	619.05	619.05											989	12	5mer_AGCGG	11024	11035	E11024:E11035	5531.88	1415.58	12		2411.7	3120.18	2.29376								5mer_AGCGG	4179.19	1458.94	421.159
514	104	3mer_CGA_cap	988.41	988.41											990	11	5mer_AGCGG_cap	11036	11046	E11036:E11046	1352.69	353.006	10
204	584	3mer_CGC	2059.16	2059.16	3mer_CGC	1		11							991	12	5mer_AGCGT	11047	11058	E11047:E11058	4388.59	1536.82	12		2902.96	1485.63	1.51176								5mer_AGCGT	2814.2	1599.35	461.693
269	509	3mer_CGC	2750.33	2750.33											992	11	5mer_AGCGT_cap	11059	11069	E11059:E11069	1574.39	442.857	11
174	639	3mer_CGC	1856.19	1856.19											993	12	5mer_AGCTA	11070	11081	E11070:E11081	5014.05	1304.23	12		3991.19	1022.87	1.25628								5mer_AGCTA	3456.29	1535.89	443.374
349	49	3mer_CGC	4706.41	4706.41											994	11	5mer_AGCTA_cap	11082	11092	E11082:E11092	1557.77	811.141	10
9	664	3mer_CGC	3681.06	3681.06											995	12	5mer_AGCTC	11093	11104	E11093:E11104	5344.16	1978.66	12		2081.55	3262.62	2.5674								5mer_AGCTC	4209.56	2003.68	578.414
204	469	3mer_CGC	4335.91	4335.91											996	11	5mer_AGCTC_cap	11105	11115	E11105:E11115	1134.6	315.648	10
389	124	3mer_CGC	5098.48	5098.48											997	12	5mer_AGCTG	11116	11127	E11116:E11127	5569.02	1817.67	12		5291.09	277.93	1.05253								5mer_AGCTG	4035.67	2207.46	637.24
734	699	3mer_CGC	3552.33	3552.33											998	11	5mer_AGCTG_cap	11128	11138	E11128:E11138	1533.35	1252.58	10
979	79	3mer_CGC	4027.52	4027.52											999	12	5mer_AGCTT	11139	11150	E11139:E11150	5649.47	2593.23	12		3017.8	2631.67	1.87205								5mer_AGCTT	4182.27	2644.23	763.325
29	719	3mer_CGC	3767.98	3767.98											1000	11	5mer_AGCTT_cap	11151	11161	E11151:E11161	1467.2	516.867	11
329	504	3mer_CGC	2463.81	2463.81											1001	12	5mer_AGGAA	11162	11173	E11162:E11173	6032.03	1002.37	12		6666.2	-634.169	0.904868								5mer_AGGAA	3469.06	1695.72	489.511
554	479	3mer_CGC_cap	777.36	777.36	3mer_CGC_cap	1		11							1002	11	5mer_AGGAA_cap	11174	11184	E11174:E11184	2562.97	1367.74	11
259	619	3mer_CGC_cap	439.98	439.98											1003	12	5mer_AGGAC	11185	11196	E11185:E11196	6683.46	977.134	12		2601.18	4082.28	2.5694								5mer_AGGAC	5072.07	1031.33	297.72
569	344	3mer_CGC_cap	929.14	929.14											1004	11	5mer_AGGAC_cap	11197	11207	E11197:E11207	1611.39	329.929	11
459	539	3mer_CGC_cap	577.7	577.7											1005	12	5mer_AGGAG	11208	11219	E11208:E11219	6016.48	1532.48	12		2679.41	3337.06	2.24545								5mer_AGGAG	4569.91	1586.63	458.02
414	179	3mer_CGC_cap	985.16	985.16											1006	11	5mer_AGGAG_cap	11220	11230	E11220:E11230	1446.57	410.948	10
994	519	3mer_CGC_cap	319.25	319.25											1007	12	5mer_AGGAT	11231	11242	E11231:E11242	5409.59	1245.25	12		3753.81	1655.78	1.44109								5mer_AGGAT	3602.22	1404.14	405.34
434	629	3mer_CGC_cap	1124.38	1124.38											1008	11	5mer_AGGAT_cap	11243	11253	E11243:E11253	1807.37	648.813	10
909	704	3mer_CGC_cap	777.14	777.14											1009	12	5mer_AGGCA	11254	11265	E11254:E11265	5494.6	1703.03	12		2334.35	3160.25	2.35381								5mer_AGGCA	4237.17	1740.45	502.426
904	539	3mer_CGC_cap	403.64	403.64											1010	11	5mer_AGGCA_cap	11266	11276	E11266:E11276	1257.43	358.971	10
19	459	3mer_CGC_cap	840.47	840.47											1011	12	5mer_AGGCC	11277	11288	E11277:E11288	5694.75	1513.29	12		5179.42	515.33	1.0995								5mer_AGGCC	3941.65	1895.9	547.299
694	294	3mer_CGC_cap	821.89	821.89											1012	11	5mer_AGGCC_cap	11289	11299	E11289:E11299	1753.1	1142.11	11
434	729	3mer_CGG	3164.09	3164.09	3mer_CGG	1		11							1013	12	5mer_AGGCG	11300	11311	E11300:E11311	5855.66	1447.84	12		2875.62	2980.04	2.03631								5mer_AGGCG	4463.42	1529.95	441.658
94	69	3mer_CGG	5928.8	5928.8											1014	11	5mer_AGGCG_cap	11312	11322	E11312:E11322	1392.24	494.461	11
999	34	3mer_CGG	2298.62	2298.62											1015	12	5mer_AGGCT	11323	11334	E11323:E11334	4791.64	1257.25	12		2401.31	2390.33	1.99542								5mer_AGGCT	3430.6	1304.19	376.487
324	539	3mer_CGG	2207.39	2207.39											1016	11	5mer_AGGCT_cap	11335	11345	E11335:E11345	1361.04	346.758	10
764	554	3mer_CGG	3872.05	3872.05											1017	12	5mer_AGGGA	11346	11357	E11346:E11357	5805.72	1299.96	12		3089.2	2716.52	1.87936								5mer_AGGGA	4208.97	1391.9	401.808
349	154	3mer_CGG	4753.75	4753.75											1018	11	5mer_AGGGA_cap	11358	11368	E11358:E11368	1596.75	497.484	10
779	269	3mer_CGG	3929.64	3929.64											1019	12	5mer_AGGGC	11369	11380	E11369:E11380	6361.75	1394.19	12		2880.23	3481.52	2.20876								5mer_AGGGC	4651.84	1447.74	417.928
719	664	3mer_CGG	3306.56	3306.56											1020	11	5mer_AGGGC_cap	11381	11391	E11381:E11391	1709.91	390.109	11
584	329	3mer_CGG	4697.5	4697.5											1021	12	5mer_AGGGG	11392	11403	E11392:E11403	6304.88	2062.67	12		4005.18	2299.7	1.57418								5mer_AGGGG	4467.13	2185.54	630.911
124	379	3mer_CGG	4356.36	4356.36											1022	11	5mer_AGGGG_cap	11404	11414	E11404:E11414	1837.75	722.477	11
669	464	3mer_CGG	4413.19	4413.19											1023	12	5mer_AGGGT	11415	11426	E11415:E11426	6240.59	1920.06	12		3030.79	3209.8	2.05907								5mer_AGGGT	4421.8	1962.1	566.409
9	154	3mer_CGG_cap	1209.8	1209.8	3mer_CGG_cap	1		11							1024	11	5mer_AGGGT_cap	11427	11437	E11427:E11437	1818.79	404	11
739	224	3mer_CGG_cap	781.5	781.5											1025	12	5mer_AGGTA	11438	11449	E11438:E11449	5526.62	1359.29	12		4118.05	1408.57	1.34205								5mer_AGGTA	4070.7	1623.3	468.606
114	504	3mer_CGG_cap	821.08	821.08											1026	11	5mer_AGGTA_cap	11450	11460	E11450:E11460	1455.92	887.375	10
649	339	3mer_CGG_cap	866.09	866.09											1027	12	5mer_AGGTC	11461	11472	E11461:E11472	4754.02	1605.22	12		5195.58	-441.56	0.915012								5mer_AGGTC	2812.47	1937.33	559.26
169	634	3mer_CGG_cap	530.09	530.09											1028	11	5mer_AGGTC_cap	11473	11483	E11473:E11483	1941.55	1084.68	11
154	554	3mer_CGG_cap	611.97	611.97											1029	12	5mer_AGGTG	11484	11495	E11484:E11495	5456	1054.77	12		4269.44	1186.56	1.27792								5mer_AGGTG	3812.03	1370.56	395.646
634	59	3mer_CGG_cap	892.27	892.27											1030	11	5mer_AGGTG_cap	11496	11506	E11496:E11506	1643.97	875.155	11
489	684	3mer_CGG_cap	562.14	562.14											1031	12	5mer_AGGTT	11507	11518	E11507:E11518	4988.21	1788.3	12		6245.34	-1257.13	0.798709								5mer_AGGTT	2904.14	2263.19	653.327
759	449	3mer_CGG_cap	721.59	721.59											1032	11	5mer_AGGTT_cap	11519	11529	E11519:E11529	2084.07	1387.09	11
454	639	3mer_CGG_cap	561.72	561.72											1033	12	5mer_AGTAA	11530	11541	E11530:E11541	4544.91	1709.8	12		3173.59	1371.32	1.4321								5mer_AGTAA	2870.03	1781.29	514.215
234	184	3mer_CGG_cap	962.48	962.48											1034	11	5mer_AGTAA_cap	11542	11552	E11542:E11552	1674.88	499.57	11
159	634	3mer_CGT	1871.08	1871.08	3mer_CGT	1		11							1035	12	5mer_AGTAC	11553	11564	E11553:E11564	5865.51	1900.22	12		2620.02	3245.49	2.23873								5mer_AGTAC	4457.89	1942.72	560.815
709	664	3mer_CGT	3439.23	3439.23											1036	11	5mer_AGTAC_cap	11565	11575	E11565:E11575	1407.62	404.132	11
84	144	3mer_CGT	4108.5	4108.5											1037	12	5mer_AGTAG	11576	11587	E11576:E11587	5115.87	1352.8	12		2503.9	2611.97	2.04316								5mer_AGTAG	3688.28	1399.57	404.021
449	529	3mer_CGT	2398.12	2398.12											1038	11	5mer_AGTAG_cap	11588	11598	E11588:E11598	1427.59	358.77	11
39	269	3mer_CGT	4013.66	4013.66											1039	12	5mer_AGTAT	11599	11610	E11599:E11610	5302.26	1280.95	12		3552.32	1749.94	1.49262								5mer_AGTAT	3726.14	1440.4	415.807
519	419	3mer_CGT	4409.3	4409.3											1040	11	5mer_AGTAT_cap	11611	11621	E11611:E11621	1576.13	658.732	11
1009	314	3mer_CGT	3443.41	3443.41											1041	12	5mer_AGTCA	11622	11633	E11622:E11633	5240.87	974.091	12		2000.27	3240.6	2.62008								5mer_AGTCA	4018.52	1008.01	290.989
674	739	3mer_CGT	3165.34	3165.34											1042	11	5mer_AGTCA_cap	11634	11644	E11634:E11644	1222.35	259.306	11
654	714	3mer_CGT	3417.3	3417.3											1043	12	5mer_AGTCC	11645	11656	E11645:E11656	4820.27	1066.06	12		2286.15	2534.13	2.10847								5mer_AGTCC	3335.08	1098.98	317.249
289	649	3mer_CGT	2164.14	2164.14											1044	11	5mer_AGTCC_cap	11657	11667	E11657:E11667	1485.19	266.984	11
459	614	3mer_CGT	2481.41	2481.41											1045	12	5mer_AGTCG	11668	11679	E11668:E11679	5413.05	2520.76	12		4730.7	682.344	1.14424								5mer_AGTCG	3829.77	2730.38	788.192
849	454	3mer_CGT_cap	682.67	682.67	3mer_CGT_cap	1		11							1046	11	5mer_AGTCG_cap	11680	11690	E11680:E11690	1583.27	1049.14	9
609	304	3mer_CGT_cap	830.23	830.23											1047	12	5mer_AGTCT	11691	11702	E11691:E11702	5121.58	1124.21	12		2626.52	2495.06	1.94995								5mer_AGTCT	3551.63	1178.09	340.084
889	624	3mer_CGT_cap	640.36	640.36											1048	11	5mer_AGTCT_cap	11703	11713	E11703:E11713	1569.95	352.188	11
424	759	3mer_CGT_cap	585.83	585.83											1049	12	5mer_AGTGA	11714	11725	E11714:E11725	5442.71	794.848	12		1893.2	3549.5	2.87487								5mer_AGTGA	4166.37	821.014	237.006
274	584	3mer_CGT_cap	445.91	445.91											1050	11	5mer_AGTGA_cap	11726	11736	E11726:E11736	1276.34	205.622	11
489	424	3mer_CGT_cap	804.11	804.11											1051	12	5mer_AGTGC	11737	11748	E11737:E11748	5318.26	2466.09	12		2548.74	2769.52	2.08662								5mer_AGTGC	3970.44	2498.37	721.218
559	544	3mer_CGT_cap	820.08	820.08											1052	11	5mer_AGTGC_cap	11749	11759	E11749:E11759	1347.82	400.307	10
499	84	3mer_CGT_cap	1307.84	1307.84											1053	12	5mer_AGTGG	11760	11771	E11760:E11771	4580.94	1687.64	12		5177.83	-596.889	0.884722								5mer_AGTGG	2810.43	2034.23	587.232
339	259	3mer_CGT_cap	888.72	888.72											1054	11	5mer_AGTGG_cap	11772	11782	E11772:E11782	1770.52	1135.77	11
379	504	3mer_CGT_cap	525.55	525.55											1055	12	5mer_AGTGT	11783	11794	E11783:E11794	5118.9	1194.79	12		1878.71	3240.2	2.72469								5mer_AGTGT	3696.93	1204.45	347.694
449	729	3mer_CGT_cap	502.03	502.03											1056	11	5mer_AGTGT_cap	11795	11805	E11795:E11805	1421.97	152.244	11
499	64	3mer_CTA	4610.56	4610.56	3mer_CTA	1		11							1057	12	5mer_AGTTA	11806	11817	E11806:E11817	5183.93	1401.15	12		2746.36	2437.57	1.88756								5mer_AGTTA	3535.16	1448.13	418.038
384	169	3mer_CTA	4897.98	4897.98											1058	11	5mer_AGTTA_cap	11818	11828	E11818:E11828	1648.77	365.862	11
444	49	3mer_CTA	4440.06	4440.06											1059	12	5mer_AGTTC	11829	11840	E11829:E11840	5689.95	1319.94	12		2377.01	3312.94	2.39374								5mer_AGTTC	3935.64	1336.16	385.715
184	299	3mer_CTA	4543.45	4543.45											1060	11	5mer_AGTTC_cap	11841	11851	E11841:E11851	1754.32	207.566	11
1009	109	3mer_CTA	3593.81	3593.81											1061	12	5mer_AGTTG	11852	11863	E11852:E11863	5814.3	2070.86	12		3244.86	2569.44	1.79185								5mer_AGTTG	4235.56	2144.04	618.931
1004	249	3mer_CTA	3665.73	3665.73											1062	11	5mer_AGTTG_cap	11864	11874	E11864:E11874	1578.74	555.373	11
314	514	3mer_CTA	2323.38	2323.38											1063	12	5mer_AGTTT	11875	11886	E11875:E11886	6398.87	1668.43	12		2750.4	3648.47	2.32653								5mer_AGTTT	4735.56	1707.33	492.863
514	319	3mer_CTA	4638.72	4638.72											1064	11	5mer_AGTTT_cap	11887	11897	E11887:E11897	1663.31	362.363	11
754	699	3mer_CTA	3070.3	3070.3											1065	12	5mer_ATAAA	11898	11909	E11898:E11909	5260.99	1248	12		5010.69	250.307	1.04995								5mer_ATAAA	3629.67	1681.19	485.319
834	419	3mer_CTA	3837.06	3837.06											1066	11	5mer_ATAAA_cap	11910	11920	E11910:E11920	1631.32	1126.45	11
339	504	3mer_CTA	2323.58	2323.58											1067	12	5mer_ATAAC	11921	11932	E11921:E11932	5112.11	1496.61	12		3242.83	1869.28	1.57643								5mer_ATAAC	3665.2	1611.9	465.315
729	269	3mer_CTA_cap	743.33	743.33	3mer_CTA_cap	1		11							1068	11	5mer_ATAAC_cap	11933	11943	E11933:E11943	1446.91	598.639	10
204	344	3mer_CTA_cap	850.45	850.45											1069	12	5mer_ATAAG	11944	11955	E11944:E11955	5724.32	2066.62	12		2207.37	3516.95	2.59327								5mer_ATAAG	4674.12	2102.31	606.884
469	534	3mer_CTA_cap	483.72	483.72											1070	11	5mer_ATAAG_cap	11956	11966	E11956:E11966	1050.2	385.723	9
179	589	3mer_CTA_cap	487.33	487.33											1071	12	5mer_ATAAT	11967	11978	E11967:E11978	4938.87	936.902	12		2387.96	2550.91	2.06824								5mer_ATAAT	3697.83	1011.9	292.111
994	739	3mer_CTA_cap	708.27	708.27											1072	11	5mer_ATAAT_cap	11979	11989	E11979:E11989	1241.05	382.306	10
434	9	3mer_CTA_cap	826.48	826.48											1073	12	5mer_ATACA	11990	12001	E11990:E12001	5221.11	1473.67	12		2036.43	3184.69	2.56386								5mer_ATACA	4109.02	1505.54	434.611
314	39	3mer_CTA_cap	907.77	907.77											1074	11	5mer_ATACA_cap	12002	12012	E12002:E12012	1112.09	308.112	10
249	609	3mer_CTA_cap	462.12	462.12											1075	12	5mer_ATACC	12013	12024	E12013:E12024	5543.32	657.602	12		2271.92	3271.4	2.43993								5mer_ATACC	4340.07	747.888	215.897
824	749	3mer_CTA_cap	768.27	768.27											1076	11	5mer_ATACC_cap	12025	12035	E12025:E12035	1203.24	356.225	11
89	699	3mer_CTA_cap	977.45	977.45											1077	12	5mer_ATACG	12036	12047	E12036:E12047	4580.65	1677.49	12		1947.78	2632.86	2.35172								5mer_ATACG	3228.45	1689.2	487.63
279	24	3mer_CTA_cap	817.81	817.81											1078	11	5mer_ATACG_cap	12048	12058	E12048:E12058	1352.2	198.528	11
454	724	3mer_CTC	2080.34	2080.34	3mer_CTC	1		11							1079	12	5mer_ATACT	12059	12070	E12059:E12070	4911.28	1452.04	12		2120.87	2790.42	2.31569								5mer_ATACT	3608.5	1477.42	426.495
724	499	3mer_CTC	4044.69	4044.69											1080	11	5mer_ATACT_cap	12071	12081	E12071:E12081	1302.79	272.695	11
634	149	3mer_CTC	4395.72	4395.72											1081	12	5mer_ATAGA	12082	12093	E12082:E12093	4675.42	1189.23	12		2584.52	2090.9	1.80901								5mer_ATAGA	3318.56	1257.66	363.056
709	719	3mer_CTC	3381.69	3381.69											1082	11	5mer_ATAGA_cap	12094	12104	E12094:E12104	1356.86	409.219	10
639	609	3mer_CTC	3677.72	3677.72											1083	12	5mer_ATAGC	12105	12116	E12105:E12116	5048.55	1161.55	12		2084.29	2964.27	2.4222								5mer_ATAGC	3876.46	1200.69	346.61
724	109	3mer_CTC	4040.86	4040.86											1084	11	5mer_ATAGC_cap	12117	12127	E12117:E12127	1172.1	304.064	10
584	104	3mer_CTC	4456.56	4456.56											1085	12	5mer_ATAGG	12128	12139	E12128:E12139	5401.69	1439.87	12		3135.32	2266.36	1.72285								5mer_ATAGG	3978.04	1548.79	447.097
864	709	3mer_CTC	3169.39	3169.39											1086	11	5mer_ATAGG_cap	12140	12150	E12140:E12150	1423.65	570.558	9
314	349	3mer_CTC	4370.75	4370.75											1087	12	5mer_ATAGT	12151	12162	E12151:E12162	4636.47	1301.91	12		3404.89	1231.58	1.36171								5mer_ATAGT	3202.65	1458.3	420.976
979	694	3mer_CTC	2476.08	2476.08											1088	11	5mer_ATAGT_cap	12163	12173	E12163:E12173	1433.82	657.024	9
629	339	3mer_CTC	4264.69	4264.69											1089	12	5mer_ATATA	12174	12185	E12174:E12185	4472.53	1009.57	12		2556.15	1916.38	1.74971								5mer_ATATA	3316.67	1112.25	321.08
964	594	3mer_CTC_cap	359.53	359.53	3mer_CTC_cap	1		11							1090	11	5mer_ATATA_cap	12186	12196	E12186:E12196	1155.86	466.763	10
914	14	3mer_CTC_cap	722.92	722.92											1091	12	5mer_ATATC	12197	12208	E12197:E12208	5175.76	1691.16	12		3490.45	1685.31	1.48284								5mer_ATATC	3773.55	1828.81	527.933
134	229	3mer_CTC_cap	746.03	746.03											1092	11	5mer_ATATC_cap	12209	12219	E12209:E12219	1402.21	696.079	10
929	244	3mer_CTC_cap	755.95	755.95											1093	12	5mer_ATATG	12220	12231	E12220:E12231	4661.32	844.434	12		4080.41	580.908	1.14237								5mer_ATATG	3034.94	1175.67	339.388
819	384	3mer_CTC_cap	658.17	658.17											1094	11	5mer_ATATG_cap	12232	12242	E12232:E12242	1626.38	818.009	11
744	49	3mer_CTC_cap	713.7	713.7											1095	12	5mer_ATATT	12243	12254	E12243:E12254	5293.38	1511.55	12		2203.89	3089.49	2.40183								5mer_ATATT	4101.12	1548.71	447.073
979	384	3mer_CTC_cap	592.94	592.94											1096	11	5mer_ATATT_cap	12255	12265	E12255:E12265	1192.26	337.21	10
59	49	3mer_CTC_cap	1200.44	1200.44											1097	12	5mer_ATCAA	12266	12277	E12266:E12277	4497	2127.71	12		2589.13	1907.87	1.73688								5mer_ATCAA	3241.6	2173.66	627.483
899	274	3mer_CTC_cap	597.22	597.22											1098	11	5mer_ATCAA_cap	12278	12288	E12278:E12288	1255.4	444.576	10
174	564	3mer_CTC_cap	390.06	390.06											1099	12	5mer_ATCAC	12289	12300	E12289:E12300	3818.61	1430.21	12		1654.89	2163.72	2.30747								5mer_ATCAC	2755.04	1443.72	416.767
554	44	3mer_CTC_cap	742.06	742.06											1100	11	5mer_ATCAC_cap	12301	12311	E12301:E12311	1063.57	197.105	10
674	549	3mer_CTG	4032.55	4032.55	3mer_CTG	1		11							1101	12	5mer_ATCAG	12312	12323	E12312:E12323	4534.85	1448.01	12		2645.99	1888.86	1.71386								5mer_ATCAG	3364.01	1529.22	441.448
659	374	3mer_CTG	4044.91	4044.91											1102	11	5mer_ATCAG_cap	12324	12334	E12324:E12334	1170.85	491.715	10
464	464	3mer_CTG	3874.84	3874.84											1103	12	5mer_ATCAT	12335	12346	E12335:E12346	4412.42	1140.09	12		1720.79	2691.63	2.56418								5mer_ATCAT	3361.95	1161.77	335.375
549	434	3mer_CTG	2644.77	2644.77											1104	11	5mer_ATCAT_cap	12347	12357	E12347:E12357	1050.47	223.439	9
814	29	3mer_CTG	5195.41	5195.41											1105	12	5mer_ATCCA	12358	12369	E12358:E12369	4930.38	1034.58	12		2700.41	2229.97	1.82579								5mer_ATCCA	3835.12	1164.75	336.234
619	54	3mer_CTG	3833.17	3833.17											1106	11	5mer_ATCCA_cap	12370	12380	E12370:E12380	1095.25	535.051	8
589	524	3mer_CTG	3953.52	3953.52											1107	12	5mer_ATCCC	12381	12392	E12381:E12392	4978.8	1307.98	12		3770.82	1207.98	1.32035								5mer_ATCCC	3512.65	1516.9	437.89
569	174	3mer_CTG	4577.25	4577.25											1108	11	5mer_ATCCC_cap	12393	12403	E12393:E12403	1466.15	768.223	11
19	174	3mer_CTG	4513.69	4513.69											1109	12	5mer_ATCCG	12404	12415	E12404:E12415	4708.21	1079.16	12		2170.87	2537.35	2.16882								5mer_ATCCG	3641.05	1140.15	329.134
259	374	3mer_CTG	4026.83	4026.83											1110	11	5mer_ATCCG_cap	12416	12426	E12416:E12426	1067.16	367.902	8
579	444	3mer_CTG	2762.11	2762.11											1111	12	5mer_ATCCT	12427	12438	E12427:E12438	3932.76	1136.6	12		1808.74	2124.02	2.17431								5mer_ATCCT	2762.34	1156.34	333.807
289	364	3mer_CTG_cap	757.83	757.83	3mer_CTG_cap	1		11							1112	11	5mer_ATCCT_cap	12439	12449	E12439:E12449	1170.41	212.774	10
599	654	3mer_CTG_cap	672.5	672.5											1113	12	5mer_ATCGA	12450	12461	E12450:E12461	4684.41	1281.54	12		1952.38	2732.04	2.39934								5mer_ATCGA	3602.62	1313.99	379.315
459	429	3mer_CTG_cap	750.86	750.86											1114	11	5mer_ATCGA_cap	12462	12472	E12462:E12472	1081.79	290.195	11
584	294	3mer_CTG_cap	772.62	772.62											1115	12	5mer_ATCGC	12473	12484	E12473:E12484	5135.88	544.181	12		2237.18	2898.7	2.2957								5mer_ATCGC	3953.17	647.825	187.011
649	559	3mer_CTG_cap	683.78	683.78											1116	11	5mer_ATCGC_cap	12485	12495	E12485:E12495	1182.71	351.49	10
79	9	3mer_CTG_cap	989.41	989.41											1117	12	5mer_ATCGG	12496	12507	E12496:E12507	4952.43	1682.82	12		2184.49	2767.94	2.26709								5mer_ATCGG	3755.63	1714.72	494.998
504	164	3mer_CTG_cap	799.47	799.47											1118	11	5mer_ATCGG_cap	12508	12518	E12508:E12518	1196.8	329.229	11
699	749	3mer_CTG_cap	644.19	644.19											1119	12	5mer_ATCGT	12519	12530	E12519:E12530	4845.22	1101.67	12		2038.11	2807.11	2.37731								5mer_ATCGT	3570.95	1130.71	326.408
854	49	3mer_CTG_cap	1023.06	1023.06											1120	11	5mer_ATCGT_cap	12531	12541	E12531:E12541	1274.27	254.615	11
749	34	3mer_CTG_cap	714.53	714.53											1121	12	5mer_ATCTA	12542	12553	E12542:E12553	5056.58	951.136	12		2586	2470.58	1.95537								5mer_ATCTA	3750.87	1042.49	300.941
699	534	3mer_CTG_cap	687.34	687.34											1122	11	5mer_ATCTA_cap	12554	12564	E12554:E12564	1305.72	426.763	11
799	589	3mer_CTT	3073.23	3073.23	3mer_CTT	1		11							1123	12	5mer_ATCTC	12565	12576	E12565:E12576	4705.98	1085.38	12		2081.31	2624.67	2.26107								5mer_ATCTC	3535.43	1127.04	325.348
659	149	3mer_CTT	4434.45	4434.45											1124	11	5mer_ATCTC_cap	12577	12587	E12577:E12587	1170.55	303.585	11
299	24	3mer_CTT	3937.7	3937.7											1125	12	5mer_ATCTG	12588	12599	E12588:E12599	3809.24	1594.28	12		1670.47	2138.77	2.28034								5mer_ATCTG	2772.82	1608.23	464.256
669	634	3mer_CTT	3353.39	3353.39											1126	11	5mer_ATCTG_cap	12600	12610	E12600:E12610	1036.43	211.348	10
724	584	3mer_CTT	3523.58	3523.58											1127	12	5mer_ATCTT	12611	12622	E12611:E12622	5103.67	1339.03	12		1936.95	3166.72	2.6349								5mer_ATCTT	3951.39	1364.33	393.849
214	719	3mer_CTT	1616.52	1616.52											1128	11	5mer_ATCTT_cap	12623	12633	E12623:E12633	1152.27	261.558	10
234	459	3mer_CTT	3824.3	3824.3											1129	12	5mer_ATGAA	12634	12645	E12634:E12645	4650.23	1172.04	12		2761.83	1888.4	1.68375								5mer_ATGAA	3337.19	1267.64	365.936
224	144	3mer_CTT	4187.84	4187.84											1130	11	5mer_ATGAA_cap	12646	12656	E12646:E12656	1313.04	482.931	10
724	334	3mer_CTT	4145.89	4145.89											1131	12	5mer_ATGAC	12657	12668	E12657:E12668	4628.12	1104.86	12		2071.91	2556.21	2.23375								5mer_ATGAC	3148.22	1122.34	323.992
654	709	3mer_CTT	3226.38	3226.38											1132	11	5mer_ATGAC_cap	12669	12679	E12669:E12679	1479.9	197.336	11
814	4	3mer_CTT	5561.7	5561.7											1133	12	5mer_ATGAG	12680	12691	E12680:E12691	5100.29	1972.35	12		3598.55	1501.74	1.41732								5mer_ATGAG	3564.98	2088.81	602.989
574	684	3mer_CTT_cap	631	631	3mer_CTT_cap	1		11							1134	11	5mer_ATGAG_cap	12692	12702	E12692:E12702	1535.31	687.747	11
344	719	3mer_CTT_cap	351.17	351.17											1135	12	5mer_ATGAT	12703	12714	E12703:E12714	4340.35	1232.79	12		3071.33	1269.02	1.41318								5mer_ATGAT	2940.91	1352.91	390.551
499	239	3mer_CTT_cap	718.08	718.08											1136	11	5mer_ATGAT_cap	12715	12725	E12715:E12725	1399.44	557.296	11
969	644	3mer_CTT_cap	504.84	504.84											1137	12	5mer_ATGCA	12726	12737	E12726:E12737	4618.56	1467.68	12		2098.06	2520.5	2.20135								5mer_ATGCA	3337.01	1492.7	430.905
129	64	3mer_CTT_cap	2005.3	2005.3											1138	11	5mer_ATGCA_cap	12738	12748	E12738:E12748	1281.55	272.172	10
44	259	3mer_CTT_cap	718.03	718.03											1139	12	5mer_ATGCC	12749	12760	E12749:E12760	5422.58	1215.75	12		2054.92	3367.66	2.63883								5mer_ATGCC	4143.64	1242.96	358.811
399	254	3mer_CTT_cap	728.25	728.25											1140	11	5mer_ATGCC_cap	12761	12771	E12761:E12771	1278.94	258.66	10
809	279	3mer_CTT_cap	885.28	885.28											1141	12	5mer_ATGCG	12772	12783	E12772:E12783	5056.01	1175.55	12		1826.59	3229.43	2.76801								5mer_ATGCG	3990.84	1202.64	347.172
874	379	3mer_CTT_cap	576.66	576.66											1142	11	5mer_ATGCG_cap	12784	12794	E12784:E12794	1065.17	253.806	11
169	239	3mer_CTT_cap	742.03	742.03											1143	12	5mer_ATGCT	12795	12806	E12795:E12806	5148.38	659.938	12		4436.65	711.729	1.16042								5mer_ATGCT	3658.5	1183.36	341.607
79	134	3mer_CTT_cap	789.08	789.08											1144	11	5mer_ATGCT_cap	12807	12817	E12807:E12817	1489.88	982.256	10
274	499	3mer_GAA	2537.84	2537.84	3mer_GAA	1		11							1145	12	5mer_ATGGA	12818	12829	E12818:E12829	5502.74	1254.65	12		2076.56	3426.18	2.64994								5mer_ATGGA	4298.88	1287.93	371.794
659	79	3mer_GAA	4829.12	4829.12											1146	11	5mer_ATGGA_cap	12830	12840	E12830:E12840	1203.86	290.899	10
329	714	3mer_GAA	2716.52	2716.52											1147	12	5mer_ATGGC	12841	12852	E12841:E12852	4766.57	1329.85	12		3431.42	1335.15	1.3891								5mer_ATGGC	3404.12	1498.04	432.447
179	29	3mer_GAA	5052.2	5052.2											1148	11	5mer_ATGGC_cap	12853	12863	E12853:E12863	1362.46	689.654	10
764	79	3mer_GAA	4625.2	4625.2											1149	12	5mer_ATGGG	12864	12875	E12864:E12875	4981.49	1477.22	12		6022.79	-1041.3	0.827107								5mer_ATGGG	3253.88	2057.19	593.859
319	684	3mer_GAA	2383.5	2383.5											1150	11	5mer_ATGGG_cap	12876	12886	E12876:E12886	1727.61	1431.73	11
249	269	3mer_GAA	5376.92	5376.92											1151	12	5mer_ATGGT	12887	12898	E12887:E12898	6587.97	3406.53	12		3077.46	3510.51	2.14072								5mer_ATGGT	5264.39	3456.33	997.756
384	134	3mer_GAA	5295.41	5295.41											1152	11	5mer_ATGGT_cap	12899	12909	E12899:E12909	1323.58	584.626	9
554	749	3mer_GAA	4520.83	4520.83											1153	12	5mer_ATGTA	12910	12921	E12910:E12921	4748.79	1128.78	12		1990.45	2758.34	2.38579								5mer_ATGTA	3423.97	1150.38	332.085
144	539	3mer_GAA	3828.48	3828.48											1154	11	5mer_ATGTA_cap	12922	12932	E12922:E12932	1324.82	221.877	11
89	359	3mer_GAA	4774.48	4774.48											1155	12	5mer_ATGTC	12933	12944	E12933:E12944	5236.81	1548.41	12		3039.99	2196.82	1.72264								5mer_ATGTC	3925.94	1652.21	476.951
39	214	3mer_GAA_cap	1003.06	1003.06	3mer_GAA_cap	1		11							1156	11	5mer_ATGTC_cap	12945	12955	E12945:E12955	1310.87	576.372	8
359	329	3mer_GAA_cap	1042.23	1042.23											1157	12	5mer_ATGTG	12956	12967	E12956:E12967	5516.08	2178.79	12		1885.19	3630.89	2.926								5mer_ATGTG	4354.78	2192.12	632.809
559	259	3mer_GAA_cap	1065.98	1065.98											1158	11	5mer_ATGTG_cap	12968	12978	E12968:E12978	1161.3	241.298	10
274	339	3mer_GAA_cap	1070.73	1070.73											1159	12	5mer_ATGTT	12979	12990	E12979:E12990	6394.39	2062.13	12		2181.22	4213.17	2.93157								5mer_ATGTT	5022.46	2079.7	600.357
554	284	3mer_GAA_cap	1050.72	1050.72											1160	11	5mer_ATGTT_cap	12991	13001	E12991:E13001	1371.93	269.762	11
769	684	3mer_GAA_cap	762.77	762.77											1161	12	5mer_ATTAA	13002	13013	E13002:E13013	5185.56	1640.72	12		1760.1	3425.46	2.94618								5mer_ATTAA	3893.51	1648.12	475.77
29	399	3mer_GAA_cap	865.28	865.28											1162	11	5mer_ATTAA_cap	13014	13024	E13014:E13024	1292.05	156.015	11
144	44	3mer_GAA_cap	1213.42	1213.42											1163	12	5mer_ATTAC	13025	13036	E13025:E13036	5022.86	1350.65	12		2029.44	2993.43	2.475								5mer_ATTAC	3801.85	1377.27	397.582
804	589	3mer_GAA_cap	770.3	770.3											1164	11	5mer_ATTAC_cap	13037	13047	E13037:E13047	1221.01	269.475	11
804	594	3mer_GAA_cap	728.05	728.05											1165	12	5mer_ATTAG	13048	13059	E13048:E13059	5511.14	2229.6	12		2134.44	3376.7	2.58201								5mer_ATTAG	4312.09	2251.3	649.893
309	489	3mer_GAA_cap	551.92	551.92											1166	11	5mer_ATTAG_cap	13060	13070	E13060:E13070	1199.05	311.797	10
324	599	3mer_GAC	2733.41	2733.41	3mer_GAC	1		11							1167	12	5mer_ATTAT	13071	13082	E13071:E13082	5615.02	2527.82	12		1899.71	3715.31	2.95572								5mer_ATTAT	4369.84	2537.22	732.431
584	124	3mer_GAC	5182.73	5182.73											1168	11	5mer_ATTAT_cap	13083	13093	E13083:E13093	1245.18	218.177	10
664	274	3mer_GAC	5148.03	5148.03											1169	12	5mer_ATTCA	13094	13105	E13094:E13105	4816.41	1403.56	12		1809.4	3007.01	2.66189								5mer_ATTCA	3581.65	1416.57	408.927
849	259	3mer_GAC	4607.41	4607.41											1170	11	5mer_ATTCA_cap	13106	13116	E13106:E13116	1234.76	191.546	11
739	579	3mer_GAC	4171.88	4171.88											1171	12	5mer_ATTCC	13117	13128	E13117:E13128	4978.24	1119.66	12		2131.05	2847.19	2.33605								5mer_ATTCC	3839.9	1167.54	337.039
464	219	3mer_GAC	8281.64	8281.64											1172	11	5mer_ATTCC_cap	13129	13139	E13129:E13139	1138.34	330.905	9
129	614	3mer_GAC	2104.56	2104.56											1173	12	5mer_ATTCG	13140	13151	E13140:E13151	5279.86	2045.07	12		2385.08	2894.78	2.21371								5mer_ATTCG	4029.29	2079.74	600.37
194	744	3mer_GAC	3017.22	3017.22											1174	11	5mer_ATTCG_cap	13152	13162	E13152:E13162	1250.57	378.171	9
599	419	3mer_GAC	3105.58	3105.58											1175	12	5mer_ATTCT	13163	13174	E13163:E13174	4624.6	1304.22	12		2085.66	2538.94	2.21734								5mer_ATTCT	3458.49	1339.75	386.754
134	299	3mer_GAC	4832.12	4832.12											1176	11	5mer_ATTCT_cap	13175	13185	E13175:E13185	1166.11	306.515	10
1014	224	3mer_GAC	4129.03	4129.03											1177	12	5mer_ATTGA	13186	13197	E13186:E13197	5523.96	1507.81	12		2066.46	3457.5	2.67315								5mer_ATTGA	4315.02	1534.66	443.019
349	179	3mer_GAC_cap	1521.58	1521.58	3mer_GAC_cap	1		11							1178	11	5mer_ATTGA_cap	13198	13208	E13198:E13208	1208.94	285.84	11
339	244	3mer_GAC_cap	3083.06	3083.06											1179	12	5mer_ATTGC	13209	13220	E13209:E13220	4325.93	1121.56	12		2538.68	1787.24	1.704								5mer_ATTGC	3118.4	1206.14	348.183
309	379	3mer_GAC_cap	1468.88	1468.88											1180	11	5mer_ATTGC_cap	13221	13231	E13221:E13231	1207.53	443.718	10
449	489	3mer_GAC_cap	555.94	555.94											1181	12	5mer_ATTGG	13232	13243	E13232:E13243	5191.93	1488.26	12		2296.58	2895.35	2.26072								5mer_ATTGG	3801.08	1518.58	438.376
179	219	3mer_GAC_cap	1076.36	1076.36											1182	11	5mer_ATTGG_cap	13244	13254	E13244:E13254	1390.85	301.909	10
64	354	3mer_GAC_cap	925.84	925.84											1183	12	5mer_ATTGT	13255	13266	E13255:E13266	5202.41	1349.79	12		2240.6	2961.82	2.32189								5mer_ATTGT	3974.43	1391.35	401.649
734	209	3mer_GAC_cap	875.36	875.36											1184	11	5mer_ATTGT_cap	13267	13277	E13267:E13277	1227.98	337.539	9
459	709	3mer_GAC_cap	557.2	557.2											1185	12	5mer_ATTTA	13278	13289	E13278:E13289	5504.37	659.581	12		3027.73	2476.64	1.81799								5mer_ATTTA	4115.36	856.403	247.222
399	114	3mer_GAC_cap	1057.83	1057.83											1186	11	5mer_ATTTA_cap	13290	13300	E13290:E13300	1389.01	546.241	10
574	304	3mer_GAC_cap	1118.19	1118.19											1187	12	5mer_ATTTC	13301	13312	E13301:E13312	4842.85	996.525	12		1894.93	2947.92	2.55569								5mer_ATTTC	3617.62	1021.22	294.802
274	299	3mer_GAC_cap	1017.27	1017.27											1188	11	5mer_ATTTC_cap	13313	13323	E13313:E13323	1225.23	223.234	11
129	519	3mer_GAG	4703.94	4703.94	3mer_GAG	1		11							1189	12	5mer_ATTTG	13324	13335	E13324:E13335	5323.54	1203.38	12		2488.52	2835.01	2.13923								5mer_ATTTG	4139.94	1279.58	369.383
994	554	3mer_GAG	1515.36	1515.36											1190	11	5mer_ATTTG_cap	13336	13346	E13336:E13346	1183.59	434.977	9
884	419	3mer_GAG	3893.55	3893.55											1191	12	5mer_ATTTT	13347	13358	E13347:E13358	5376.45	1552.14	12		1850.99	3525.46	2.90463								5mer_ATTTT	4111.19	1564.37	451.595
84	409	3mer_GAG	4230.3	4230.3											1192	11	5mer_ATTTT_cap	13359	13369	E13359:E13369	1265.26	195.244	11
809	159	3mer_GAG	4190.05	4190.05											1193	12	5mer_CAAAA	13370	13381	E13370:E13381	4514.06	883.908	12		3217.75	1296.31	1.40286								5mer_CAAAA	2973.91	1045.94	301.938
689	149	3mer_GAG	4871.81	4871.81											1194	11	5mer_CAAAA_cap	13382	13392	E13382:E13392	1540.15	559.2	11
1009	679	3mer_GAG	1795.2	1795.2											1195	12	5mer_CAAAC	13393	13404	E13393:E13404	4381.08	1351.1	12		2234.42	2146.66	1.96072								5mer_CAAAC	2900.08	1374.24	396.709
534	289	3mer_GAG	5083.27	5083.27											1196	11	5mer_CAAAC_cap	13405	13415	E13405:E13415	1481.01	251.14	11
4	49	3mer_GAG	5417.45	5417.45											1197	12	5mer_CAAAG	13416	13427	E13416:E13427	4236.66	840.436	12		4101.2	135.459	1.03303								5mer_CAAAG	2810.12	1225.23	353.694
584	84	3mer_GAG	4989.56	4989.56											1198	11	5mer_CAAAG_cap	13428	13438	E13428:E13438	1426.54	891.552	9
54	629	3mer_GAG	4546.14	4546.14											1199	12	5mer_CAAAT	13439	13450	E13439:E13450	5072.51	509.053	12		2176.14	2896.37	2.33097								5mer_CAAAT	3970.42	622.343	179.655
289	719	3mer_GAG_cap	437.47	437.47	3mer_GAG_cap	1		11							1200	11	5mer_CAAAT_cap	13451	13461	E13451:E13461	1102.09	358.016	9
319	349	3mer_GAG_cap	972.3	972.3											1201	12	5mer_CAACA	13462	13473	E13462:E13473	4709.16	1104.8	12		4831.87	-122.704	0.974605								5mer_CAACA	3093.57	1539.47	444.406
524	554	3mer_GAG_cap	607.25	607.25											1202	11	5mer_CAACA_cap	13474	13484	E13474:E13484	1615.6	1072.09	11
439	29	3mer_GAG_cap	943.25	943.25											1203	12	5mer_CAACC	13485	13496	E13485:E13496	5134.86	534.108	12		2559.44	2575.42	2.00625								5mer_CAACC	3586.81	631.607	182.329
779	19	3mer_GAG_cap	885.77	885.77											1204	11	5mer_CAACC_cap	13497	13507	E13497:E13507	1548.05	337.129	11
804	634	3mer_GAG_cap	742.31	742.31											1205	12	5mer_CAACG	13508	13519	E13508:E13519	4682.67	1567.23	12		2246.81	2435.85	2.08414								5mer_CAACG	3263.34	1591.31	459.373
594	29	3mer_GAG_cap	887.03	887.03											1206	11	5mer_CAACG_cap	13520	13530	E13520:E13530	1419.33	275.828	10
284	64	3mer_GAG_cap	983.33	983.33											1207	12	5mer_CAACT	13531	13542	E13531:E13542	5201.04	968.778	12		2035.75	3165.29	2.55485								5mer_CAACT	3873.14	997.098	287.837
164	299	3mer_GAG_cap	981.95	981.95											1208	11	5mer_CAACT_cap	13543	13553	E13543:E13553	1327.9	235.949	11
699	44	3mer_GAG_cap	886.84	886.84											1209	12	5mer_CAAGA	13554	13565	E13554:E13565	5042.36	1622.78	12		3010.55	2031.81	1.6749								5mer_CAAGA	3595.8	1704.47	492.037
419	519	3mer_GAG_cap	591.64	591.64											1210	11	5mer_CAAGA_cap	13566	13576	E13566:E13576	1446.57	521.328	11
319	209	3mer_GAT	5003.34	5003.34	3mer_GAT	1		11							1211	12	5mer_CAAGC	13577	13588	E13577:E13588	4533.73	1069.09	12		2218.43	2315.3	2.04366								5mer_CAAGC	3133.78	1103.35	318.511
919	39	3mer_GAT	4098.66	4098.66											1212	11	5mer_CAAGC_cap	13589	13599	E13589:E13599	1399.95	272.827	11
434	24	3mer_GAT	4851.64	4851.64											1213	12	5mer_CAAGG	13600	13611	E13600:E13611	4610.44	1186.12	12		2367.15	2243.29	1.94767								5mer_CAAGG	3404.32	1247.66	360.17
329	534	3mer_GAT	2409.97	2409.97											1214	11	5mer_CAAGG_cap	13612	13622	E13612:E13622	1206.12	387.013	9
104	34	3mer_GAT	3518.8	3518.8											1215	12	5mer_CAAGT	13623	13634	E13623:E13634	5234.5	729.213	12		2478.9	2755.6	2.11162								5mer_CAAGT	3910.51	824.593	238.039
69	554	3mer_GAT	5042.44	5042.44											1216	11	5mer_CAAGT_cap	13635	13645	E13635:E13645	1323.99	384.97	10
114	354	3mer_GAT	4482.12	4482.12											1217	12	5mer_CAATA	13646	13657	E13646:E13657	3958.44	1351.19	12		2466.25	1492.19	1.60504								5mer_CAATA	2659.91	1406.14	405.918
864	134	3mer_GAT	4712.33	4712.33											1218	11	5mer_CAATA_cap	13658	13668	E13658:E13668	1298.53	389.24	11
419	244	3mer_GAT	4996.95	4996.95											1219	12	5mer_CAATC	13669	13680	E13669:E13680	4632.91	1088.27	12		2229.74	2403.18	2.07779								5mer_CAATC	3335.16	1131.74	326.706
54	479	3mer_GAT	3343.28	3343.28											1220	11	5mer_CAATC_cap	13681	13691	E13681:E13691	1297.76	310.659	10
229	644	3mer_GAT	2145.53	2145.53											1221	12	5mer_CAATG	13692	13703	E13692:E13703	4248.86	1389.77	12		2149.45	2099.41	1.97672								5mer_CAATG	3017.78	1423.09	410.811
89	654	3mer_GAT_cap	865.81	865.81	3mer_GAT_cap	1		11							1222	11	5mer_CAATG_cap	13704	13714	E13704:E13714	1231.08	306.124	11
694	194	3mer_GAT_cap	869.69	869.69											1223	12	5mer_CAATT	13715	13726	E13715:E13726	4248.13	809.455	12		3132.94	1115.19	1.35596								5mer_CAATT	2777.97	981.03	283.199
379	174	3mer_GAT_cap	2416.31	2416.31											1224	11	5mer_CAATT_cap	13727	13737	E13727:E13737	1470.16	554.259	11
19	419	3mer_GAT_cap	1047.78	1047.78											1225	12	5mer_CACAA	13738	13749	E13738:E13749	3950.49	1210.08	12		1887.28	2063.21	2.09322								5mer_CACAA	2941.82	1245.02	359.407
159	149	3mer_GAT_cap	891.78	891.78											1226	11	5mer_CACAA_cap	13750	13760	E13750:E13760	1008.68	292.869	9
434	664	3mer_GAT_cap	556.95	556.95											1227	12	5mer_CACAC	13761	13772	E13761:E13772	4264.48	1314.77	12		1916.33	2348.15	2.22534								5mer_CACAC	3087.21	1337.65	386.147
534	134	3mer_GAT_cap	867.56	867.56											1228	11	5mer_CACAC_cap	13773	13783	E13773:E13783	1177.27	246.352	11
104	69	3mer_GAT_cap	1283.47	1283.47											1229	12	5mer_CACAG	13784	13795	E13784:E13795	4752.68	922.414	12		1900.05	2852.63	2.50135								5mer_CACAG	3569.21	952.839	275.061
179	509	3mer_GAT_cap	1113.31	1113.31											1230	11	5mer_CACAG_cap	13796	13806	E13796:E13806	1183.47	238.86	11
774	464	3mer_GAT_cap	678.33	678.33											1231	12	5mer_CACAT	13807	13818	E13807:E13818	4114.99	1088.89	12		1757.73	2357.25	2.34107								5mer_CACAT	2959.1	1107.22	319.627
529	394	3mer_GAT_cap	925.23	925.23											1232	11	5mer_CACAT_cap	13819	13829	E13819:E13829	1155.89	200.616	10
594	219	3mer_GCA	5197.16	5197.16	3mer_GCA	1		11							1233	12	5mer_CACCA	13830	13841	E13830:E13841	4765.34	1038.28	12		1817.43	2947.91	2.62202								5mer_CACCA	3507.95	1054.93	304.532
74	729	3mer_GCA	4309.42	4309.42											1234	11	5mer_CACCA_cap	13842	13852	E13842:E13852	1257.39	186.681	11
179	134	3mer_GCA	4210.48	4210.48											1235	12	5mer_CACCC	13853	13864	E13853:E13864	4701.35	824.683	12		2142.91	2558.44	2.19391								5mer_CACCC	3426.33	873.953	252.289
354	589	3mer_GCA	2855.41	2855.41											1236	11	5mer_CACCC_cap	13865	13875	E13865:E13875	1275.02	289.295	11
34	594	3mer_GCA	4073.95	4073.95											1237	12	5mer_CACCG	13876	13887	E13876:E13887	4150.17	1457.98	12		2255.38	1894.79	1.84012								5mer_CACCG	2937.3	1498.82	432.673
539	744	3mer_GCA	3747.67	3747.67											1238	11	5mer_CACCG_cap	13888	13898	E13888:E13898	1212.87	347.503	10
899	449	3mer_GCA	1908.42	1908.42											1239	12	5mer_CACCT	13899	13910	E13899:E13910	4736.38	623.525	12		1804.72	2931.67	2.62445								5mer_CACCT	3612.55	663.547	191.549
684	49	3mer_GCA	5149.02	5149.02											1240	11	5mer_CACCT_cap	13911	13921	E13911:E13921	1123.84	226.96	10
39	534	3mer_GCA	7755.92	7755.92											1241	12	5mer_CACGA	13922	13933	E13922:E13933	4274.93	993.022	12		1779.12	2495.82	2.40284								5mer_CACGA	3295.5	1028.18	296.809
924	409	3mer_GCA	3586.19	3586.19											1242	11	5mer_CACGA_cap	13934	13944	E13934:E13944	979.434	266.561	10
189	719	3mer_GCA	1799.83	1799.83											1243	12	5mer_CACGC	13945	13956	E13945:E13956	4696.53	846.412	12		1797.42	2899.1	2.61292								5mer_CACGC	3574.84	875.871	252.842
854	179	3mer_GCA_cap	725.14	725.14	3mer_GCA_cap	1		11							1244	11	5mer_CACGC_cap	13957	13967	E13957:E13967	1121.69	225.246	11
394	219	3mer_GCA_cap	920.84	920.84											1245	12	5mer_CACGG	13968	13979	E13968:E13979	4965.3	676.126	12		2364.51	2600.8	2.09993								5mer_CACGG	3659.01	762.607	220.146
549	149	3mer_GCA_cap	910.77	910.77											1246	11	5mer_CACGG_cap	13980	13990	E13980:E13990	1306.3	352.737	10
609	524	3mer_GCA_cap	783.8	783.8											1247	12	5mer_CACGT	13991	14002	E13991:E14002	4485.93	1286.41	12		2134.62	2351.31	2.10151								5mer_CACGT	3284.87	1323.51	382.065
39	529	3mer_GCA_cap	2499.42	2499.42											1248	11	5mer_CACGT_cap	14003	14013	E14003:E14013	1201.06	311.186	10
499	759	3mer_GCA_cap	632.14	632.14											1249	12	5mer_CACTA	14014	14025	E14014:E14025	4375.64	1063.77	12		2048.84	2326.8	2.13567								5mer_CACTA	3348.83	1116.99	322.447
444	484	3mer_GCA_cap	542.31	542.31											1250	11	5mer_CACTA_cap	14026	14036	E14026:E14036	1026.81	340.675	10
544	44	3mer_GCA_cap	901	901											1251	12	5mer_CACTC	14037	14048	E14037:E14048	4400.51	919.543	12		2322.52	2077.99	1.89471								5mer_CACTC	3275.35	1002.43	289.375
329	614	3mer_GCA_cap	426.14	426.14											1252	11	5mer_CACTC_cap	14049	14059	E14049:E14059	1125.16	399.12	8
234	219	3mer_GCA_cap	890.42	890.42											1253	12	5mer_CACTG	14060	14071	E14060:E14071	4686.28	1504.62	12		1843	2843.28	2.54274								5mer_CACTG	3637.22	1527.72	441.015
914	444	3mer_GCA_cap	369.86	369.86											1254	11	5mer_CACTG_cap	14072	14082	E14072:E14082	1049.06	264.648	9
799	124	3mer_GCC	3666.11	3666.11	3mer_GCC	1		11							1255	12	5mer_CACTT	14083	14094	E14083:E14094	4577.23	844.209	12		2266.14	2311.09	2.01984								5mer_CACTT	3452.44	925.975	267.306
734	29	3mer_GCC	4035.69	4035.69											1256	11	5mer_CACTT_cap	14095	14105	E14095:E14105	1124.8	380.447	11
84	419	3mer_GCC	3856.47	3856.47											1257	12	5mer_CAGAA	14106	14117	E14106:E14117	4427.88	907.76	12		5019.49	-591.609	0.882138								5mer_CAGAA	2557.87	1387.86	400.642
429	569	3mer_GCC	2581.78	2581.78											1258	11	5mer_CAGAA_cap	14118	14128	E14118:E14128	1870.01	1049.83	11
984	314	3mer_GCC	3937.73	3937.73											1259	12	5mer_CAGAC	14129	14140	E14129:E14140	4415.88	1042.71	12		2072.57	2343.31	2.13063								5mer_CAGAC	3040.21	1068.27	308.384
114	44	3mer_GCC	5583.53	5583.53											1260	11	5mer_CAGAC_cap	14141	14151	E14141:E14151	1375.66	232.302	11
629	509	3mer_GCC	4060.31	4060.31											1261	12	5mer_CAGAG	14152	14163	E14152:E14163	4641.87	1123.36	12		1967.19	2674.68	2.35965								5mer_CAGAG	3387.24	1148.19	331.455
474	259	3mer_GCC	5236.75	5236.75											1262	11	5mer_CAGAG_cap	14164	14174	E14164:E14174	1254.62	237.521	11
899	229	3mer_GCC	5025.62	5025.62											1263	12	5mer_CAGAT	14175	14186	E14175:E14186	3363.47	1448.02	12		3097.11	266.368	1.08601								5mer_CAGAT	1732.1	1528.22	441.16
789	549	3mer_GCC	3680.39	3680.39											1264	11	5mer_CAGAT_cap	14187	14197	E14187:E14197	1631.37	488.577	10
544	384	3mer_GCC	4516.77	4516.77											1265	12	5mer_CAGCA	14198	14209	E14198:E14209	4333.71	948.956	12		2161.91	2171.8	2.00458								5mer_CAGCA	3146.16	1003	289.54
459	119	3mer_GCC_cap	900	900	3mer_GCC_cap	1		11							1266	11	5mer_CAGCA_cap	14210	14220	E14210:E14220	1187.55	324.785	10
849	469	3mer_GCC_cap	640.97	640.97											1267	12	5mer_CAGCC	14221	14232	E14221:E14232	4345.48	1055.45	12		1945.01	2400.47	2.23417								5mer_CAGCC	3106.73	1081.38	312.169
859	299	3mer_GCC_cap	1144.19	1144.19											1268	11	5mer_CAGCC_cap	14233	14243	E14233:E14243	1238.75	235.421	11
419	579	3mer_GCC_cap	505.52	505.52											1269	12	5mer_CAGCG	14244	14255	E14244:E14255	5392.9	1128.36	12		2148.89	3244.01	2.50962								5mer_CAGCG	4186.84	1171.31	338.129
29	439	3mer_GCC_cap	827.58	827.58											1270	11	5mer_CAGCG_cap	14256	14266	E14256:E14266	1206.07	314.275	10
649	719	3mer_GCC_cap	596.36	596.36											1271	12	5mer_CAGCT	14267	14278	E14267:E14278	4132.14	1269.09	12		2113.92	2018.23	1.95473								5mer_CAGCT	2964.7	1307.72	377.506
989	619	3mer_GCC_cap	338.44	338.44											1272	11	5mer_CAGCT_cap	14279	14289	E14279:E14289	1167.44	315.492	9
584	674	3mer_GCC_cap	761.97	761.97											1273	12	5mer_CAGGA	14290	14301	E14290:E14301	4173.64	946.523	12		2403.73	1769.91	1.73632								5mer_CAGGA	2937.93	1023.47	295.45
594	339	3mer_GCC_cap	850.33	850.33											1274	11	5mer_CAGGA_cap	14302	14312	E14302:E14312	1235.71	389.338	11
464	554	3mer_GCC_cap	535.97	535.97											1275	12	5mer_CAGGC	14313	14324	E14313:E14324	4456.32	1267.95	12		2733.04	1723.28	1.63053								5mer_CAGGC	2977.26	1335.07	385.402
364	59	3mer_GCC_cap	933.72	933.72											1276	11	5mer_CAGGC_cap	14325	14335	E14325:E14335	1479.06	417.995	10
514	59	3mer_GCG	4595.19	4595.19	3mer_GCG	1		11							1277	12	5mer_CAGGG	14336	14347	E14336:E14347	5298.84	1131.76	12		4926.76	372.083	1.07552								5mer_CAGGG	3517.99	1542.89	445.394
879	159	3mer_GCG	4881.33	4881.33											1278	11	5mer_CAGGG_cap	14348	14358	E14348:E14358	1780.85	1048.64	11
564	759	3mer_GCG	4095.58	4095.58											1279	12	5mer_CAGGT	14359	14370	E14359:E14370	4665.73	1437.24	12		2154.21	2511.52	2.16586								5mer_CAGGT	3422.3	1468.96	424.051
634	204	3mer_GCG	4816.2	4816.2											1280	11	5mer_CAGGT_cap	14371	14381	E14371:E14381	1243.42	303.596	11
639	459	3mer_GCG	4434.22	4434.22											1281	12	5mer_CAGTA	14382	14393	E14382:E14393	4498.26	925.666	12		1957.72	2540.54	2.2977								5mer_CAGTA	3363.32	965.441	278.699
489	134	3mer_GCG	4877.59	4877.59											1282	11	5mer_CAGTA_cap	14394	14404	E14394:E14404	1134.94	274.261	9
414	464	3mer_GCG	2588.88	2588.88											1283	12	5mer_CAGTC	14405	14416	E14405:E14416	4466.79	1382	12		1963.06	2503.73	2.27542								5mer_CAGTC	3247.04	1404.04	405.311
959	619	3mer_GCG	2533.39	2533.39											1284	11	5mer_CAGTC_cap	14417	14427	E14417:E14427	1219.75	247.769	11
619	229	3mer_GCG	4967.23	4967.23											1285	12	5mer_CAGTG	14428	14439	E14428:E14439	4654.15	1187.34	12		1950.61	2703.55	2.386								5mer_CAGTG	3326.24	1205.34	347.952
219	579	3mer_GCG	2227.91	2227.91											1286	11	5mer_CAGTG_cap	14440	14450	E14440:E14450	1327.92	207.564	11
194	34	3mer_GCG	5349.88	5349.88											1287	12	5mer_CAGTT	14451	14462	E14451:E14462	4318.14	1155.91	12		2840.24	1477.9	1.52034								5mer_CAGTT	2922.42	1252.19	361.475
799	464	3mer_GCG_cap	624.11	624.11	3mer_GCG_cap	1		11							1288	11	5mer_CAGTT_cap	14463	14473	E14463:E14473	1395.72	481.506	11
759	504	3mer_GCG_cap	695.61	695.61											1289	12	5mer_CATAA	14474	14485	E14474:E14485	4141.15	885.751	12		3871.38	269.776	1.06968								5mer_CATAA	2675.79	1194.89	344.936
469	259	3mer_GCG_cap	857.22	857.22											1290	11	5mer_CATAA_cap	14486	14496	E14486:E14496	1465.36	802.006	10
544	584	3mer_GCG_cap	797.58	797.58											1291	12	5mer_CATAC	14497	14508	E14497:E14508	3797.77	833.638	12		1815.03	1982.74	2.0924								5mer_CATAC	2607.48	859.255	248.045
214	264	3mer_GCG_cap	859.83	859.83											1292	11	5mer_CATAC_cap	14509	14519	E14509:E14519	1190.29	208.247	11
54	719	3mer_GCG_cap	748.23	748.23											1293	12	5mer_CATAG	14520	14531	E14520:E14531	3809.76	1056	12		2383.82	1425.94	1.59817								5mer_CATAG	2512.08	1116.34	322.258
364	429	3mer_GCG_cap	929.75	929.75											1294	11	5mer_CATAG_cap	14532	14542	E14532:E14542	1297.68	362.047	11
879	524	3mer_GCG_cap	344.8	344.8											1295	12	5mer_CATAT	14543	14554	E14543:E14554	3776.76	790.744	12		1914.88	1861.88	1.97232								5mer_CATAT	2718.89	840.764	242.708
264	724	3mer_GCG_cap	459.48	459.48											1296	11	5mer_CATAT_cap	14555	14565	E14555:E14565	1057.87	285.671	8
949	119	3mer_GCG_cap	734.44	734.44											1297	12	5mer_CATCA	14566	14577	E14566:E14577	3695.24	1324.8	12		1767.19	1928.05	2.09102								5mer_CATCA	2474.35	1337.26	386.034
499	424	3mer_GCG_cap	730.78	730.78											1298	11	5mer_CATCA_cap	14578	14588	E14578:E14588	1220.89	182.1	11
49	684	3mer_GCT	3763.09	3763.09	3mer_GCT	1		11							1299	12	5mer_CATCC	14589	14600	E14589:E14600	4688.75	800.353	12		2505.16	2183.59	1.87163								5mer_CATCC	3435.15	902.558	260.546
604	214	3mer_GCT	6653.97	6653.97											1300	11	5mer_CATCC_cap	14601	14611	E14601:E14611	1253.6	417.187	10
674	334	3mer_GCT	4537.94	4537.94											1301	12	5mer_CATCG	14612	14623	E14612:E14623	4778.6	1784.88	12		2321	2457.6	2.05886								5mer_CATCG	3612.06	1825.89	527.089
89	664	3mer_GCT	4209.91	4209.91											1302	11	5mer_CATCG_cap	14624	14634	E14624:E14634	1166.54	384.819	10
39	279	3mer_GCT	4045.89	4045.89											1303	12	5mer_CATCT	14635	14646	E14635:E14646	4782.69	690.795	12		1744.03	3038.66	2.74232								5mer_CATCT	3612.85	716.82	206.928
839	504	3mer_GCT	3661.41	3661.41											1304	11	5mer_CATCT_cap	14647	14657	E14647:E14657	1169.84	191.399	11
539	229	3mer_GCT	5629.23	5629.23											1305	12	5mer_CATGA	14658	14669	E14658:E14669	5048.01	2269.36	12		1995.94	3052.08	2.52914								5mer_CATGA	3993.55	2290.96	661.342
964	289	3mer_GCT	3494.38	3494.38											1306	11	5mer_CATGA_cap	14670	14680	E14670:E14680	1054.46	313.824	9
904	254	3mer_GCT	4243	4243											1307	12	5mer_CATGC	14681	14692	E14681:E14692	5235.39	1538.7	12		1962.54	3272.85	2.66766								5mer_CATGC	4231.97	1571.56	453.672
784	444	3mer_GCT	3897.75	3897.75											1308	11	5mer_CATGC_cap	14693	14703	E14693:E14703	1003.42	319.707	9
394	74	3mer_GCT	4461.61	4461.61											1309	12	5mer_CATGG	14704	14715	E14704:E14715	4836.37	2066.55	12		1575.44	3260.92	3.06985								5mer_CATGG	3679.66	2071.26	597.92
679	299	3mer_GCT_cap	756.58	756.58	3mer_GCT_cap	1		11							1310	11	5mer_CATGG_cap	14716	14726	E14716:E14726	1156.7	139.58	11
589	174	3mer_GCT_cap	776.77	776.77											1311	12	5mer_CATGT	14727	14738	E14727:E14738	4273.64	1324.52	12		3331.92	941.723	1.28264								5mer_CATGT	2924.72	1480.3	427.325
104	654	3mer_GCT_cap	749.95	749.95											1312	11	5mer_CATGT_cap	14739	14749	E14739:E14749	1348.92	661	9
1014	44	3mer_GCT_cap	458.22	458.22											1313	12	5mer_CATTA	14750	14761	E14750:E14761	3819.43	1222.04	12		2651.38	1168.05	1.44055								5mer_CATTA	2675.31	1321.29	381.423
89	384	3mer_GCT_cap	741.45	741.45											1314	11	5mer_CATTA_cap	14762	14772	E14762:E14772	1144.12	502.42	10
634	739	3mer_GCT_cap	678.44	678.44											1315	12	5mer_CATTC	14773	14784	E14773:E14784	4372.61	710.089	12		1987.04	2385.57	2.20056								5mer_CATTC	3298.76	772.583	223.026
729	579	3mer_GCT_cap	610.17	610.17											1316	11	5mer_CATTC_cap	14785	14795	E14785:E14795	1073.85	304.398	8
334	369	3mer_GCT_cap	763.64	763.64											1317	12	5mer_CATTG	14796	14807	E14796:E14807	3987.6	1246.05	12		1752.9	2234.71	2.27487								5mer_CATTG	2874.89	1264.2	364.942
294	119	3mer_GCT_cap	760.91	760.91											1318	11	5mer_CATTG_cap	14808	14818	E14808:E14818	1112.71	213.395	10
304	344	3mer_GCT_cap	784.75	784.75											1319	12	5mer_CATTT	14819	14830	E14819:E14830	4045.02	1181.99	12		2091.48	1953.54	1.93405								5mer_CATTT	2945.13	1227.34	354.302
594	499	3mer_GCT_cap	753.11	753.11											1320	11	5mer_CATTT_cap	14831	14841	E14831:E14841	1099.89	330.529	8
414	439	3mer_GGA	4714.78	4714.78	3mer_GGA	1		11							1321	12	5mer_CCAAA	14842	14853	E14842:E14853	3657.13	990.135	12		1968.65	1688.48	1.85769								5mer_CCAAA	2552.79	1031.2	297.681
754	709	3mer_GGA	3436.7	3436.7											1322	11	5mer_CCAAA_cap	14854	14864	E14854:E14864	1104.34	288.104	9
894	479	3mer_GGA	2135.11	2135.11											1323	12	5mer_CCAAC	14865	14876	E14865:E14876	3884.81	1137.57	12		1734.69	2150.12	2.23948								5mer_CCAAC	2777.98	1156.66	333.899
359	54	3mer_GGA	6452.69	6452.69											1324	11	5mer_CCAAC_cap	14877	14887	E14877:E14887	1106.83	209.287	11
774	494	3mer_GGA	4128.22	4128.22											1325	12	5mer_CCAAG	14888	14899	E14888:E14899	4139.05	1065.74	12		1879.72	2259.33	2.20195								5mer_CCAAG	3023.66	1095.77	316.321
674	19	3mer_GGA	4459.89	4459.89											1326	11	5mer_CCAAG_cap	14900	14910	E14900:E14910	1115.39	254.778	11
909	194	3mer_GGA	5616.88	5616.88											1327	12	5mer_CCAAT	14911	14922	E14911:E14922	3432.49	947.34	12		1606.69	1825.8	2.13638								5mer_CCAAT	2362.71	964.097	278.311
869	9	3mer_GGA	5956.72	5956.72											1328	11	5mer_CCAAT_cap	14923	14933	E14923:E14933	1069.78	178.968	10
599	14	3mer_GGA	4906.77	4906.77											1329	12	5mer_CCACA	14934	14945	E14934:E14945	4000.7	766.837	12		2103.33	1897.37	1.90208								5mer_CCACA	2860.38	831.313	239.979
369	244	3mer_GGA	5399.17	5399.17											1330	11	5mer_CCACA_cap	14946	14956	E14946:E14956	1140.32	321.002	11
1004	444	3mer_GGA	3204.8	3204.8											1331	12	5mer_CCACC	14957	14968	E14957:E14968	4570.81	786.268	12		1841.86	2728.96	2.48163								5mer_CCACC	3332.14	811.568	234.28
784	404	3mer_GGA_cap	862.19	862.19	3mer_GGA_cap	1		11							1332	11	5mer_CCACC_cap	14969	14979	E14969:E14979	1238.68	201.061	11
704	329	3mer_GGA_cap	928.78	928.78											1333	12	5mer_CCACG	14980	14991	E14980:E14991	4396.94	834.021	12		2840.42	1556.52	1.54799								5mer_CCACG	3064.36	973.762	281.101
789	749	3mer_GGA_cap	862.45	862.45											1334	11	5mer_CCACG_cap	14992	15002	E14992:E15002	1332.58	502.615	10
354	659	3mer_GGA_cap	561.8	561.8											1335	12	5mer_CCACT	15003	15014	E15003:E15014	3703.78	973.618	12		1694.55	2009.23	2.1857								5mer_CCACT	2760.94	1005.35	290.218
44	14	3mer_GGA_cap	1324.7	1324.7											1336	11	5mer_CCACT_cap	15015	15025	E15015:E15025	942.833	250.571	7
359	734	3mer_GGA_cap	320.22	320.22											1337	12	5mer_CCAGA	15026	15037	E15026:E15037	3228.29	897.742	12		1677.09	1551.21	1.92494								5mer_CCAGA	2288.42	930.767	268.689
999	649	3mer_GGA_cap	417.61	417.61											1338	11	5mer_CCAGA_cap	15038	15048	E15038:E15048	939.876	245.737	8
339	724	3mer_GGA_cap	494.23	494.23											1339	12	5mer_CCAGC	15049	15060	E15049:E15060	4185.36	1017.8	12		1717.51	2467.85	2.43688								5mer_CCAGC	3274.49	1052.72	303.894
894	579	3mer_GGA_cap	455.52	455.52											1340	11	5mer_CCAGC_cap	15061	15071	E15061:E15071	910.875	268.879	7
129	264	3mer_GGA_cap	1057.75	1057.75											1341	12	5mer_CCAGG	15072	15083	E15072:E15083	4547.32	855.37	12		3575.33	971.993	1.27186								5mer_CCAGG	3365.92	1169.8	337.691
139	49	3mer_GGA_cap	1167.39	1167.39											1342	11	5mer_CCAGG_cap	15084	15094	E15084:E15094	1181.41	797.974	7
504	244	3mer_GGC	5099.47	5099.47	3mer_GGC	1		11							1343	12	5mer_CCAGT	15095	15106	E15095:E15106	4279.26	718.894	12		1721.2	2558.05	2.4862								5mer_CCAGT	3264.83	756.513	218.386
479	534	3mer_GGC	2869.33	2869.33											1344	11	5mer_CCAGT_cap	15107	15117	E15107:E15117	1014.43	235.591	9
774	489	3mer_GGC	4341.84	4341.84											1345	12	5mer_CCATA	15118	15129	E15118:E15129	3753.58	668.731	12		1633.84	2119.74	2.2974								5mer_CCATA	2797.61	705.873	203.768
189	429	3mer_GGC	5778.66	5778.66											1346	11	5mer_CCATA_cap	15130	15140	E15130:E15140	955.974	225.956	8
1019	344	3mer_GGC	4023.48	4023.48											1347	12	5mer_CCATC	15141	15152	E15141:E15152	3656.73	991.971	12		1493.4	2163.33	2.44859								5mer_CCATC	2731.89	1009.91	291.537
484	429	3mer_GGC	6236.12	6236.12											1348	11	5mer_CCATC_cap	15153	15163	E15153:E15163	924.844	189.52	9
619	684	3mer_GGC	3807.05	3807.05											1349	12	5mer_CCATG	15164	15175	E15164:E15175	3854.48	930.066	12		1763.98	2090.51	2.18511								5mer_CCATG	2920.98	970.389	280.127
614	194	3mer_GGC	5523.86	5523.86											1350	11	5mer_CCATG_cap	15176	15186	E15176:E15186	933.498	276.826	8
154	59	3mer_GGC	5634.59	5634.59											1351	12	5mer_CCATT	15187	15198	E15187:E15198	3879.88	799.125	12		1480.32	2399.55	2.62097								5mer_CCATT	2901.74	816.469	235.694
434	394	3mer_GGC	5556.02	5556.02											1352	11	5mer_CCATT_cap	15199	15209	E15199:E15209	978.138	167.394	10
229	214	3mer_GGC	5723.95	5723.95											1353	12	5mer_CCCAA	15210	15221	E15210:E15221	4005.7	1077.91	12		1877.71	2127.98	2.13328								5mer_CCCAA	2898	1108.04	319.865
784	194	3mer_GGC_cap	851.61	851.61	3mer_GGC_cap	1		11							1354	11	5mer_CCCAA_cap	15222	15232	E15222:E15232	1107.7	256.672	10
379	439	3mer_GGC_cap	1223.61	1223.61											1355	12	5mer_CCCAC	15233	15244	E15233:E15244	4449.19	404.506	12		1527.75	2921.43	2.91224								5mer_CCCAC	3426.61	438.156	126.485
994	459	3mer_GGC_cap	650.17	650.17											1356	11	5mer_CCCAC_cap	15245	15255	E15245:E15255	1022.58	168.391	10
504	544	3mer_GGC_cap	585.89	585.89											1357	12	5mer_CCCAG	15256	15267	E15256:E15267	3779.53	992.367	12		1673.85	2105.68	2.25799								5mer_CCCAG	2657.74	1009.29	291.356
309	479	3mer_GGC_cap	555.25	555.25											1358	11	5mer_CCCAG_cap	15268	15278	E15268:E15278	1121.79	184.021	11
609	104	3mer_GGC_cap	941.7	941.7											1359	12	5mer_CCCAT	15279	15290	E15279:E15290	3521.19	963.818	12		1500.65	2020.54	2.34644								5mer_CCCAT	2642.92	985.893	284.603
744	639	3mer_GGC_cap	813.77	813.77											1360	11	5mer_CCCAT_cap	15291	15301	E15291:E15301	878.264	207.462	7
49	704	3mer_GGC_cap	1003.25	1003.25											1361	12	5mer_CCCCA	15302	15313	E15302:E15313	4231.59	1059.21	12		1749.65	2481.95	2.41854								5mer_CCCCA	3184.47	1084.79	313.151
414	634	3mer_GGC_cap	602.14	602.14											1362	11	5mer_CCCCA_cap	15314	15324	E15314:E15324	1047.13	234.174	9
859	104	3mer_GGC_cap	1080.09	1080.09											1363	12	5mer_CCCCC	15325	15336	E15325:E15336	3786.93	870.385	12		1653.84	2133.09	2.28978								5mer_CCCCC	2739.21	893.527	257.939
779	679	3mer_GGC_cap	697.72	697.72											1364	11	5mer_CCCCC_cap	15337	15347	E15337:E15347	1047.73	202.038	10
344	229	3mer_GGG	5795.53	5795.53	3mer_GGG	1		11							1365	12	5mer_CCCCG	15348	15359	E15348:E15359	4166.23	773.418	12		1777.01	2389.23	2.34452								5mer_CCCCG	3178.22	816.91	235.822
279	359	3mer_GGG	5250.09	5250.09											1366	11	5mer_CCCCG_cap	15360	15370	E15360:E15370	988.015	262.997	9
709	219	3mer_GGG	5073.89	5073.89											1367	12	5mer_CCCCT	15371	15382	E15371:E15382	4198.58	775.367	12		1637.53	2561.05	2.56397								5mer_CCCCT	3061.41	793.102	228.949
59	64	3mer_GGG	7394.03	7394.03											1368	11	5mer_CCCCT_cap	15383	15393	E15383:E15393	1137.17	166.786	11
759	264	3mer_GGG	4991.48	4991.48											1369	12	5mer_CCCGA	15394	15405	E15394:E15405	3696.64	1344.89	12		2384.99	1311.65	1.54996								5mer_CCCGA	2505.81	1402.56	404.885
849	534	3mer_GGG	4162.94	4162.94											1370	11	5mer_CCCGA_cap	15406	15416	E15406:E15416	1190.83	398.052	11
239	174	3mer_GGG	5419.23	5419.23											1371	12	5mer_CCCGC	15417	15428	E15417:E15428	3992.68	1068.27	12		1525.39	2467.29	2.61748								5mer_CCCGC	3001.15	1082.99	312.632
289	354	3mer_GGG	5970.36	5970.36											1372	11	5mer_CCCGC_cap	15429	15439	E15429:E15439	991.533	177.953	10
379	699	3mer_GGG	2431.67	2431.67											1373	12	5mer_CCCGG	15440	15451	E15440:E15451	4609.64	910.477	12		1809.74	2799.9	2.54713								5mer_CCCGG	3592.69	948.052	273.679
254	374	3mer_GGG	5543.81	5543.81											1374	11	5mer_CCCGG_cap	15452	15462	E15452:E15462	1016.96	264.262	10
404	419	3mer_GGG	4934.66	4934.66											1375	12	5mer_CCCGT	15463	15474	E15463:E15474	3906.02	741.792	12		2616	1290.02	1.49313								5mer_CCCGT	2860.22	907.856	262.075
169	284	3mer_GGG_cap	1033.5	1033.5	3mer_GGG_cap	1		11							1376	11	5mer_CCCGT_cap	15475	15485	E15475:E15485	1045.8	523.4	10
919	149	3mer_GGG_cap	938.72	938.72											1377	12	5mer_CCCTA	15486	15497	E15486:E15497	3588.81	935.94	12		1756.42	1832.39	2.04325								5mer_CCCTA	2561.57	966.986	279.145
679	559	3mer_GGG_cap	809.95	809.95											1378	11	5mer_CCCTA_cap	15498	15508	E15498:E15508	1027.24	243.06	11
399	619	3mer_GGG_cap	597.95	597.95											1379	12	5mer_CCCTC	15509	15520	E15509:E15520	4271.84	508.017	12		1659.64	2612.21	2.57396								5mer_CCCTC	3314.43	559.35	161.471
14	144	3mer_GGG_cap	1285.36	1285.36											1380	11	5mer_CCCTC_cap	15521	15531	E15521:E15531	957.41	234.076	7
234	454	3mer_GGG_cap	1011.52	1011.52											1381	12	5mer_CCCTG	15532	15543	E15532:E15543	3370.14	935.662	12		1954.36	1415.78	1.72442								5mer_CCCTG	2294.11	980.399	283.017
399	589	3mer_GGG_cap	576.95	576.95											1382	11	5mer_CCCTG_cap	15544	15554	E15544:E15554	1076.04	292.775	10
89	689	3mer_GGG_cap	1059.61	1059.61											1383	12	5mer_CCCTT	15555	15566	E15555:E15566	3484.78	1102.65	12		2081.78	1403.01	1.67395								5mer_CCCTT	2393.11	1150.98	332.259
29	444	3mer_GGG_cap	1063.16	1063.16											1384	11	5mer_CCCTT_cap	15567	15577	E15567:E15577	1091.68	330.034	9
54	444	3mer_GGG_cap	788.61	788.61											1385	12	5mer_CCGAA	15578	15589	E15578:E15589	4250.68	1037.08	12		1834.31	2416.37	2.31731								5mer_CCGAA	3148.64	1065.42	307.559
924	19	3mer_GGG_cap	835.8	835.8											1386	11	5mer_CCGAA_cap	15590	15600	E15590:E15600	1102.04	244.091	10
409	574	3mer_GGT	6059.45	6059.45	3mer_GGT	1		11							1387	12	5mer_CCGAC	15601	15612	E15601:E15612	4653.57	751.818	12		1882.58	2770.99	2.47191								5mer_CCGAC	3475.17	787.608	227.363
959	169	3mer_GGT	4295.02	4295.02											1388	11	5mer_CCGAC_cap	15613	15623	E15613:E15623	1178.41	234.725	11
709	274	3mer_GGT	5025.12	5025.12											1389	12	5mer_CCGAG	15624	15635	E15624:E15635	4151.47	1128.07	12		2117.59	2033.88	1.96047								5mer_CCGAG	2980.7	1171.39	338.152
519	189	3mer_GGT	5484.98	5484.98											1390	11	5mer_CCGAG_cap	15636	15646	E15636:E15646	1170.76	315.609	10
129	44	3mer_GGT	5486.5	5486.5											1391	12	5mer_CCGAT	15647	15658	E15647:E15658	4269.71	767.085	12		3715.64	554.073	1.14912								5mer_CCGAT	2731.79	1056.11	304.872
1014	324	3mer_GGT	3832.08	3832.08											1392	11	5mer_CCGAT_cap	15659	15669	E15659:E15669	1537.92	725.906	11
434	724	3mer_GGT	1818.72	1818.72											1393	12	5mer_CCGCA	15670	15681	E15670:E15681	4092.81	1306.15	12		1514.32	2578.49	2.70274								5mer_CCGCA	3039.35	1315.15	379.651
264	4	3mer_GGT	5163.08	5163.08											1394	11	5mer_CCGCA_cap	15682	15692	E15682:E15692	1053.46	153.62	10
569	14	3mer_GGT	5049.03	5049.03											1395	12	5mer_CCGCC	15693	15704	E15693:E15704	4494.93	964.595	12		1561.78	2933.15	2.87808								5mer_CCGCC	3519.49	984.197	284.113
239	264	3mer_GGT	4930.66	4930.66											1396	11	5mer_CCGCC_cap	15705	15715	E15705:E15715	975.439	195.447	9
659	564	3mer_GGT	4326.66	4326.66											1397	12	5mer_CCGCG	15716	15727	E15716:E15727	4458.48	1174.18	12		1690.95	2767.53	2.63667								5mer_CCGCG	3418.16	1194.04	344.69
759	104	3mer_GGT_cap	777.53	777.53	3mer_GGT_cap	1		11							1398	11	5mer_CCGCG_cap	15728	15738	E15728:E15738	1040.32	216.879	10
389	694	3mer_GGT_cap	471	471											1399	12	5mer_CCGCT	15739	15750	E15739:E15750	3895.09	1820.74	12		1824.35	2070.74	2.13506								5mer_CCGCT	2877.08	1840.48	531.3
419	414	3mer_GGT_cap	1464.95	1464.95											1400	11	5mer_CCGCT_cap	15751	15761	E15751:E15761	1018.01	268.779	9
129	184	3mer_GGT_cap	946.48	946.48											1401	12	5mer_CCGGA	15762	15773	E15762:E15773	4261.79	1015.84	12		2752.53	1509.27	1.54832								5mer_CCGGA	3007.56	1131.97	326.772
84	294	3mer_GGT_cap	956.61	956.61											1402	11	5mer_CCGGA_cap	15774	15784	E15774:E15784	1254.24	499.43	10
99	184	3mer_GGT_cap	887.86	887.86											1403	12	5mer_CCGGC	15785	15796	E15785:E15796	4752.43	617.691	12		2805.73	1946.69	1.69383								5mer_CCGGC	3463.92	798.321	230.456
479	129	3mer_GGT_cap	1354.58	1354.58											1404	11	5mer_CCGGC_cap	15797	15807	E15797:E15807	1288.51	505.742	11
629	494	3mer_GGT_cap	856.73	856.73											1405	12	5mer_CCGGG	15808	15819	E15808:E15819	4727	806.177	12		1721.07	3005.93	2.74655								5mer_CCGGG	3660.81	835.209	241.104
804	289	3mer_GGT_cap	806.47	806.47											1406	11	5mer_CCGGG_cap	15820	15830	E15820:E15830	1066.19	218.294	11
359	234	3mer_GGT_cap	960.31	960.31											1407	12	5mer_CCGGT	15831	15842	E15831:E15842	4200.87	1153.19	12		2052.95	2147.92	2.04626								5mer_CCGGT	3129.84	1198.74	346.047
569	699	3mer_GGT_cap	806.02	806.02											1408	11	5mer_CCGGT_cap	15843	15853	E15843:E15853	1071.03	327.305	9
229	564	3mer_GTA	2385.16	2385.16	3mer_GTA	1		11							1409	12	5mer_CCGTA	15854	15865	E15854:E15865	3298.12	982.399	12		2385.4	912.719	1.38263								5mer_CCGTA	2102.95	1059.49	305.848
419	429	3mer_GTA	4291.97	4291.97											1410	11	5mer_CCGTA_cap	15866	15876	E15866:E15876	1195.17	396.743	10
584	464	3mer_GTA	5992.73	5992.73											1411	12	5mer_CCGTC	15877	15888	E15877:E15888	4106.18	1052.39	12		2020.24	2085.94	2.03252								5mer_CCGTC	3033.11	1098.73	317.176
1014	609	3mer_GTA	1777.81	1777.81											1412	11	5mer_CCGTC_cap	15889	15899	E15889:E15899	1073.07	315.725	8
654	314	3mer_GTA	4948.39	4948.39											1413	12	5mer_CCGTG	15900	15911	E15900:E15911	3705.41	860.52	12		1658.42	2047	2.23431								5mer_CCGTG	2598.03	879.904	254.007
324	369	3mer_GTA	4450.41	4450.41											1414	11	5mer_CCGTG_cap	15912	15922	E15912:E15922	1107.38	183.678	10
164	334	3mer_GTA	4753.31	4753.31											1415	12	5mer_CCGTT	15923	15934	E15923:E15934	4047.22	970.344	12		1567.54	2479.68	2.58189								5mer_CCGTT	3010.66	986.354	284.736
459	519	3mer_GTA	2543.12	2543.12											1416	11	5mer_CCGTT_cap	15935	15945	E15935:E15945	1036.56	176.994	10
44	139	3mer_GTA	6144.83	6144.83											1417	12	5mer_CCTAA	15946	15957	E15946:E15957	3654.38	1094.1	12		1738.24	1916.14	2.10234								5mer_CCTAA	2624.74	1119.3	323.115
1014	109	3mer_GTA	3821.73	3821.73											1418	11	5mer_CCTAA_cap	15958	15968	E15958:E15968	1029.64	236.199	10
959	649	3mer_GTA	3038.48	3038.48											1419	12	5mer_CCTAC	15969	15980	E15969:E15980	4083.16	1024.47	12		1575.49	2507.68	2.59168								5mer_CCTAC	3143.74	1046.18	302.007
949	219	3mer_GTA_cap	949.16	949.16	3mer_GTA_cap	1		11							1420	11	5mer_CCTAC_cap	15981	15991	E15981:E15991	939.42	212.022	8
649	629	3mer_GTA_cap	767.91	767.91											1421	12	5mer_CCTAG	15992	16003	E15992:E16003	4177.29	918.572	12		1669.39	2507.91	2.50229								5mer_CCTAG	3097.89	939.388	271.178
444	299	3mer_GTA_cap	973.36	973.36											1422	11	5mer_CCTAG_cap	16004	16014	E16004:E16014	1079.4	196.661	10
24	259	3mer_GTA_cap	841.61	841.61											1423	12	5mer_CCTAT	16015	16026	E16015:E16026	3480.01	1051.52	12		2110.64	1369.37	1.64879								5mer_CCTAT	2388.44	1105.02	318.993
904	154	3mer_GTA_cap	902.31	902.31											1424	11	5mer_CCTAT_cap	16027	16037	E16027:E16037	1091.57	339.689	11
224	159	3mer_GTA_cap	974.03	974.03											1425	12	5mer_CCTCA	16038	16049	E16038:E16049	3602.08	1354.07	12		1409.85	2192.23	2.55494								5mer_CCTCA	2543.68	1359.13	392.348
349	349	3mer_GTA_cap	915.41	915.41											1426	11	5mer_CCTCA_cap	16050	16060	E16050:E16060	1058.4	117.149	11
219	544	3mer_GTA_cap	497.22	497.22											1427	12	5mer_CCTCC	16061	16072	E16061:E16072	4387.74	855.933	12		2394.93	1992.81	1.83209								5mer_CCTCC	3161.9	940.472	271.491
219	354	3mer_GTA_cap	972.69	972.69											1428	11	5mer_CCTCC_cap	16073	16083	E16073:E16083	1225.83	389.699	10
89	684	3mer_GTA_cap	1049.67	1049.67											1429	12	5mer_CCTCG	16084	16095	E16084:E16095	4168.61	959.089	12		1882.73	2285.88	2.21413								5mer_CCTCG	3113.75	998.001	288.098
274	409	3mer_GTA_cap	1073.41	1073.41											1430	11	5mer_CCTCG_cap	16096	16106	E16096:E16106	1054.86	275.958	9
669	114	3mer_GTC	4993.3	4993.3	3mer_GTC	1		11							1431	12	5mer_CCTCT	16107	16118	E16107:E16118	3905.4	816.48	12		1330.56	2574.84	2.93515								5mer_CCTCT	2848.27	821.552	237.162
584	214	3mer_GTC	5069.98	5069.98											1432	11	5mer_CCTCT_cap	16119	16129	E16119:E16129	1057.13	91.1447	11
604	609	3mer_GTC	3955.78	3955.78											1433	12	5mer_CCTGA	16130	16141	E16130:E16141	3393.78	836.931	12		1607.36	1786.42	2.1114								5mer_CCTGA	2466.58	867.097	250.309
824	384	3mer_GTC	4209.58	4209.58											1434	11	5mer_CCTGA_cap	16142	16152	E16142:E16152	927.195	226.721	8
464	114	3mer_GTC	4893.61	4893.61											1435	12	5mer_CCTGC	16153	16164	E16153:E16164	4246.99	607.141	12		1770.67	2476.31	2.39852								5mer_CCTGC	3189.92	652.074	188.238
389	539	3mer_GTC	2655.84	2655.84											1436	11	5mer_CCTGC_cap	16165	16175	E16165:E16175	1057.07	237.867	10
519	649	3mer_GTC	2715.23	2715.23											1437	12	5mer_CCTGG	16176	16187	E16176:E16187	4109.77	751.54	12		2419.49	1690.28	1.69861								5mer_CCTGG	2853.07	845.603	244.105
844	129	3mer_GTC	4124.17	4124.17											1438	11	5mer_CCTGG_cap	16188	16198	E16188:E16198	1256.7	387.598	10
619	419	3mer_GTC	2672.28	2672.28											1439	12	5mer_CCTGT	16199	16210	E16199:E16210	4129.71	670.203	12		1465.66	2664.05	2.81764								5mer_CCTGT	3115.76	686.909	198.294
409	614	3mer_GTC	2504.03	2504.03											1440	11	5mer_CCTGT_cap	16211	16221	E16211:E16221	1013.95	150.571	10
219	394	3mer_GTC	5007.72	5007.72											1441	12	5mer_CCTTA	16222	16233	E16222:E16233	3931.78	617.625	12		1689.34	2242.44	2.32741								5mer_CCTTA	2971.64	663.733	191.603
684	399	3mer_GTC_cap	831.59	831.59	3mer_GTC_cap	1		11							1442	11	5mer_CCTTA_cap	16234	16244	E16234:E16244	960.145	243.065	9
184	609	3mer_GTC_cap	442.92	442.92											1443	12	5mer_CCTTC	16245	16256	E16245:E16256	3996.16	768.036	12		1671.43	2324.73	2.39086								5mer_CCTTC	2941.42	795.069	229.517
239	239	3mer_GTC_cap	904.91	904.91											1444	11	5mer_CCTTC_cap	16257	16267	E16257:E16267	1054.74	205.564	10
379	224	3mer_GTC_cap	873.19	873.19											1445	12	5mer_CCTTG	16268	16279	E16268:E16279	4257.62	830.787	12		1750.57	2507.05	2.43213								5mer_CCTTG	3137.62	856.965	247.384
654	669	3mer_GTC_cap	678.17	678.17											1446	11	5mer_CCTTG_cap	16280	16290	E16280:E16290	1119.99	210.192	10
874	469	3mer_GTC_cap	741.14	741.14											1447	12	5mer_CCTTT	16291	16302	E16291:E16302	3990.09	976.445	12		1476.15	2513.94	2.70304								5mer_CCTTT	2890.59	984.484	284.196
869	364	3mer_GTC_cap	739.67	739.67											1448	11	5mer_CCTTT_cap	16303	16313	E16303:E16313	1099.5	125.55	11
129	219	3mer_GTC_cap	844.16	844.16											1449	12	5mer_CGAAA	16314	16325	E16314:E16325	5017.42	1057.72	12		2916.1	2101.32	1.72059								5mer_CGAAA	3517.55	1158.29	334.37
289	404	3mer_GTC_cap	907.61	907.61											1450	11	5mer_CGAAA_cap	16326	16336	E16326:E16336	1499.87	472.075	11
674	414	3mer_GTC_cap	817.19	817.19											1451	12	5mer_CGAAC	16337	16348	E16337:E16348	4695.11	1114.18	12		4323.46	371.651	1.08596								5mer_CGAAC	2671.31	1352.4	390.405
774	274	3mer_GTC_cap	692.84	692.84											1452	11	5mer_CGAAC_cap	16349	16359	E16349:E16359	2023.8	766.552	11
874	84	3mer_GTG	5944.73	5944.73	3mer_GTG	1		11							1453	12	5mer_CGAAG	16360	16371	E16360:E16371	4740.81	1707.08	12		2384.13	2356.68	1.98849								5mer_CGAAG	3278.23	1734.5	500.707
564	24	3mer_GTG	5254.08	5254.08											1454	11	5mer_CGAAG_cap	16372	16382	E16372:E16382	1462.58	307.182	10
359	489	3mer_GTG	2715.66	2715.66											1455	12	5mer_CGAAT	16383	16394	E16383:E16394	4438.84	1748.28	12		2212.5	2226.33	2.00625								5mer_CGAAT	3271.49	1782.66	514.609
19	464	3mer_GTG	4016.33	4016.33											1456	11	5mer_CGAAT_cap	16395	16405	E16395:E16405	1167.35	348.385	10
264	319	3mer_GTG	4617.03	4617.03											1457	12	5mer_CGACA	16406	16417	E16406:E16417	4624.99	1057.04	12		2336.62	2288.37	1.97935								5mer_CGACA	3238.64	1103.48	318.546
839	559	3mer_GTG	3432.72	3432.72											1458	11	5mer_CGACA_cap	16418	16428	E16418:E16428	1386.35	316.755	11
429	129	3mer_GTG	4637.22	4637.22											1459	12	5mer_CGACC	16429	16440	E16429:E16440	4674.2	1249.84	12		2092.68	2581.52	2.2336								5mer_CGACC	3391.34	1278.66	369.118
184	384	3mer_GTG	4578.83	4578.83											1460	11	5mer_CGACC_cap	16441	16451	E16441:E16451	1282.86	269.938	11
244	109	3mer_GTG	4418.02	4418.02											1461	12	5mer_CGACG	16452	16463	E16452:E16463	5255.27	1099.42	12		2150.76	3104.5	2.44344								5mer_CGACG	3994.47	1138.74	328.727
329	129	3mer_GTG	4896.14	4896.14											1462	11	5mer_CGACG_cap	16464	16474	E16464:E16474	1260.79	296.656	10
264	614	3mer_GTG	5689.77	5689.77											1463	12	5mer_CGACT	16475	16486	E16475:E16486	4517.68	1326.25	12		2176.16	2341.52	2.07599								5mer_CGACT	3158.49	1353.92	390.842
864	599	3mer_GTG_cap	632.31	632.31	3mer_GTG_cap	1		11							1464	11	5mer_CGACT_cap	16487	16497	E16487:E16497	1359.19	272.323	11
224	14	3mer_GTG_cap	935.73	935.73											1465	12	5mer_CGAGA	16498	16509	E16498:E16509	4298.48	1144.46	12		2490.48	1808	1.72597								5mer_CGAGA	3082.23	1220.74	352.396
849	24	3mer_GTG_cap	1109.55	1109.55											1466	11	5mer_CGAGA_cap	16510	16520	E16510:E16520	1216.26	424.742	10
434	554	3mer_GTG_cap	473.36	473.36											1467	12	5mer_CGAGC	16521	16532	E16521:E16532	4650.85	1174.11	12		2556.41	2094.44	1.81929								5mer_CGAGC	3044.65	1216.08	351.053
359	609	3mer_GTG_cap	475.48	475.48											1468	11	5mer_CGAGC_cap	16533	16543	E16533:E16543	1606.2	316.736	11
549	679	3mer_GTG_cap	428.5	428.5											1469	12	5mer_CGAGG	16544	16555	E16544:E16555	5415.84	954.129	12		4603.38	812.465	1.17649								5mer_CGAGG	3828.31	1385.98	400.099
679	309	3mer_GTG_cap	753.23	753.23											1470	11	5mer_CGAGG_cap	16556	16566	E16556:E16566	1587.53	1005.28	10
754	644	3mer_GTG_cap	680.16	680.16											1471	12	5mer_CGAGT	16567	16578	E16567:E16578	5142.23	2376.14	12		2560.98	2581.26	2.00792								5mer_CGAGT	3667.06	2403.54	693.843
919	249	3mer_GTG_cap	759.48	759.48											1472	11	5mer_CGAGT_cap	16579	16589	E16579:E16589	1475.18	361.933	10
464	79	3mer_GTG_cap	983.38	983.38											1473	12	5mer_CGATA	16590	16601	E16590:E16601	4626.44	1534.65	12		3001.68	1624.76	1.54129								5mer_CGATA	3239.16	1626.26	469.461
764	159	3mer_GTG_cap	747.36	747.36											1474	11	5mer_CGATA_cap	16602	16612	E16602:E16612	1387.28	538.132	10
839	379	3mer_GTT	4082.47	4082.47	3mer_GTT	1		11							1475	12	5mer_CGATC	16613	16624	E16613:E16624	4575.17	1305.56	12		1647.86	2927.31	2.77643								5mer_CGATC	3328.68	1312.4	378.857
489	319	3mer_GTT	5038.31	5038.31											1476	11	5mer_CGATC_cap	16625	16635	E16625:E16635	1246.48	133.792	11
604	124	3mer_GTT	4910.56	4910.56											1477	12	5mer_CGATG	16636	16647	E16636:E16647	4835.69	1452.23	12		3448.18	1387.51	1.40239								5mer_CGATG	3332.29	1590.35	459.094
834	549	3mer_GTT	3632.84	3632.84											1478	11	5mer_CGATG_cap	16648	16658	E16648:E16658	1503.4	648.261	10
984	169	3mer_GTT	4015.95	4015.95											1479	12	5mer_CGATT	16659	16670	E16659:E16670	4920.78	1094.93	12		2284.36	2636.42	2.15412								5mer_CGATT	3698.43	1150.74	332.189
749	394	3mer_GTT	4103.34	4103.34											1480	11	5mer_CGATT_cap	16671	16681	E16671:E16681	1222.35	354.002	11
969	464	3mer_GTT	2360.17	2360.17											1481	12	5mer_CGCAA	16682	16693	E16682:E16693	4486.53	1105.89	12		2108.03	2378.5	2.12831								5mer_CGCAA	3232.86	1141.97	329.659
179	664	3mer_GTT	1965.73	1965.73											1482	11	5mer_CGCAA_cap	16694	16704	E16694:E16704	1253.67	284.786	11
624	724	3mer_GTT	3974.86	3974.86											1483	12	5mer_CGCAC	16705	16716	E16705:E16716	4010.11	1080.08	12		2580.4	1429.71	1.55407								5mer_CGCAC	2732.81	1164.15	336.062
909	84	3mer_GTT	5017.39	5017.39											1484	11	5mer_CGCAC_cap	16717	16727	E16717:E16727	1277.3	434.365	11
994	359	3mer_GTT	3660.16	3660.16											1485	12	5mer_CGCAG	16728	16739	E16728:E16739	4570.73	1471.96	12		2243.72	2327.01	2.03712								5mer_CGCAG	3440.02	1517.99	438.207
824	509	3mer_GTT_cap	695.55	695.55	3mer_GTT_cap	1		11							1486	11	5mer_CGCAG_cap	16740	16750	E16740:E16750	1130.71	371.003	9
379	449	3mer_GTT_cap	540.39	540.39											1487	12	5mer_CGCAT	16751	16762	E16751:E16762	4637.33	1153.76	12		2407.09	2230.23	1.92653								5mer_CGCAT	3468.7	1225.39	353.74
74	584	3mer_GTT_cap	961.2	961.2											1488	11	5mer_CGCAT_cap	16763	16773	E16763:E16773	1168.62	412.822	9
409	84	3mer_GTT_cap	902.12	902.12											1489	12	5mer_CGCCA	16774	16785	E16774:E16785	4328.17	1018	12		4177.28	150.888	1.03612								5mer_CGCCA	2772.48	1341.62	387.294
639	64	3mer_GTT_cap	1360.61	1360.61											1490	11	5mer_CGCCA_cap	16786	16796	E16786:E16796	1555.69	873.863	9
414	614	3mer_GTT_cap	481.42	481.42											1491	12	5mer_CGCCC	16797	16808	E16797:E16808	4610.27	1097.01	12		1688.35	2921.93	2.73064								5mer_CGCCC	3571.78	1118.2	322.796
969	699	3mer_GTT_cap	792.19	792.19											1492	11	5mer_CGCCC_cap	16809	16819	E16809:E16819	1038.5	216.616	11
844	124	3mer_GTT_cap	756.72	756.72											1493	12	5mer_CGCCG	16820	16831	E16820:E16831	4415	1453.72	12		1890.59	2524.41	2.33525								5mer_CGCCG	3268.49	1474.72	425.716
684	199	3mer_GTT_cap	872.89	872.89											1494	11	5mer_CGCCG_cap	16832	16842	E16832:E16842	1146.52	248.025	10
474	489	3mer_GTT_cap	966.72	966.72											1495	12	5mer_CGCCT	16843	16854	E16843:E16854	4875.79	1024.52	12		2071.26	2804.53	2.35402								5mer_CGCCT	3840.84	1081.19	312.113
789	129	3mer_GTT_cap	735.77	735.77											1496	11	5mer_CGCCT_cap	16855	16865	E16855:E16865	1034.95	345.436	8
804	624	3mer_TAA	3865.52	3865.52	3mer_TAA	1		11							1497	12	5mer_CGCGA	16866	16877	E16866:E16877	4249.1	1199.34	12		2148.22	2100.88	1.97796								5mer_CGCGA	2978.71	1234.52	356.375
304	319	3mer_TAA	5086.17	5086.17											1498	11	5mer_CGCGA_cap	16878	16888	E16878:E16888	1270.39	292.61	10
484	299	3mer_TAA	5001.69	5001.69											1499	12	5mer_CGCGC	16889	16900	E16889:E16900	5122.8	1029.4	12		1925.75	3197.04	2.66015								5mer_CGCGC	4030.73	1066.25	307.8
149	739	3mer_TAA	2290.39	2290.39											1500	11	5mer_CGCGC_cap	16901	16911	E16901:E16911	1092.06	277.897	10
254	169	3mer_TAA	5205.7	5205.7											1501	12	5mer_CGCGG	16912	16923	E16912:E16923	4454.26	1517.12	12		1670.62	2783.64	2.66623								5mer_CGCGG	3378.8	1530.04	441.684
204	604	3mer_TAA	2233.91	2233.91											1502	11	5mer_CGCGG_cap	16924	16934	E16924:E16934	1075.46	198.387	11
144	184	3mer_TAA	4381.66	4381.66											1503	12	5mer_CGCGT	16935	16946	E16935:E16946	4542.2	1111.52	12		3409.58	1132.61	1.33219								5mer_CGCGT	3082.34	1287.58	371.693
739	284	3mer_TAA	4979.52	4979.52											1504	11	5mer_CGCGT_cap	16947	16957	E16947:E16957	1459.85	649.91	11
674	599	3mer_TAA	3963.94	3963.94											1505	12	5mer_CGCTA	16958	16969	E16958:E16969	5446.82	1280.25	12		2406.54	3040.28	2.26334								5mer_CGCTA	4163.89	1333.91	385.068
709	624	3mer_TAA	4056.86	4056.86											1506	11	5mer_CGCTA_cap	16970	16980	E16970:E16980	1282.93	374.535	10
864	454	3mer_TAA	4092.91	4092.91											1507	12	5mer_CGCTC	16981	16992	E16981:E16992	4250.11	1162.54	12		3368.45	881.664	1.26174								5mer_CGCTC	2883.39	1340.42	386.945
999	214	3mer_TAA_cap	754.48	754.48	3mer_TAA_cap	1		11							1508	11	5mer_CGCTC_cap	16993	17003	E16993:E17003	1366.72	667.242	10
69	19	3mer_TAA_cap	1258.81	1258.81											1509	12	5mer_CGCTG	17004	17015	E17004:E17015	4435.86	1029.78	12		1694.2	2741.66	2.61826								5mer_CGCTG	3359.4	1050.17	303.157
924	134	3mer_TAA_cap	959.98	959.98											1510	11	5mer_CGCTG_cap	17016	17026	E17016:E17026	1076.45	205.916	11
49	289	3mer_TAA_cap	812	812											1511	12	5mer_CGCTT	17027	17038	E17027:E17038	4162.16	1065.15	12		1953.81	2208.34	2.13027								5mer_CGCTT	3123.52	1107.97	319.844
784	664	3mer_TAA_cap	706.89	706.89											1512	11	5mer_CGCTT_cap	17039	17049	E17039:E17049	1038.64	305.058	8
209	59	3mer_TAA_cap	1003.8	1003.8											1513	12	5mer_CGGAA	17050	17061	E17050:E17061	4976.87	875.227	12		6901.7	-1924.83	0.721108								5mer_CGGAA	3253.32	1935.27	558.665
699	504	3mer_TAA_cap	900.7	900.7											1514	11	5mer_CGGAA_cap	17062	17072	E17062:E17072	1723.55	1726.05	10
694	284	3mer_TAA_cap	931.89	931.89											1515	12	5mer_CGGAC	17073	17084	E17073:E17084	4698.82	1288.74	12		2460.59	2238.23	1.90963								5mer_CGGAC	3209.45	1328.78	383.585
1014	724	3mer_TAA_cap	864.31	864.31											1516	11	5mer_CGGAC_cap	17085	17095	E17085:E17095	1489.37	323.739	10
609	724	3mer_TAA_cap	827.98	827.98											1517	12	5mer_CGGAG	17096	17107	E17096:E17107	4051.77	1194.79	12		2288.35	1763.42	1.77061								5mer_CGGAG	2805.12	1244.23	359.178
569	754	3mer_TAA_cap	1171.73	1171.73											1518	11	5mer_CGGAG_cap	17108	17118	E17108:E17118	1246.64	347.235	10
734	54	3mer_TAC	3990.69	3990.69	3mer_TAC	1		11							1519	12	5mer_CGGAT	17119	17130	E17119:E17130	4210.4	1372.63	12		2108.56	2101.84	1.99682								5mer_CGGAT	2814.66	1393.04	402.137
229	649	3mer_TAC	2019.02	2019.02											1520	11	5mer_CGGAT_cap	17131	17141	E17131:E17141	1395.74	237.605	11
889	79	3mer_TAC	5943.81	5943.81											1521	12	5mer_CGGCA	17142	17153	E17142:E17153	5938.3	1356.16	12		2377.68	3560.61	2.49751								5mer_CGGCA	4582.18	1398.26	403.643
454	649	3mer_TAC	2493.55	2493.55											1522	11	5mer_CGGCA_cap	17154	17164	E17154:E17164	1356.12	340.521	11
49	39	3mer_TAC	5710.8	5710.8											1523	12	5mer_CGGCC	17165	17176	E17165:E17176	4837.3	1361.72	12		2009.56	2827.75	2.40715								5mer_CGGCC	3635.81	1388.1	400.71
264	484	3mer_TAC	2454.95	2454.95											1524	11	5mer_CGGCC_cap	17177	17187	E17177:E17187	1201.49	269.355	11
639	369	3mer_TAC	3888.81	3888.81											1525	12	5mer_CGGCG	17188	17199	E17188:E17199	5221.03	1238.81	12		3307.29	1913.74	1.57864								5mer_CGGCG	3553.81	1354.07	390.887
709	239	3mer_TAC	4680.03	4680.03											1526	11	5mer_CGGCG_cap	17200	17210	E17200:E17210	1667.22	546.689	11
914	564	3mer_TAC	1901.45	1901.45											1527	12	5mer_CGGCT	17211	17222	E17211:E17222	4994.97	1029.77	12		2152.21	2842.75	2.32085								5mer_CGGCT	3689.32	1067.74	308.229
654	754	3mer_TAC	3449.81	3449.81											1528	11	5mer_CGGCT_cap	17223	17233	E17223:E17233	1305.65	282.188	11
919	719	3mer_TAC	4316.02	4316.02											1529	12	5mer_CGGGA	17234	17245	E17234:E17245	5115.97	1271.35	12		2700.94	2415.03	1.89414								5mer_CGGGA	3554.25	1326.85	383.03
219	69	3mer_TAC_cap	818.7	818.7	3mer_TAC_cap	1		11							1530	11	5mer_CGGGA_cap	17246	17256	E17246:E17256	1561.72	379.74	11
354	474	3mer_TAC_cap	1603.11	1603.11											1531	12	5mer_CGGGC	17257	17268	E17257:E17268	5204.41	1083.41	12		2366.79	2837.62	2.19893								5mer_CGGGC	3881.53	1137.92	328.49
774	459	3mer_TAC_cap	695.28	695.28											1532	11	5mer_CGGGC_cap	17269	17279	E17269:E17279	1322.88	347.97	10
239	374	3mer_TAC_cap	835.97	835.97											1533	12	5mer_CGGGG	17280	17291	E17280:E17291	7040.96	3103.76	12		2276.32	4764.64	3.09313								5mer_CGGGG	5319.46	3109.26	897.566
414	144	3mer_TAC_cap	1033.69	1033.69											1534	11	5mer_CGGGG_cap	17292	17302	E17292:E17302	1721.49	184.942	11
1019	399	3mer_TAC_cap	1648.36	1648.36											1535	12	5mer_CGGGT	17303	17314	E17303:E17314	5154.18	1040.53	12		2514.58	2639.59	2.04971								5mer_CGGGT	3641.7	1092.83	315.473
49	334	3mer_TAC_cap	737.03	737.03											1536	11	5mer_CGGGT_cap	17315	17325	E17315:E17325	1512.48	334.035	11
954	424	3mer_TAC_cap	404.73	404.73											1537	12	5mer_CGGTA	17326	17337	E17326:E17337	4899.07	871.359	12		2459.24	2439.83	1.99211								5mer_CGGTA	3477.36	937.482	270.628
789	79	3mer_TAC_cap	706.58	706.58											1538	11	5mer_CGGTA_cap	17338	17348	E17338:E17348	1421.71	345.843	11
669	499	3mer_TAC_cap	772.91	772.91											1539	12	5mer_CGGTC	17349	17360	E17349:E17360	4754.7	1087.54	12		2920.32	1834.38	1.62814								5mer_CGGTC	3496.62	1220.55	352.343
189	479	3mer_TAC_cap	716.05	716.05											1540	11	5mer_CGGTC_cap	17361	17371	E17361:E17371	1258.08	554.08	10
614	544	3mer_TAG	4392.53	4392.53	3mer_TAG	1		11							1541	12	5mer_CGGTG	17372	17383	E17372:E17383	4136.89	1288.49	12		2584.97	1551.92	1.60036								5mer_CGGTG	2690.59	1343.23	387.756
449	659	3mer_TAG	2551.14	2551.14											1542	11	5mer_CGGTG_cap	17384	17394	E17384:E17394	1446.29	379.558	11
849	254	3mer_TAG	4301.27	4301.27											1543	12	5mer_CGGTT	17395	17406	E17395:E17406	4966.82	1753.58	12		2858.8	2108.02	1.73738								5mer_CGGTT	3368.1	1803.18	520.535
949	4	3mer_TAG	1870.64	1870.64											1544	11	5mer_CGGTT_cap	17407	17417	E17407:E17417	1598.72	420.027	10
739	404	3mer_TAG	5043.55	5043.55											1545	12	5mer_CGTAA	17418	17429	E17418:E17429	4404.13	930.932	12		2841.76	1562.38	1.54979								5mer_CGTAA	2986.03	1044.91	301.639
399	239	3mer_TAG	5089.94	5089.94											1546	11	5mer_CGTAA_cap	17430	17440	E17430:E17440	1418.11	474.551	11
329	624	3mer_TAG	2083.27	2083.27											1547	12	5mer_CGTAC	17441	17452	E17441:E17452	4439.32	1051.65	12		2247.13	2192.2	1.97555								5mer_CGTAC	3194.56	1103.45	318.538
364	299	3mer_TAG	5071.83	5071.83											1548	11	5mer_CGTAC_cap	17453	17463	E17453:E17463	1244.76	334.122	10
839	399	3mer_TAG	4328.7	4328.7											1549	12	5mer_CGTAG	17464	17475	E17464:E17475	4003.53	1106.93	12		2596.92	1406.61	1.54164								5mer_CGTAG	2613.07	1177.72	339.977
184	419	3mer_TAG	4685.56	4685.56											1550	11	5mer_CGTAG_cap	17476	17486	E17476:E17486	1390.46	402.154	11
734	364	3mer_TAG	4524.62	4524.62											1551	12	5mer_CGTAT	17487	17498	E17487:E17498	4641.19	1018.73	12		3313.3	1327.89	1.40078								5mer_CGTAT	3276.82	1208.24	348.79
974	469	3mer_TAG_cap	400.8	400.8	3mer_TAG_cap	1		11							1552	11	5mer_CGTAT_cap	17499	17509	E17499:E17509	1364.37	649.642	11
724	199	3mer_TAG_cap	855.98	855.98											1553	12	5mer_CGTCA	17510	17521	E17510:E17521	4509.66	1363.63	12		2006.08	2503.58	2.24799								5mer_CGTCA	3144.37	1380.26	398.445
59	674	3mer_TAG_cap	945.61	945.61											1554	11	5mer_CGTCA_cap	17522	17532	E17522:E17532	1365.28	213.599	11
964	549	3mer_TAG_cap	340.98	340.98											1555	12	5mer_CGTCC	17533	17544	E17533:E17544	4933.21	1376.87	12		1798.76	3134.46	2.74257								5mer_CGTCC	3669.73	1388.38	400.791
44	329	3mer_TAG_cap	762.61	762.61											1556	11	5mer_CGTCC_cap	17545	17555	E17545:E17555	1263.49	178.423	11
964	84	3mer_TAG_cap	719.67	719.67											1557	12	5mer_CGTCG	17556	17567	E17556:E17567	4780.69	1470.1	12		2123.11	2657.59	2.25174								5mer_CGTCG	3540.39	1499.26	432.8
184	734	3mer_TAG_cap	704.45	704.45											1558	11	5mer_CGTCG_cap	17568	17578	E17568:E17578	1240.31	294.267	11
804	449	3mer_TAG_cap	680.69	680.69											1559	12	5mer_CGTCT	17579	17590	E17579:E17590	4640.8	848.405	12		2410.12	2230.69	1.92555								5mer_CGTCT	3529.64	952.504	274.964
1014	684	3mer_TAG_cap	515.39	515.39											1560	11	5mer_CGTCT_cap	17591	17601	E17591:E17601	1111.17	432.983	9
489	574	3mer_TAG_cap	505.75	505.75											1561	12	5mer_CGTGA	17602	17613	E17602:E17613	4285.51	1035.9	12		1885.35	2400.16	2.27305								5mer_CGTGA	3134.28	1064.41	307.269
904	664	3mer_TAG_cap	635.84	635.84											1562	11	5mer_CGTGA_cap	17614	17624	E17614:E17624	1151.24	244.706	11
479	159	3mer_TAT	4698.2	4698.2	3mer_TAT	1		11							1563	12	5mer_CGTGC	17625	17636	E17625:E17636	4443.95	1339.02	12		2238.04	2205.91	1.98565								5mer_CGTGC	3190.73	1378.68	397.989
214	619	3mer_TAT	1982.98	1982.98											1564	11	5mer_CGTGC_cap	17637	17647	E17637:E17647	1253.22	328.272	10
359	554	3mer_TAT	2454.89	2454.89											1565	12	5mer_CGTGG	17648	17659	E17648:E17659	4902.66	977.252	12		2198.83	2703.83	2.22967								5mer_CGTGG	3632.85	1025.14	295.934
644	209	3mer_TAT	4622.66	4622.66											1566	11	5mer_CGTGG_cap	17660	17670	E17660:E17670	1269.81	309.674	11
689	44	3mer_TAT	4663.66	4663.66											1567	12	5mer_CGTGT	17671	17682	E17671:E17682	4733.22	863.272	12		2143.14	2590.08	2.20854								5mer_CGTGT	3539.83	919.491	265.434
544	319	3mer_TAT	4895.66	4895.66											1568	11	5mer_CGTGT_cap	17683	17693	E17683:E17693	1193.39	316.585	10
444	379	3mer_TAT	4746.38	4746.38											1569	12	5mer_CGTTA	17694	17705	E17694:E17705	4637.28	607.988	12		1810.25	2827.04	2.56169								5mer_CGTTA	3493.32	647.283	186.855
424	249	3mer_TAT	4935.89	4935.89											1570	11	5mer_CGTTA_cap	17706	17716	E17706:E17716	1143.97	222.094	11
79	99	3mer_TAT	5642.62	5642.62											1571	12	5mer_CGTTC	17717	17728	E17717:E17728	4673.97	1113.4	12		2213.8	2460.17	2.11129								5mer_CGTTC	3554.28	1171.61	338.213
889	659	3mer_TAT	3310.56	3310.56											1572	11	5mer_CGTTC_cap	17729	17739	E17729:E17739	1119.68	364.706	10
934	299	3mer_TAT	4261.02	4261.02											1573	12	5mer_CGTTG	17740	17751	E17740:E17751	4375.11	1012.56	12		2053.35	2321.76	2.13072								5mer_CGTTG	3241.83	1057.99	305.415
709	229	3mer_TAT_cap	728.58	728.58	3mer_TAT_cap	1		11							1574	11	5mer_CGTTG_cap	17752	17762	E17752:E17762	1133.29	306.688	10
279	279	3mer_TAT_cap	964.48	964.48											1575	12	5mer_CGTTT	17763	17774	E17763:E17774	4843.54	881.148	12		2845.33	1998.21	1.70228								5mer_CGTTT	3380.74	994.384	287.054
654	39	3mer_TAT_cap	791.02	791.02											1576	11	5mer_CGTTT_cap	17775	17785	E17775:E17785	1462.8	460.845	11
644	289	3mer_TAT_cap	786.41	786.41											1577	12	5mer_CTAAA	17786	17797	E17786:E17797	4299.48	832.592	12		1873.71	2425.77	2.29464								5mer_CTAAA	3290.76	881.104	254.353
669	614	3mer_TAT_cap	747.25	747.25											1578	11	5mer_CTAAA_cap	17798	17808	E17798:E17808	1008.71	288.331	8
234	329	3mer_TAT_cap	813.36	813.36											1579	12	5mer_CTAAC	17809	17820	E17809:E17820	4352.69	1326.25	12		1783.67	2569.02	2.4403								5mer_CTAAC	3118.22	1338.82	386.485
534	574	3mer_TAT_cap	586	586											1580	11	5mer_CTAAC_cap	17821	17831	E17821:E17831	1234.47	183.067	11
324	574	3mer_TAT_cap	442.12	442.12											1581	12	5mer_CTAAG	17832	17843	E17832:E17843	3914.62	1172.9	12		1651.84	2262.78	2.36985								5mer_CTAAG	2926.89	1193.61	344.566
434	214	3mer_TAT_cap	819.88	819.88											1582	11	5mer_CTAAG_cap	17844	17854	E17844:E17854	987.733	221.37	8
294	194	3mer_TAT_cap	872.28	872.28											1583	12	5mer_CTAAT	17855	17866	E17855:E17866	4266.43	785.275	12		2027.69	2238.74	2.10408								5mer_CTAAT	3100.82	836.201	241.391
794	504	3mer_TAT_cap	666.58	666.58											1584	11	5mer_CTAAT_cap	17867	17877	E17867:E17877	1165.61	287.361	10
334	719	3mer_TCA	1788.16	1788.16	3mer_TCA	1		11							1585	12	5mer_CTACA	17878	17889	E17878:E17889	3892.83	1161.42	12		1839.67	2053.16	2.11605								5mer_CTACA	2818.38	1189.1	343.264
24	644	3mer_TCA	3913.22	3913.22											1586	11	5mer_CTACA_cap	17890	17900	E17890:E17900	1074.45	255.073	10
494	749	3mer_TCA	2270.2	2270.2											1587	12	5mer_CTACC	17901	17912	E17901:E17912	4091.99	1454.7	12		2119.24	1972.75	1.93088								5mer_CTACC	2949.91	1490.72	430.333
954	359	3mer_TCA	4342.58	4342.58											1588	11	5mer_CTACC_cap	17913	17923	E17913:E17923	1142.08	325.72	11
659	414	3mer_TCA	4413.27	4413.27											1589	12	5mer_CTACG	17924	17935	E17924:E17935	4723.87	1399.38	12		1809.42	2914.46	2.61072								5mer_CTACG	3684.12	1422.7	410.698
674	174	3mer_TCA	4807.72	4807.72											1590	11	5mer_CTACG_cap	17936	17946	E17936:E17946	1039.75	256.555	9
929	219	3mer_TCA	4609.39	4609.39											1591	12	5mer_CTACT	17947	17958	E17947:E17958	3930.46	1552.03	12		1359.35	2571.11	2.89143								5mer_CTACT	2864.91	1555.11	448.923
24	749	3mer_TCA	3568.12	3568.12											1592	11	5mer_CTACT_cap	17959	17969	E17959:E17969	1065.55	97.9347	11
899	679	3mer_TCA	3021.28	3021.28											1593	12	5mer_CTAGA	17970	17981	E17970:E17981	4025.57	1045.97	12		1614.11	2411.46	2.49398								5mer_CTAGA	2929.9	1060.15	306.038
784	654	3mer_TCA	3344.91	3344.91											1594	11	5mer_CTAGA_cap	17982	17992	E17982:E17992	1095.67	172.815	11
984	689	3mer_TCA	2649.7	2649.7											1595	12	5mer_CTAGC	17993	18004	E17993:E18004	3745.5	1078.06	12		1733.63	2011.87	2.1605								5mer_CTAGC	2691.6	1101.62	318.009
419	54	3mer_TCA_cap	957.67	957.67	3mer_TCA_cap	1		11							1596	11	5mer_CTAGC_cap	18005	18015	E18005:E18015	1053.9	226.575	9
454	574	3mer_TCA_cap	528.73	528.73											1597	12	5mer_CTAGG	18016	18027	E18016:E18027	3816.98	974.725	12		3628.01	188.975	1.05209								5mer_CTAGG	2511.84	1244.83	359.353
684	349	3mer_TCA_cap	786.77	786.77											1598	11	5mer_CTAGG_cap	18028	18038	E18028:E18038	1305.14	774.288	10
589	744	3mer_TCA_cap	1165.31	1165.31											1599	12	5mer_CTAGT	18039	18050	E18039:E18050	4185.61	843.867	12		2768.72	1416.89	1.51175								5mer_CTAGT	2974.37	990.777	286.013
24	274	3mer_TCA_cap	816.8	816.8											1600	11	5mer_CTAGT_cap	18051	18061	E18051:E18061	1211.24	519.161	10
824	624	3mer_TCA_cap	607.62	607.62											1601	12	5mer_CTATA	18062	18073	E18062:E18073	4017.71	965.658	12		1543.37	2474.34	2.60321								5mer_CTATA	3084.26	986.828	284.873
604	404	3mer_TCA_cap	811.58	811.58											1602	11	5mer_CTATA_cap	18074	18084	E18074:E18084	933.443	203.308	9
174	704	3mer_TCA_cap	467.44	467.44											1603	12	5mer_CTATC	18085	18096	E18085:E18096	5032.17	1715.48	12		2454.46	2577.71	2.05021								5mer_CTATC	3926.12	1773.38	511.931
679	459	3mer_TCA_cap	785.28	785.28											1604	11	5mer_CTATC_cap	18097	18107	E18097:E18107	1106.06	449.468	9
829	619	3mer_TCA_cap	590.92	590.92											1605	12	5mer_CTATG	18108	18119	E18108:E18119	3773.54	1214.84	12		3384.55	388.997	1.11493								5mer_CTATG	2420.42	1390.81	401.493
109	224	3mer_TCA_cap	1312.06	1312.06											1606	11	5mer_CTATG_cap	18120	18130	E18120:E18130	1353.13	677.14	9
119	364	3mer_TCC	3986.98	3986.98	3mer_TCC	1		11							1607	12	5mer_CTATT	18131	18142	E18131:E18142	4179.65	740.704	12		1589.92	2589.73	2.62885								5mer_CTATT	3091.3	759.338	219.202
704	384	3mer_TCC	4603.98	4603.98											1608	11	5mer_CTATT_cap	18143	18153	E18143:E18153	1088.35	167.189	11
714	34	3mer_TCC	4050.06	4050.06											1609	12	5mer_CTCAA	18154	18165	E18154:E18165	3578.76	874.406	12		1523.17	2055.59	2.34955								5mer_CTCAA	2627.49	894.945	258.348
69	229	3mer_TCC	4103.59	4103.59											1610	11	5mer_CTCAA_cap	18166	18176	E18166:E18176	951.272	190.632	10
879	429	3mer_TCC	3386.38	3386.38											1611	12	5mer_CTCAC	18177	18188	E18177:E18188	3281.93	870.284	12		1512.29	1769.64	2.17018								5mer_CTCAC	2321.46	889.509	256.779
414	329	3mer_TCC	4841.44	4841.44											1612	11	5mer_CTCAC_cap	18189	18199	E18189:E18199	960.474	183.937	10
374	244	3mer_TCC	4986.06	4986.06											1613	12	5mer_CTCAG	18200	18211	E18200:E18211	4010.53	740.768	12		1593.46	2417.07	2.51688								5mer_CTCAG	3097.89	774.75	223.651
119	414	3mer_TCC	4101.66	4101.66											1614	11	5mer_CTCAG_cap	18212	18222	E18212:E18222	912.638	226.939	9
744	604	3mer_TCC	3692.72	3692.72											1615	12	5mer_CTCAT	18223	18234	E18223:E18234	3829.25	810.603	12		1334.45	2494.81	2.86954								5mer_CTCAT	2963.14	825.499	238.301
64	319	3mer_TCC	4095.89	4095.89											1616	11	5mer_CTCAT_cap	18235	18245	E18235:E18245	866.113	156.112	9
624	544	3mer_TCC	3860.89	3860.89											1617	12	5mer_CTCCA	18246	18257	E18246:E18257	3807.69	819.278	12		1741.22	2066.47	2.1868								5mer_CTCCA	2781.83	853.273	246.319
894	329	3mer_TCC_cap	599.02	599.02	3mer_TCC_cap	1		11							1618	11	5mer_CTCCA_cap	18258	18268	E18258:E18268	1025.87	238.451	10
934	264	3mer_TCC_cap	697.27	697.27											1619	12	5mer_CTCCC	18269	18280	E18269:E18280	3517.12	1067.96	12		1698.19	1818.94	2.07111								5mer_CTCCC	2555.53	1095.82	316.337
919	94	3mer_TCC_cap	837.94	837.94											1620	11	5mer_CTCCC_cap	18281	18291	E18281:E18291	961.593	245.531	8
784	584	3mer_TCC_cap	580.11	580.11											1621	12	5mer_CTCCG	18292	18303	E18292:E18303	3998.46	673.295	12		1782.5	2215.97	2.24318								5mer_CTCCG	3045.21	727.827	210.105
179	84	3mer_TCC_cap	796.56	796.56											1622	11	5mer_CTCCG_cap	18304	18314	E18304:E18314	953.249	276.415	9
149	419	3mer_TCC_cap	630.89	630.89											1623	12	5mer_CTCCT	18315	18326	E18315:E18326	3262.03	754.433	12		1459.6	1802.43	2.23488								5mer_CTCCT	2295.82	772.151	222.901
134	624	3mer_TCC_cap	373.03	373.03											1624	11	5mer_CTCCT_cap	18327	18337	E18327:E18337	966.215	164.463	10
74	674	3mer_TCC_cap	833.52	833.52											1625	12	5mer_CTCGA	18338	18349	E18338:E18349	3329.8	705.443	12		1386.12	1943.68	2.40224								5mer_CTCGA	2426.29	723.554	208.872
554	104	3mer_TCC_cap	716.95	716.95											1626	11	5mer_CTCGA_cap	18350	18360	E18350:E18360	903.506	160.871	9
949	439	3mer_TCC_cap	298.45	298.45											1627	12	5mer_CTCGC	18361	18372	E18361:E18372	4415.29	1142.07	12		1526.02	2889.27	2.89334								5mer_CTCGC	3336.55	1151.76	332.484
849	544	3mer_TCC_cap	719.91	719.91											1628	11	5mer_CTCGC_cap	18373	18383	E18373:E18383	1078.73	149.095	11
84	269	3mer_TCG	3988.81	3988.81	3mer_TCG	1		11							1629	12	5mer_CTCGG	18384	18395	E18384:E18395	3475.98	745.897	12		1370.88	2105.1	2.53558								5mer_CTCGG	2557.3	760.975	219.674
59	309	3mer_TCG	4229.73	4229.73											1630	11	5mer_CTCGG_cap	18396	18406	E18396:E18406	918.685	150.733	11
384	374	3mer_TCG	4676.2	4676.2											1631	12	5mer_CTCGT	18407	18418	E18407:E18418	2960.16	717.312	12		1410.04	1550.12	2.09935								5mer_CTCGT	2067.3	737.736	212.966
469	254	3mer_TCG	4898.58	4898.58											1632	11	5mer_CTCGT_cap	18419	18429	E18419:E18429	892.865	172.391	10
804	114	3mer_TCG	4214.33	4214.33											1633	12	5mer_CTCTA	18430	18441	E18430:E18441	3270.57	1042.03	12		1442.46	1828.12	2.26736								5mer_CTCTA	2235.55	1050.84	303.352
19	629	3mer_TCG	3587.47	3587.47											1634	11	5mer_CTCTA_cap	18442	18452	E18442:E18452	1035.02	135.812	11
819	119	3mer_TCG	4415.77	4415.77											1635	12	5mer_CTCTC	18453	18464	E18453:E18464	4479.84	982.673	12		1900	2579.84	2.35781								5mer_CTCTC	3535.08	1032.97	298.193
1009	549	3mer_TCG	1828.34	1828.34											1636	11	5mer_CTCTC_cap	18465	18475	E18465:E18475	944.761	318.412	8
29	134	3mer_TCG	5573.28	5573.28											1637	12	5mer_CTCTG	18476	18487	E18476:E18487	3751.2	842.038	12		2547.45	1203.75	1.47253								5mer_CTCTG	2749.29	987.136	284.961
609	399	3mer_TCG	4351.55	4351.55											1638	11	5mer_CTCTG_cap	18488	18498	E18488:E18498	1001.91	515.178	9
259	4	3mer_TCG	4810.05	4810.05											1639	12	5mer_CTCTT	18499	18510	E18499:E18510	3425.78	949.933	12		1312.81	2112.97	2.6095								5mer_CTCTT	2563.48	961.73	277.627
104	409	3mer_TCG_cap	683.83	683.83	3mer_TCG_cap	1		11							1640	11	5mer_CTCTT_cap	18511	18521	E18511:E18521	862.301	150.17	9
184	694	3mer_TCG_cap	860.14	860.14											1641	12	5mer_CTGAA	18522	18533	E18522:E18533	4637.34	812.197	12		2017.17	2620.16	2.29893								5mer_CTGAA	3536.77	867.766	250.502
419	449	3mer_TCG_cap	1300.06	1300.06											1642	11	5mer_CTGAA_cap	18534	18544	E18534:E18544	1100.56	305.538	9
794	644	3mer_TCG_cap	675.09	675.09											1643	12	5mer_CTGAC	18545	18556	E18545:E18556	4859.71	930.912	12		2208.92	2650.79	2.20004								5mer_CTGAC	3707.79	995.356	287.335
934	49	3mer_TCG_cap	718.34	718.34											1644	11	5mer_CTGAC_cap	18557	18567	E18557:E18567	1151.93	352.331	9
119	204	3mer_TCG_cap	735.84	735.84											1645	12	5mer_CTGAG	18568	18579	E18568:E18579	4146.02	1830.03	12		2999.13	1146.89	1.38241								5mer_CTGAG	2908.59	1921.94	554.815
114	459	3mer_TCG_cap	669.56	669.56											1646	11	5mer_CTGAG_cap	18580	18590	E18580:E18590	1237.42	587.236	9
39	629	3mer_TCG_cap	815.27	815.27											1647	12	5mer_CTGAT	18591	18602	E18591:E18602	4555.14	1406.94	12		1815.68	2739.46	2.50878								5mer_CTGAT	3386.3	1423.37	410.891
909	564	3mer_TCG_cap	359.88	359.88											1648	11	5mer_CTGAT_cap	18603	18613	E18603:E18613	1168.84	215.612	10
564	664	3mer_TCG_cap	749.64	749.64											1649	12	5mer_CTGCA	18614	18625	E18614:E18625	4732.26	1456.12	12		2253.32	2478.94	2.10013								5mer_CTGCA	3623.02	1505.23	434.522
749	759	3mer_TCG_cap	574.52	574.52											1650	11	5mer_CTGCA_cap	18626	18636	E18626:E18636	1109.24	381.359	11
539	739	3mer_TCT	3460.44	3460.44	3mer_TCT	1		11							1651	12	5mer_CTGCC	18637	18648	E18637:E18648	5026.35	1568.61	12		1622.58	3403.78	3.09776								5mer_CTGCC	4099.71	1585.67	457.744
819	134	3mer_TCT	3933.44	3933.44											1652	11	5mer_CTGCC_cap	18649	18659	E18649:E18659	926.638	231.979	9
159	209	3mer_TCT	3913.61	3913.61											1653	12	5mer_CTGCG	18660	18671	E18660:E18671	4331.27	1000.94	12		1713.76	2617.51	2.52735								5mer_CTGCG	3359.39	1031.03	297.633
539	294	3mer_TCT	4577.33	4577.33											1654	11	5mer_CTGCG_cap	18672	18682	E18672:E18682	971.884	247.291	8
499	694	3mer_TCT	4470.67	4470.67											1655	12	5mer_CTGCT	18683	18694	E18683:E18694	4441.04	1184.39	12		1803.14	2637.9	2.46295								5mer_CTGCT	3394.07	1210.92	349.561
504	634	3mer_TCT	2172.66	2172.66											1656	11	5mer_CTGCT_cap	18695	18705	E18695:E18705	1046.97	252.058	9
829	49	3mer_TCT	5213.33	5213.33											1657	12	5mer_CTGGA	18706	18717	E18706:E18717	3839.84	1089.71	12		1725.29	2114.55	2.22562								5mer_CTGGA	2814	1114.37	321.692
284	269	3mer_TCT	4790.8	4790.8											1658	11	5mer_CTGGA_cap	18718	18728	E18718:E18728	1025.84	233.149	10
874	189	3mer_TCT	4262.38	4262.38											1659	12	5mer_CTGGC	18729	18740	E18729:E18740	4474.26	1243.47	12		1826.96	2647.3	2.44901								5mer_CTGGC	3402	1268.66	366.232
144	734	3mer_TCT	3204.75	3204.75											1660	11	5mer_CTGGC_cap	18741	18751	E18741:E18751	1072.25	251.569	10
494	374	3mer_TCT	4484.7	4484.7											1661	12	5mer_CTGGG	18752	18763	E18752:E18763	4631.43	1299.98	12		1978.68	2652.74	2.34066								5mer_CTGGG	3379.48	1322.36	381.733
349	659	3mer_TCT_cap	420.81	420.81	3mer_TCT_cap	1		11							1662	11	5mer_CTGGG_cap	18764	18774	E18764:E18774	1251.94	242.247	11
509	624	3mer_TCT_cap	469.58	469.58											1663	12	5mer_CTGGT	18775	18786	E18775:E18786	4672.28	1285.41	12		1744.91	2927.36	2.67765								5mer_CTGGT	3508.16	1299.91	375.252
209	104	3mer_TCT_cap	757.33	757.33											1664	11	5mer_CTGGT_cap	18787	18797	E18787:E18797	1164.12	193.599	11
884	174	3mer_TCT_cap	690.7	690.7											1665	12	5mer_CTGTA	18798	18809	E18798:E18809	4342.97	1074.32	12		1882.76	2460.22	2.30671								5mer_CTGTA	3278.67	1108.42	319.973
409	164	3mer_TCT_cap	803.34	803.34											1666	11	5mer_CTGTA_cap	18810	18820	E18810:E18820	1064.3	272.819	9
414	434	3mer_TCT_cap	651.53	651.53											1667	12	5mer_CTGTC	18821	18832	E18821:E18832	4490.88	947.661	12		1842.8	2648.08	2.43699								5mer_CTGTC	3574.44	996.699	287.722
359	484	3mer_TCT_cap	350.28	350.28											1668	11	5mer_CTGTC_cap	18833	18843	E18833:E18843	916.438	308.786	8
709	24	3mer_TCT_cap	614.42	614.42											1669	12	5mer_CTGTG	18844	18855	E18844:E18855	4604.79	607.038	12		1673.95	2930.84	2.75085								5mer_CTGTG	3549.94	641.157	185.086
709	744	3mer_TCT_cap	539.58	539.58											1670	11	5mer_CTGTG_cap	18856	18866	E18856:E18866	1054.85	206.367	10
404	9	3mer_TCT_cap	700.77	700.77											1671	12	5mer_CTGTT	18867	18878	E18867:E18878	3979.61	1168.48	12		1731.17	2248.44	2.2988								5mer_CTGTT	2955.39	1192	344.102
489	499	3mer_TCT_cap	431.58	431.58											1672	11	5mer_CTGTT_cap	18879	18889	E18879:E18889	1024.22	235.649	9
579	84	3mer_TGA	4748.12	4748.12	3mer_TGA	1		11							1673	12	5mer_CTTAA	18890	18901	E18890:E18901	4115.35	1086.71	12		1732.6	2382.75	2.37524								5mer_CTTAA	3069.79	1110.58	320.596
724	209	3mer_TGA	4602.94	4602.94											1674	11	5mer_CTTAA_cap	18902	18912	E18902:E18912	1045.56	229.015	10
94	294	3mer_TGA	4457.77	4457.77											1675	12	5mer_CTTAC	18913	18924	E18913:E18924	4140.91	866.327	12		1774.49	2366.42	2.33358								5mer_CTTAC	3123.92	902.374	260.493
689	334	3mer_TGA	4922.27	4922.27											1676	11	5mer_CTTAC_cap	18925	18935	E18925:E18935	1016.98	252.501	9
329	79	3mer_TGA	4694.61	4694.61											1677	12	5mer_CTTAG	18936	18947	E18936:E18947	3708.77	1036.09	12		1552.32	2156.44	2.38917								5mer_CTTAG	2617.98	1047.45	302.372
784	274	3mer_TGA	4497.88	4497.88											1678	11	5mer_CTTAG_cap	18948	18958	E18948:E18958	1090.79	153.845	10
419	514	3mer_TGA	2763.08	2763.08											1679	12	5mer_CTTAT	18959	18970	E18959:E18970	4121.44	1385.88	12		1489.4	2632.04	2.76718								5mer_CTTAT	3183.96	1398.04	403.579
599	104	3mer_TGA	4644.23	4644.23											1680	11	5mer_CTTAT_cap	18971	18981	E18971:E18981	937.474	183.976	10
999	469	3mer_TGA	4783.52	4783.52											1681	12	5mer_CTTCA	18982	18993	E18982:E18993	4236.21	1019.13	12		1554.62	2681.59	2.72492								5mer_CTTCA	3264	1037.46	299.488
444	164	3mer_TGA	5139.48	5139.48											1682	11	5mer_CTTCA_cap	18994	19004	E18994:E19004	972.207	194.137	10
334	714	3mer_TGA	2032.45	2032.45											1683	12	5mer_CTTCC	19005	19016	E19005:E19016	3792.58	1091.89	12		1650.67	2141.91	2.2976								5mer_CTTCC	2815.92	1114.76	321.804
654	664	3mer_TGA_cap	685.77	685.77	3mer_TGA_cap	1		11							1684	11	5mer_CTTCC_cap	19017	19027	E19017:E19027	976.661	224.67	10
704	554	3mer_TGA_cap	845.16	845.16											1685	12	5mer_CTTCG	19028	19039	E19028:E19039	4022.11	1144.87	12		1460.56	2561.55	2.75381								5mer_CTTCG	3043.03	1156.07	333.728
464	374	3mer_TGA_cap	877.45	877.45											1686	11	5mer_CTTCG_cap	19040	19050	E19040:E19050	979.084	160.492	10
914	624	3mer_TGA_cap	455.7	455.7											1687	12	5mer_CTTCT	19051	19062	E19051:E19062	3937.66	742.046	12		1876.26	2061.4	2.09867								5mer_CTTCT	2967.24	801.127	231.266
709	644	3mer_TGA_cap	760.48	760.48											1688	11	5mer_CTTCT_cap	19063	19073	E19063:E19073	970.421	301.948	8
154	89	3mer_TGA_cap	858.92	858.92											1689	12	5mer_CTTGA	19074	19085	E19074:E19085	3780.48	1236.85	12		1795.32	1985.16	2.10574								5mer_CTTGA	2584.2	1252.87	361.672
539	89	3mer_TGA_cap	853.12	853.12											1690	11	5mer_CTTGA_cap	19086	19096	E19086:E19096	1196.28	199.681	11
64	369	3mer_TGA_cap	813.02	813.02											1691	12	5mer_CTTGC	19097	19108	E19097:E19108	3770.03	1148.47	12		2180.33	1589.7	1.72911								5mer_CTTGC	2558.76	1193.03	344.397
694	434	3mer_TGA_cap	802.28	802.28											1692	11	5mer_CTTGC_cap	19109	19119	E19109:E19119	1211.27	323.02	10
889	179	3mer_TGA_cap	878.42	878.42											1693	12	5mer_CTTGG	19120	19131	E19120:E19131	4582.76	2269.28	12		2211.98	2370.78	2.07179								5mer_CTTGG	3410.4	2295.59	662.68
414	519	3mer_TGA_cap	528.5	528.5											1694	11	5mer_CTTGG_cap	19132	19142	E19132:E19142	1172.35	346.542	9
54	619	3mer_TGC	3997.88	3997.88	3mer_TGC	1		11							1695	12	5mer_CTTGT	19143	19154	E19143:E19154	4104.62	1075.56	12		1585.29	2519.33	2.58919								5mer_CTTGT	3182.47	1098.04	316.976
259	184	3mer_TGC	5032.78	5032.78											1696	11	5mer_CTTGT_cap	19155	19165	E19155:E19165	922.15	221.046	8
224	624	3mer_TGC	1961.56	1961.56											1697	12	5mer_CTTTA	19166	19177	E19166:E19177	3555.49	950.5	12		1422.58	2132.9	2.49932								5mer_CTTTA	2608.29	963.618	278.173
514	379	3mer_TGC	4406.11	4406.11											1698	11	5mer_CTTTA_cap	19178	19188	E19178:E19188	947.195	158.462	9
669	424	3mer_TGC	4362.77	4362.77											1699	12	5mer_CTTTC	19189	19200	E19189:E19200	4793.78	1747.88	12		1577.53	3216.25	3.0388								5mer_CTTTC	3681.36	1754.74	506.55
594	129	3mer_TGC	4727.67	4727.67											1700	11	5mer_CTTTC_cap	19201	19211	E19201:E19211	1112.42	155.036	11
179	519	3mer_TGC	2404.11	2404.11											1701	12	5mer_CTTTG	19212	19223	E19212:E19223	4518.91	343.557	12		1463.87	3055.04	3.08696								5mer_CTTTG	3589.43	386.991	111.715
424	299	3mer_TGC	5380.16	5380.16											1702	11	5mer_CTTTG_cap	19224	19234	E19224:E19234	929.474	178.131	9
589	484	3mer_TGC	4334.19	4334.19											1703	12	5mer_CTTTT	19235	19246	E19235:E19246	4044.61	770.629	12		1863.91	2180.69	2.16995								5mer_CTTTT	2998.7	817.446	235.976
89	19	3mer_TGC	4365.69	4365.69											1704	11	5mer_CTTTT_cap	19247	19257	E19247:E19257	1045.91	272.668	10
654	369	3mer_TGC	8913.86	8913.86											1705	12	5mer_GAAAA	19258	19269	E19258:E19269	5559	1837.15	12		2875.08	2683.92	1.93351								5mer_GAAAA	3979.03	1887.19	544.784
554	484	3mer_TGC_cap	724.67	724.67	3mer_TGC_cap	1		11							1706	11	5mer_GAAAA_cap	19270	19280	E19270:E19280	1579.97	431.705	11
39	719	3mer_TGC_cap	699.84	699.84											1707	12	5mer_GAAAC	19281	19292	E19281:E19292	5699.32	1205.86	12		3070.51	2628.81	1.85615								5mer_GAAAC	4146.15	1307.63	377.481
199	549	3mer_TGC_cap	440.38	440.38											1708	11	5mer_GAAAC_cap	19293	19303	E19293:E19303	1553.17	505.779	11
1004	39	3mer_TGC_cap	419.98	419.98											1709	12	5mer_GAAAG	19304	19315	E19304:E19315	5622.59	1529.15	12		2755.5	2867.08	2.04049								5mer_GAAAG	4067.13	1580.6	456.281
999	759	3mer_TGC_cap	1055.34	1055.34											1710	11	5mer_GAAAG_cap	19316	19326	E19316:E19326	1555.46	400.014	11
679	254	3mer_TGC_cap	790.86	790.86											1711	12	5mer_GAAAT	19327	19338	E19327:E19338	5364.67	1650.58	12		3000.73	2363.94	1.78779								5mer_GAAAT	3831.35	1721.53	496.963
94	444	3mer_TGC_cap	736.42	736.42											1712	11	5mer_GAAAT_cap	19339	19349	E19339:E19349	1533.32	489.139	11
384	269	3mer_TGC_cap	814.38	814.38											1713	12	5mer_GAACA	19350	19361	E19350:E19361	6296.46	1651.29	12		2694.66	3601.81	2.33665								5mer_GAACA	4808.57	1699.57	490.625
679	389	3mer_TGC_cap	731.34	731.34											1714	11	5mer_GAACA_cap	19362	19372	E19362:E19372	1487.89	402.254	11
289	429	3mer_TGC_cap	815.55	815.55											1715	12	5mer_GAACC	19373	19384	E19373:E19384	5818.32	1229.38	12		3299.29	2519.03	1.76351								5mer_GAACC	4013.39	1326.46	382.917
924	319	3mer_TGC_cap	991.77	991.77											1716	11	5mer_GAACC_cap	19385	19395	E19385:E19395	1804.93	498.119	11
334	279	3mer_TGG	4785.39	4785.39	3mer_TGG	1		11							1717	12	5mer_GAACG	19396	19407	E19396:E19407	6219.89	1045.64	12		2602.48	3617.41	2.38998								5mer_GAACG	4851.82	1123.69	324.38
954	289	3mer_TGG	4007.86	4007.86											1718	11	5mer_GAACG_cap	19408	19418	E19408:E19418	1368.07	411.472	11
379	704	3mer_TGG	2028.05	2028.05											1719	12	5mer_GAACT	19419	19430	E19419:E19430	5198.61	1729.95	12		2899.78	2298.83	1.79276								5mer_GAACT	3713.34	1793.05	517.609
929	184	3mer_TGG	4279.19	4279.19											1720	11	5mer_GAACT_cap	19431	19441	E19431:E19441	1485.27	471.502	11
994	669	3mer_TGG	1836.61	1836.61											1721	12	5mer_GAAGA	19442	19453	E19442:E19453	5840.61	1778.68	12		2389.93	3450.68	2.44384								5mer_GAAGA	4265.56	1799.3	519.414
74	414	3mer_TGG	4066.19	4066.19											1722	11	5mer_GAAGA_cap	19454	19464	E19454:E19464	1575.05	271.627	11
79	459	3mer_TGG	3916.95	3916.95											1723	12	5mer_GAAGC	19465	19476	E19465:E19476	5456.17	1606.61	12		2733.12	2723.05	1.99632								5mer_GAAGC	3940.04	1657.04	478.345
884	89	3mer_TGG	5638.25	5638.25											1724	11	5mer_GAAGC_cap	19477	19487	E19477:E19487	1516.13	405.662	11
444	284	3mer_TGG	5435.61	5435.61											1725	12	5mer_GAAGG	19488	19499	E19488:E19499	5771.33	1072.06	12		4669.89	1101.44	1.23586								5mer_GAAGG	3971.44	1436.85	414.782
574	499	3mer_TGG	4487.48	4487.48											1726	11	5mer_GAAGG_cap	19500	19510	E19500:E19510	1799.88	956.67	11
149	9	3mer_TGG	5175.19	5175.19											1727	12	5mer_GAAGT	19511	19522	E19511:E19522	6315.38	2451.49	12		7233.07	-917.684	0.873127								5mer_GAAGT	3843.48	2920.36	843.037
4	389	3mer_TGG_cap	806.8	806.8	3mer_TGG_cap	1		11							1728	11	5mer_GAAGT_cap	19523	19533	E19523:E19533	2471.9	1587.06	11
529	159	3mer_TGG_cap	908.28	908.28											1729	12	5mer_GAATA	19534	19545	E19534:E19545	4758.86	1860.75	12		2327.32	2431.54	2.04478								5mer_GAATA	3172.11	1877.05	541.858
209	184	3mer_TGG_cap	818.06	818.06											1730	11	5mer_GAATA_cap	19546	19556	E19546:E19556	1586.75	246.857	11
204	324	3mer_TGG_cap	871.38	871.38											1731	12	5mer_GAATC	19557	19568	E19557:E19568	5747.67	2929.43	12		3938.11	1809.56	1.4595								5mer_GAATC	3798.96	3003.55	867.049
889	404	3mer_TGG_cap	571.42	571.42											1732	11	5mer_GAATC_cap	19569	19579	E19569:E19579	1948.71	663.134	11
589	464	3mer_TGG_cap	1876.62	1876.62											1733	12	5mer_GAATG	19580	19591	E19580:E19591	5529.43	1392.26	12		3590.22	1939.21	1.54014								5mer_GAATG	3928.04	1542.04	445.147
929	709	3mer_TGG_cap	848.8	848.8											1734	11	5mer_GAATG_cap	19592	19602	E19592:E19602	1601.39	662.943	9
39	99	3mer_TGG_cap	1189.12	1189.12											1735	12	5mer_GAATT	19603	19614	E19603:E19614	5745.95	1496.54	12		4750.86	995.093	1.20946								5mer_GAATT	3869.25	1776.93	512.956
584	29	3mer_TGG_cap	934.52	934.52											1736	11	5mer_GAATT_cap	19615	19625	E19615:E19625	1876.7	958.051	11
329	429	3mer_TGG_cap	829.88	829.88											1737	12	5mer_GACAA	19626	19637	E19626:E19637	4886.01	1461.39	12		3687.2	1198.8	1.32513								5mer_GACAA	3282.32	1618.03	467.084
774	384	3mer_TGG_cap	670.7	670.7											1738	11	5mer_GACAA_cap	19638	19648	E19638:E19648	1603.68	694.507	10
729	754	3mer_TGT	3026.23	3026.23	3mer_TGT	1		11							1739	12	5mer_GACAC	19649	19660	E19649:E19660	5278.4	999.869	12		2593.2	2685.2	2.03548								5mer_GACAC	3747.77	1060.75	306.212
974	199	3mer_TGT	4077.03	4077.03											1740	11	5mer_GACAC_cap	19661	19671	E19661:E19671	1530.63	354.191	11
824	259	3mer_TGT	4279.27	4279.27											1741	12	5mer_GACAG	19672	19683	E19672:E19683	5574.79	2510.6	12		2687.88	2886.91	2.07405								5mer_GACAG	4061.57	2540.95	733.509
349	169	3mer_TGT	4863.97	4863.97											1742	11	5mer_GACAG_cap	19684	19694	E19684:E19694	1513.22	391.552	11
209	404	3mer_TGT	4732.72	4732.72											1743	12	5mer_GACAT	19695	19706	E19695:E19706	5182.69	1085.55	12		2067.26	3115.43	2.50703								5mer_GACAT	3769.38	1107.22	319.628
784	699	3mer_TGT	3017.52	3017.52											1744	11	5mer_GACAT_cap	19707	19717	E19707:E19717	1413.32	217.982	11
534	344	3mer_TGT	4869.38	4869.38											1745	12	5mer_GACCA	19718	19729	E19718:E19729	5322.97	1670.62	12		2680.21	2642.76	1.98603								5mer_GACCA	3922.47	1724.22	497.739
1019	424	3mer_TGT	3411.14	3411.14											1746	11	5mer_GACCA_cap	19730	19740	E19730:E19740	1400.49	426.572	11
619	444	3mer_TGT	3920	3920											1747	12	5mer_GACCC	19741	19752	E19741:E19752	5856.27	1283.55	12		2609.15	3247.11	2.24451								5mer_GACCC	4315.51	1332.04	384.528
309	699	3mer_TGT	1974.83	1974.83											1748	11	5mer_GACCC_cap	19753	19763	E19753:E19763	1540.75	356.134	10
474	19	3mer_TGT	4239.61	4239.61											1749	12	5mer_GACCG	19764	19775	E19764:E19775	5530.33	1603.63	12		1826.15	3704.18	3.02841								5mer_GACCG	4068.69	1608.23	464.255
64	509	3mer_TGT_cap	601.36	601.36	3mer_TGT_cap	1		11							1750	11	5mer_GACCG_cap	19776	19786	E19776:E19786	1461.64	121.502	11
734	584	3mer_TGT_cap	699.83	699.83											1751	12	5mer_GACCT	19787	19798	E19787:E19798	5266.53	1306.9	12		4049.98	1216.55	1.30038								5mer_GACCT	3637.27	1535.93	443.385
704	339	3mer_TGT_cap	1434.66	1434.66											1752	11	5mer_GACCT_cap	19799	19809	E19799:E19809	1629.25	806.908	11
454	89	3mer_TGT_cap	856.95	856.95											1753	12	5mer_GACGA	19810	19821	E19810:E19821	6055.49	2104.84	12		9668.5	-3613.01	0.626311								5mer_GACGA	3362.62	3136.39	905.399
69	199	3mer_TGT_cap	842.89	842.89											1754	11	5mer_GACGA_cap	19822	19832	E19822:E19832	2692.87	2325.21	11
774	544	3mer_TGT_cap	619.73	619.73											1755	12	5mer_GACGC	19833	19844	E19833:E19844	5289.16	1936.48	12		5940.91	-651.754	0.890294								5mer_GACGC	3679.06	2415.35	697.253
814	554	3mer_TGT_cap	600.12	600.12											1756	11	5mer_GACGC_cap	19845	19855	E19845:E19855	1610.1	1443.6	11
984	229	3mer_TGT_cap	674.73	674.73											1757	12	5mer_GACGG	19856	19867	E19856:E19867	5471.69	1538.85	12		2812.5	2659.19	1.94549								5mer_GACGG	3910.31	1594.36	460.252
854	229	3mer_TGT_cap	603.78	603.78											1758	11	5mer_GACGG_cap	19868	19878	E19868:E19878	1561.37	417.042	11
104	559	3mer_TGT_cap	647.75	647.75											1759	12	5mer_GACGT	19879	19890	E19879:E19890	6108.08	1290.66	12		2572.37	3535.7	2.37449								5mer_GACGT	4700.93	1347.83	389.086
674	194	3mer_TGT_cap	813.25	813.25											1760	11	5mer_GACGT_cap	19891	19901	E19891:E19901	1407.15	388.409	11
804	739	3mer_TTA	3560.14	3560.14	3mer_TTA	1		11							1761	12	5mer_GACTA	19902	19913	E19902:E19913	5476.89	1173.95	12		2409.06	3067.83	2.27345								5mer_GACTA	3971.54	1211.99	349.87
604	339	3mer_TTA	4861.2	4861.2											1762	11	5mer_GACTA_cap	19914	19924	E19914:E19924	1505.34	301.239	10
524	669	3mer_TTA	2125.7	2125.7											1763	12	5mer_GACTC	19925	19936	E19925:E19936	5477.94	1415.1	12		2393.83	3084.11	2.28835								5mer_GACTC	4014.65	1448.7	418.202
954	504	3mer_TTA	1837.27	1837.27											1764	11	5mer_GACTC_cap	19937	19947	E19937:E19947	1463.3	310.18	11
834	429	3mer_TTA	4044.47	4044.47											1765	12	5mer_GACTG	19948	19959	E19948:E19959	5868.27	2552.22	12		2319.8	3548.47	2.52965								5mer_GACTG	4395.64	2567.79	741.258
674	444	3mer_TTA	4757.11	4757.11											1766	11	5mer_GACTG_cap	19960	19970	E19960:E19970	1472.63	282.389	11
484	584	3mer_TTA	2907.89	2907.89											1767	12	5mer_GACTT	19971	19982	E19971:E19982	6235.79	1880.51	12		2418.31	3817.48	2.57858								5mer_GACTT	4844.76	1911.44	551.784
649	434	3mer_TTA	4269.12	4269.12											1768	11	5mer_GACTT_cap	19983	19993	E19983:E19993	1391.03	342.426	11
984	734	3mer_TTA	3743.53	3743.53											1769	12	5mer_GAGAA	19994	20005	E19994:E20005	5947.09	1173.75	12		3781.89	2165.2	1.57252								5mer_GAGAA	4107.85	1340.53	386.977
484	624	3mer_TTA	2472.67	2472.67											1770	11	5mer_GAGAA_cap	20006	20016	E20006:E20016	1839.24	647.549	11
479	54	3mer_TTA	4798.56	4798.56											1771	12	5mer_GAGAC	20017	20028	E20017:E20028	5144.43	1804.21	12		3245	1899.44	1.58534								5mer_GAGAC	3597.38	1890.9	545.856
44	194	3mer_TTA_cap	835.55	835.55	3mer_TTA_cap	1		11							1772	11	5mer_GAGAC_cap	20029	20039	E20029:E20039	1547.06	565.979	11
264	369	3mer_TTA_cap	853.59	853.59											1773	12	5mer_GAGAG	20040	20051	E20040:E20051	5123.8	1318.94	12		2425.96	2697.84	2.11207								5mer_GAGAG	3665.69	1357.83	391.971
479	554	3mer_TTA_cap	1016.33	1016.33											1774	11	5mer_GAGAG_cap	20052	20062	E20052:E20062	1458.11	322.616	10
189	149	3mer_TTA_cap	824.66	824.66											1775	12	5mer_GAGAT	20063	20074	E20063:E20074	5669.8	1029.86	12		4481.26	1188.55	1.26523								5mer_GAGAT	3795.28	1347.45	388.975
119	734	3mer_TTA_cap	648.78	648.78											1776	11	5mer_GAGAT_cap	20075	20085	E20075:E20085	1874.53	868.91	11
954	719	3mer_TTA_cap	825.09	825.09											1777	12	5mer_GAGCA	20086	20097	E20086:E20097	6043.99	2375.53	12		2333.3	3710.69	2.59032								5mer_GAGCA	4610.67	2394.4	691.204
44	509	3mer_TTA_cap	948.22	948.22											1778	11	5mer_GAGCA_cap	20098	20108	E20098:E20108	1433.32	299.993	11
994	64	3mer_TTA_cap	881.83	881.83											1779	12	5mer_GAGCC	20109	20120	E20109:E20120	5192.67	1541.48	12		2510.23	2682.44	2.06861								5mer_GAGCC	3785.33	1584.71	457.467
824	489	3mer_TTA_cap	670.89	670.89											1780	11	5mer_GAGCC_cap	20121	20131	E20121:E20131	1407.34	367.63	11
954	304	3mer_TTA_cap	716.69	716.69											1781	12	5mer_GAGCG	20132	20143	E20132:E20143	5966.28	1706.71	12		3448.92	2517.36	1.7299								5mer_GAGCG	4468.41	1826.42	527.242
84	9	3mer_TTA_cap	1094.11	1094.11											1782	11	5mer_GAGCG_cap	20144	20154	E20144:E20154	1497.87	650.35	10
694	399	3mer_TTC	4500.09	4500.09	3mer_TTC	1		11							1783	12	5mer_GAGCT	20155	20166	E20155:E20166	5513.13	1587.91	12		3723.8	1789.33	1.48051								5mer_GAGCT	3964.73	1745.65	503.925
99	19	3mer_TTC	1576.53	1576.53											1784	11	5mer_GAGCT_cap	20167	20177	E20167:E20177	1548.4	725.133	10
544	189	3mer_TTC	4957.33	4957.33											1785	12	5mer_GAGGA	20178	20189	E20178:E20189	5807.51	1431.25	12		2492.74	3314.77	2.32977								5mer_GAGGA	4333.85	1471.01	424.644
19	594	3mer_TTC	4147.55	4147.55											1786	11	5mer_GAGGA_cap	20190	20200	E20190:E20200	1473.67	339.691	11
254	654	3mer_TTC	2012.23	2012.23											1787	12	5mer_GAGGC	20201	20212	E20201:E20212	5672.58	1576.78	12		2530.52	3142.05	2.24166								5mer_GAGGC	4438.01	1634.88	471.95
479	464	3mer_TTC	4298.48	4298.48											1788	11	5mer_GAGGC_cap	20213	20223	E20213:E20223	1234.57	431.986	10
974	584	3mer_TTC	2020.78	2020.78											1789	12	5mer_GAGGG	20224	20235	E20224:E20235	6166.5	1678.58	12		3448.98	2717.52	1.78792								5mer_GAGGG	4312.51	1760.77	508.29
839	679	3mer_TTC	2796.05	2796.05											1790	11	5mer_GAGGG_cap	20236	20246	E20236:E20246	1853.99	531.665	11
244	719	3mer_TTC	1779.28	1779.28											1791	12	5mer_GAGGT	20247	20258	E20247:E20258	5559.24	1241.85	12		4382.89	1176.35	1.26839								5mer_GAGGT	3909.01	1540.1	444.59
504	314	3mer_TTC	4975.98	4975.98											1792	11	5mer_GAGGT_cap	20259	20269	E20259:E20269	1650.23	910.888	11
414	199	3mer_TTC	4913.47	4913.47											1793	12	5mer_GAGTA	20270	20281	E20270:E20281	5401.86	1784.78	12		2778.24	2623.62	1.94434								5mer_GAGTA	3858.2	1831.61	528.741
979	189	3mer_TTC_cap	640.55	640.55	3mer_TTC_cap	1		11							1794	11	5mer_GAGTA_cap	20282	20292	E20282:E20292	1543.66	411.528	11
609	269	3mer_TTC_cap	694.09	694.09											1795	12	5mer_GAGTC	20293	20304	E20293:E20304	6546.13	968.716	12		2244.05	4302.08	2.9171								5mer_GAGTC	5079.3	1002.76	289.472
294	314	3mer_TTC_cap	797.72	797.72											1796	11	5mer_GAGTC_cap	20305	20315	E20305:E20315	1466.83	259.073	11
154	204	3mer_TTC_cap	748.28	748.28											1797	12	5mer_GAGTG	20316	20327	E20316:E20327	5694.74	1600.06	12		3153.86	2540.88	1.80564								5mer_GAGTG	4229.5	1696.18	489.646
409	479	3mer_TTC_cap	454.17	454.17											1798	11	5mer_GAGTG_cap	20328	20338	E20328:E20338	1465.24	562.874	11
39	24	3mer_TTC_cap	1082.16	1082.16											1799	12	5mer_GAGTT	20339	20350	E20339:E20350	5341.38	1541.11	12		3300.22	2041.17	1.61849								5mer_GAGTT	3527.46	1618.79	467.304
829	444	3mer_TTC_cap	686.02	686.02											1800	11	5mer_GAGTT_cap	20351	20361	E20351:E20361	1813.93	495.43	11
979	34	3mer_TTC_cap	545.17	545.17											1801	12	5mer_GATAA	20362	20373	E20362:E20373	5457.08	1468.46	12		3056.17	2400.91	1.7856								5mer_GATAA	3875.85	1548.57	447.035
74	759	3mer_TTC_cap	792.81	792.81											1802	11	5mer_GATAA_cap	20374	20384	E20374:E20384	1581.23	491.647	10
109	9	3mer_TTC_cap	876.25	876.25											1803	12	5mer_GATAC	20385	20396	E20385:E20396	5260.81	1218.65	12		2897.66	2363.15	1.81553								5mer_GATAC	3668.38	1293.98	373.541
924	329	3mer_TTC_cap	760.83	760.83											1804	11	5mer_GATAC_cap	20397	20407	E20397:E20407	1592.43	435.078	11
354	364	3mer_TTG	4802.62	4802.62	3mer_TTG	1		11							1805	12	5mer_GATAG	20408	20419	E20408:E20419	5926.96	1041.74	12		2143.09	3783.87	2.76561								5mer_GATAG	4578.06	1074.85	310.282
329	479	3mer_TTG	2479.73	2479.73											1806	11	5mer_GATAG_cap	20420	20430	E20420:E20430	1348.9	264.73	11
44	554	3mer_TTG	4029.14	4029.14											1807	12	5mer_GATAT	20431	20442	E20431:E20442	4450.07	1636.02	12		3196.22	1253.85	1.39229								5mer_GATAT	3028.89	1739.72	502.214
889	174	3mer_TTG	4523.5	4523.5											1808	11	5mer_GATAT_cap	20443	20453	E20443:E20453	1421.18	591.679	11
234	529	3mer_TTG	2525.17	2525.17											1809	12	5mer_GATCA	20454	20465	E20454:E20465	5935.06	2753.47	12		2758.41	3176.64	2.15162								5mer_GATCA	4426.75	2784.82	803.909
309	729	3mer_TTG	1850.58	1850.58											1810	11	5mer_GATCA_cap	20466	20476	E20466:E20476	1508.31	416.701	11
804	479	3mer_TTG	3446.7	3446.7											1811	12	5mer_GATCC	20477	20488	E20477:E20488	4537.42	1164.01	12		2745.33	1792.09	1.65278								5mer_GATCC	3240.93	1260.22	363.795
899	209	3mer_TTG	4579.94	4579.94											1812	11	5mer_GATCC_cap	20489	20499	E20489:E20499	1296.5	482.946	9
559	709	3mer_TTG	3653.53	3653.53											1813	12	5mer_GATCG	20500	20511	E20500:E20511	4316.3	1867.26	12		2242.96	2073.34	1.92438								5mer_GATCG	3081.49	1897.25	547.69
954	534	3mer_TTG	2909.91	2909.91											1814	11	5mer_GATCG_cap	20512	20522	E20512:E20522	1234.81	336.05	10
919	599	3mer_TTG	2522.78	2522.78											1815	12	5mer_GATCT	20523	20534	E20523:E20534	5355.11	1061.36	12		2637.6	2717.51	2.0303								5mer_GATCT	3912.69	1133.67	327.262
434	504	3mer_TTG_cap	478.7	478.7	3mer_TTG_cap	1		11							1816	11	5mer_GATCT_cap	20535	20545	E20535:E20545	1442.42	398.393	11
44	749	3mer_TTG_cap	791.75	791.75											1817	12	5mer_GATGA	20546	20557	E20546:E20557	4224.96	1299.59	12		6256.24	-2031.28	0.67532								5mer_GATGA	2332.67	1950.62	563.096
694	249	3mer_TTG_cap	735.09	735.09											1818	11	5mer_GATGA_cap	20558	20568	E20558:E20568	1892.29	1454.65	10
714	234	3mer_TTG_cap	739.44	739.44											1819	12	5mer_GATGC	20569	20580	E20569:E20580	4786.49	1447.49	12		2579.95	2206.54	1.85527								5mer_GATGC	3275.69	1490.71	430.331
244	549	3mer_TTG_cap	450.03	450.03											1820	11	5mer_GATGC_cap	20581	20591	E20581:E20591	1510.8	356.382	11
859	399	3mer_TTG_cap	617.59	617.59											1821	12	5mer_GATGG	20592	20603	E20592:E20603	4804.28	1521.33	12		2603.48	2200.8	1.84533								5mer_GATGG	3342.95	1568.25	452.714
269	434	3mer_TTG_cap	773.2	773.2											1822	11	5mer_GATGG_cap	20604	20614	E20604:E20614	1461.33	380.716	11
374	184	3mer_TTG_cap	851.81	851.81											1823	12	5mer_GATGT	20615	20626	E20615:E20626	5394.96	1414.15	12		3288.77	2106.19	1.64042								5mer_GATGT	3852.32	1529.24	441.454
14	484	3mer_TTG_cap	674.25	674.25											1824	11	5mer_GATGT_cap	20627	20637	E20627:E20637	1542.64	582.043	11
149	679	3mer_TTG_cap	433.98	433.98											1825	12	5mer_GATTA	20638	20649	E20638:E20649	4010.77	1490.81	12		2246.37	1764.4	1.78544								5mer_GATTA	2658.32	1520.3	438.872
399	419	3mer_TTG_cap	752.64	752.64											1826	11	5mer_GATTA_cap	20650	20660	E20650:E20660	1352.45	297.973	11
149	189	3mer_TTT	4265.75	4265.75	3mer_TTT	1		11							1827	12	5mer_GATTC	20661	20672	E20661:E20672	5168.54	1605.16	12		2381.71	2786.83	2.1701								5mer_GATTC	3827.25	1642.19	474.061
474	434	3mer_TTT	6031.84	6031.84											1828	11	5mer_GATTC_cap	20673	20683	E20673:E20683	1341.29	346.805	11
899	539	3mer_TTT	1889.19	1889.19											1829	12	5mer_GATTG	20684	20695	E20684:E20695	5178.49	2315.96	12		2020.36	3158.13	2.56315								5mer_GATTG	3921.83	2329.91	672.586
1004	609	3mer_TTT	1467.91	1467.91											1830	11	5mer_GATTG_cap	20696	20706	E20696:E20706	1256.66	254.569	11
734	289	3mer_TTT	4690.03	4690.03											1831	12	5mer_GATTT	20707	20718	E20707:E20718	5476.22	1484.71	12		2213.52	3262.7	2.47399								5mer_GATTT	4011.46	1505.54	434.611
34	159	3mer_TTT	4981.73	4981.73											1832	11	5mer_GATTT_cap	20719	20729	E20719:E20729	1464.76	249.585	11
644	494	3mer_TTT	4407.23	4407.23											1833	12	5mer_GCAAA	20730	20741	E20730:E20741	5630.83	1685.77	12		2371.27	3259.56	2.3746								5mer_GCAAA	4374.76	1726.27	498.331
14	164	3mer_TTT	5605.42	5605.42											1834	11	5mer_GCAAA_cap	20742	20752	E20742:E20752	1256.07	371.735	11
279	129	3mer_TTT	4892.98	4892.98											1835	12	5mer_GCAAC	20753	20764	E20753:E20764	5866.33	1355.24	12		3764.15	2102.18	1.55847								5mer_GCAAC	4211.09	1526.71	440.722
704	514	3mer_TTT	4227.83	4227.83											1836	11	5mer_GCAAC_cap	20765	20775	E20765:E20775	1655.24	702.968	10
359	709	3mer_TTT	1861.14	1861.14											1837	12	5mer_GCAAG	20776	20787	E20776:E20787	5124.12	919.817	12		4051.64	1072.47	1.2647								5mer_GCAAG	3608.54	1249.28	360.635
639	664	3mer_TTT_cap	589.86	589.86	3mer_TTT_cap	1		11							1838	11	5mer_GCAAG_cap	20788	20798	E20788:E20798	1515.58	845.355	11
454	24	3mer_TTT_cap	946.95	946.95											1839	12	5mer_GCAAT	20799	20810	E20799:E20810	4526.83	1457.54	12		2315.03	2211.8	1.95541								5mer_GCAAT	2924.85	1476.79	426.312
984	174	3mer_TTT_cap	628.14	628.14											1840	11	5mer_GCAAT_cap	20811	20821	E20811:E20821	1601.97	237.685	11
269	289	3mer_TTT_cap	784	784											1841	12	5mer_GCACA	20822	20833	E20822:E20833	5336.02	842.843	12		2162.74	3173.28	2.46725								5mer_GCACA	3998.73	886.618	255.945
199	674	3mer_TTT_cap	391.53	391.53											1842	11	5mer_GCACA_cap	20834	20844	E20834:E20844	1337.29	275.15	10
199	84	3mer_TTT_cap	705.66	705.66											1843	12	5mer_GCACC	20845	20856	E20845:E20856	5497.54	1459.9	12		7093.29	-1595.75	0.775033								5mer_GCACC	3527.91	2246.82	648.601
339	644	3mer_TTT_cap	424.12	424.12											1844	11	5mer_GCACC_cap	20857	20867	E20857:E20867	1969.63	1707.89	10
654	274	3mer_TTT_cap	1059.58	1059.58											1845	12	5mer_GCACG	20868	20879	E20868:E20879	5617.64	1240.5	12		2274.15	3343.49	2.47021								5mer_GCACG	4348.26	1284.92	370.924
309	469	3mer_TTT_cap	442.72	442.72											1846	11	5mer_GCACG_cap	20880	20890	E20880:E20890	1269.38	334.926	10
749	629	3mer_TTT_cap	1319.34	1319.34											1847	12	5mer_GCACT	20891	20902	E20891:E20902	6270.11	2147.25	12		2133.28	4136.83	2.93919								5mer_GCACT	4875.74	2161.33	623.923
519	659	3mer_TTT_cap	477.86	477.86											1848	11	5mer_GCACT_cap	20903	20913	E20903:E20913	1394.37	246.304	11
774	64	4mer_AAAA	5816.94	5816.94	4mer_AAAA	1		11							1849	12	5mer_GCAGA	20914	20925	E20914:E20925	5366.78	863.562	12		2559.69	2807.09	2.09665								5mer_GCAGA	4086.87	963.182	278.047
994	594	4mer_AAAA	2648.56	2648.56											1850	11	5mer_GCAGA_cap	20926	20936	E20926:E20936	1279.92	426.591	10
804	724	4mer_AAAA	3798.62	3798.62											1851	12	5mer_GCAGC	20937	20948	E20937:E20948	5286.24	1080.13	12		2352.62	2933.62	2.24696								5mer_GCAGC	3876.3	1124.91	324.733
94	659	4mer_AAAA	5033.06	5033.06											1852	11	5mer_GCAGC_cap	20949	20959	E20949:E20959	1409.94	314.226	11
449	584	4mer_AAAA	3568.36	3568.36											1853	12	5mer_GCAGG	20960	20971	E20960:E20971	5461.26	848.547	12		2933.12	2528.13	1.86193								5mer_GCAGG	4157.42	1007.46	290.83
809	69	4mer_AAAA	6172.38	6172.38											1854	11	5mer_GCAGG_cap	20972	20982	E20972:E20982	1303.84	543.094	9
719	269	4mer_AAAA	5847.5	5847.5											1855	12	5mer_GCAGT	20983	20994	E20983:E20994	5861.67	1576.8	12		4044.96	1816.71	1.44913								5mer_GCAGT	4126.47	1754.73	506.546
504	94	4mer_AAAA	6406.22	6406.22											1856	11	5mer_GCAGT_cap	20995	21005	E20995:E21005	1735.21	769.918	11
599	729	4mer_AAAA	4550.67	4550.67											1857	12	5mer_GCATA	21006	21017	E21006:E21017	5553.97	1147.23	12		3818.59	1735.38	1.45445								5mer_GCATA	4048.86	1382.33	399.044
804	714	4mer_AAAA	3671.31	3671.31											1858	11	5mer_GCATA_cap	21018	21028	E21018:E21028	1505.11	771.16	10
714	254	4mer_AAAA	6274.94	6274.94											1859	12	5mer_GCATC	21029	21040	E21029:E21040	5042.17	2091.67	12		5015.55	26.6233	1.00531								5mer_GCATC	3392.68	2373.61	685.202
514	324	4mer_AAAA_cap	1583.67	1583.67	4mer_AAAA_cap	1		11							1860	11	5mer_GCATC_cap	21041	21051	E21041:E21051	1649.49	1122.02	11
954	574	4mer_AAAA_cap	634	634											1861	12	5mer_GCATG	21052	21063	E21052:E21063	4666.1	1101.75	12		1870.47	2795.63	2.49461								5mer_GCATG	3507.24	1126.99	325.335
74	604	4mer_AAAA_cap	1440.7	1440.7											1862	11	5mer_GCATG_cap	21064	21074	E21064:E21074	1158.86	237.204	11
789	604	4mer_AAAA_cap	1180.88	1180.88											1863	12	5mer_GCATT	21075	21086	E21075:E21086	4880.97	1238.05	12		2320.9	2560.07	2.10305								5mer_GCATT	3615.03	1287.02	371.531
214	474	4mer_AAAA_cap	1362.12	1362.12											1864	11	5mer_GCATT_cap	21087	21097	E21087:E21097	1265.94	351.655	9
839	564	4mer_AAAA_cap	1099.95	1099.95											1865	12	5mer_GCCAA	21098	21109	E21098:E21109	3881.23	1328.6	12		1866.31	2014.92	2.07963								5mer_GCCAA	2617.67	1343.7	387.893
224	234	4mer_AAAA_cap	1521.55	1521.55											1866	11	5mer_GCCAA_cap	21110	21120	E21110:E21120	1263.56	200.915	11
544	684	4mer_AAAA_cap	718.62	718.62											1867	12	5mer_GCCAC	21121	21132	E21121:E21132	4952.6	1226.1	12		3146.34	1806.26	1.57408								5mer_GCCAC	3578.52	1360.99	392.885
134	649	4mer_AAAA_cap	729.05	729.05											1868	11	5mer_GCCAC_cap	21133	21143	E21133:E21143	1374.08	590.754	10
774	244	4mer_AAAA_cap	1217.19	1217.19											1869	12	5mer_GCCAG	21144	21155	E21144:E21155	4898.33	1262.51	12		2168.23	2730.1	2.25913								5mer_GCCAG	3571.28	1293.27	373.334
754	234	4mer_AAAA_cap	1275.73	1275.73											1870	11	5mer_GCCAG_cap	21156	21166	E21156:E21166	1327.05	280.395	10
944	244	4mer_AAAC	5516.45	5516.45	4mer_AAAC	1		11							1871	12	5mer_GCCAT	21167	21178	E21167:E21178	5055.71	2887.69	12		1979.07	3076.64	2.55459								5mer_GCCAT	3901.6	2900.76	837.376
504	229	4mer_AAAC	6288.16	6288.16											1872	11	5mer_GCCAT_cap	21179	21189	E21179:E21189	1154.11	274.985	10
44	184	4mer_AAAC	6227.81	6227.81											1873	12	5mer_GCCCA	21190	21201	E21190:E21201	4783.03	2270.62	12		4175.26	607.771	1.14556								5mer_GCCCA	3253.01	2435.82	703.16
634	244	4mer_AAAC	6377.64	6377.64											1874	11	5mer_GCCCA_cap	21202	21212	E21202:E21212	1530.03	881.746	11
49	579	4mer_AAAC	5293	5293											1875	12	5mer_GCCCC	21213	21224	E21213:E21224	4910	1038.82	12		3412.94	1497.06	1.43864								5mer_GCCCC	3504.57	1235.69	356.713
444	474	4mer_AAAC	3404.31	3404.31											1876	11	5mer_GCCCC_cap	21225	21235	E21225:E21235	1405.43	669.171	11
104	544	4mer_AAAC	4856.92	4856.92											1877	12	5mer_GCCCG	21236	21247	E21236:E21247	4242.93	1214.8	12		3171.79	1071.14	1.33771								5mer_GCCCG	2607.84	1318.38	380.584
754	724	4mer_AAAC	3900.58	3900.58											1878	11	5mer_GCCCG_cap	21248	21258	E21248:E21258	1635.09	512.236	11
39	429	4mer_AAAC	4964.11	4964.11											1879	12	5mer_GCCCT	21259	21270	E21259:E21270	4809.69	1144.25	12		2955.35	1854.35	1.62746								5mer_GCCCT	3298.95	1241.44	358.373
414	709	4mer_AAAC	2703.72	2703.72											1880	11	5mer_GCCCT_cap	21271	21281	E21271:E21281	1510.75	481.533	11
494	384	4mer_AAAC	6557.91	6557.91											1881	12	5mer_GCCGA	21282	21293	E21282:E21293	4828.82	989.826	12		2284.76	2544.06	2.11349								5mer_GCCGA	3434.97	1033.42	298.321
219	694	4mer_AAAC_cap	606.72	606.72	4mer_AAAC_cap	1		11							1882	11	5mer_GCCGA_cap	21294	21304	E21294:E21304	1393.85	296.97	11
289	329	4mer_AAAC_cap	1492.73	1492.73											1883	12	5mer_GCCGC	21305	21316	E21305:E21316	4720.48	1350.18	12		2299.65	2420.83	2.05269								5mer_GCCGC	3477.27	1395.34	402.801
509	454	4mer_AAAC_cap	1360.53	1360.53											1884	11	5mer_GCCGC_cap	21317	21327	E21317:E21327	1243.21	352.147	10
69	214	4mer_AAAC_cap	1395.34	1395.34											1885	12	5mer_GCCGG	21328	21339	E21328:E21339	5050.3	1155.42	12		2886.82	2163.49	1.74944								5mer_GCCGG	3720.86	1266.68	365.659
294	674	4mer_AAAC_cap	685.27	685.27											1886	11	5mer_GCCGG_cap	21340	21350	E21340:E21350	1329.44	519.124	10
14	239	4mer_AAAC_cap	1415.08	1415.08											1887	12	5mer_GCCGT	21351	21362	E21351:E21362	5095.16	597.529	12		2234.79	2860.38	2.27993								5mer_GCCGT	3816.99	677.289	195.517
569	609	4mer_AAAC_cap	1267.39	1267.39											1888	11	5mer_GCCGT_cap	21363	21373	E21363:E21373	1278.17	318.872	10
1009	124	4mer_AAAC_cap	1079.23	1079.23											1889	12	5mer_GCCTA	21374	21385	E21374:E21385	4181.95	1196.58	12		1975.57	2206.38	2.11683								5mer_GCCTA	3145.2	1236.82	357.04
484	734	4mer_AAAC_cap	702.23	702.23											1890	11	5mer_GCCTA_cap	21386	21396	E21386:E21396	1036.75	312.939	10
839	579	4mer_AAAC_cap	2669.09	2669.09											1891	12	5mer_GCCTC	21397	21408	E21397:E21408	4713.2	1408.67	12		2115.29	2597.9	2.22815								5mer_GCCTC	3462.04	1437.82	415.062
454	554	4mer_AAAC_cap	891.69	891.69											1892	11	5mer_GCCTC_cap	21409	21419	E21409:E21419	1251.16	288.045	11
314	424	4mer_AAAG	5601.27	5601.27	4mer_AAAG	1		11							1893	12	5mer_GCCTG	21420	21431	E21420:E21431	4625.8	771.137	12		2268.94	2356.86	2.03875								5mer_GCCTG	3407.22	846.898	244.478
504	729	4mer_AAAG	2601.61	2601.61											1894	11	5mer_GCCTG_cap	21432	21442	E21432:E21442	1218.58	350.12	10
914	659	4mer_AAAG	4220.02	4220.02											1895	12	5mer_GCCTT	21443	21454	E21443:E21454	4667.6	1581.75	12		1987.53	2680.07	2.34845								5mer_GCCTT	3344.2	1597.16	461.061
394	749	4mer_AAAG	2442.73	2442.73											1896	11	5mer_GCCTT_cap	21455	21465	E21455:E21465	1323.4	221.376	11
964	424	4mer_AAAG	3236.47	3236.47											1897	12	5mer_GCGAA	21466	21477	E21466:E21477	5197.69	1154.88	12		2303.34	2894.35	2.25659								5mer_GCGAA	3715.38	1186.87	342.619
664	244	4mer_AAAG	6343.05	6343.05											1898	11	5mer_GCGAA_cap	21478	21488	E21478:E21488	1482.31	273.676	11
284	479	4mer_AAAG	3276.23	3276.23											1899	12	5mer_GCGAC	21489	21500	E21489:E21500	5704.62	1653.41	12		3561.73	2142.89	1.60164								5mer_GCGAC	4340.18	1808.38	522.034
974	74	4mer_AAAG	5377.97	5377.97											1900	11	5mer_GCGAC_cap	21501	21511	E21501:E21511	1364.44	732.432	11
669	624	4mer_AAAG	4857.59	4857.59											1901	12	5mer_GCGAG	21512	21523	E21512:E21523	5247.31	1117.47	12		2407.2	2840.1	2.17984								5mer_GCGAG	4006.64	1183.19	341.558
404	409	4mer_AAAG	6508.84	6508.84											1902	11	5mer_GCGAG_cap	21524	21534	E21524:E21534	1240.67	388.844	11
479	684	4mer_AAAG	2727.19	2727.19											1903	12	5mer_GCGAT	21535	21546	E21535:E21546	5290.79	1351.78	12		3027	2263.79	1.74787								5mer_GCGAT	3872.44	1454.24	419.804
604	454	4mer_AAAG_cap	2095.27	2095.27	4mer_AAAG_cap	1		11							1904	11	5mer_GCGAT_cap	21547	21557	E21547:E21557	1418.34	536.219	11
599	464	4mer_AAAG_cap	1326.67	1326.67											1905	12	5mer_GCGCA	21558	21569	E21558:E21569	4514.08	1214.59	12		1857.2	2656.88	2.43058								5mer_GCGCA	3275.64	1231.98	355.642
739	134	4mer_AAAG_cap	1229.89	1229.89											1906	11	5mer_GCGCA_cap	21570	21580	E21570:E21580	1238.44	206.253	11
769	119	4mer_AAAG_cap	1202.28	1202.28											1907	12	5mer_GCGCC	21581	21592	E21581:E21592	5510.2	2444.16	12		2147.89	3362.31	2.5654								5mer_GCGCC	4195.84	2459.9	710.112
954	494	4mer_AAAG_cap	582.31	582.31											1908	11	5mer_GCGCC_cap	21593	21603	E21593:E21603	1314.35	277.845	11
209	609	4mer_AAAG_cap	685.02	685.02											1909	12	5mer_GCGCG	21604	21615	E21604:E21615	4738.68	1188.2	12		1852.29	2886.39	2.55828								5mer_GCGCG	3684.88	1217.65	351.505
29	469	4mer_AAAG_cap	1562.16	1562.16											1910	11	5mer_GCGCG_cap	21616	21626	E21616:E21626	1053.8	266.163	10
909	104	4mer_AAAG_cap	1526.48	1526.48											1911	12	5mer_GCGCT	21627	21638	E21627:E21638	5057.39	1253.97	12		2203.94	2853.44	2.2947								5mer_GCGCT	3872.98	1299.21	375.049
79	594	4mer_AAAG_cap	1491.89	1491.89											1912	11	5mer_GCGCT_cap	21639	21649	E21639:E21649	1184.41	339.844	9
519	689	4mer_AAAG_cap	2139.25	2139.25											1913	12	5mer_GCGGA	21650	21661	E21650:E21661	5849.21	1772.22	12		2594.73	3254.48	2.25426								5mer_GCGGA	4412.52	1813.77	523.592
834	369	4mer_AAAG_cap	1257.64	1257.64											1914	11	5mer_GCGGA_cap	21662	21672	E21662:E21672	1436.69	386.015	10
464	684	4mer_AAAT	2820.5	2820.5	4mer_AAAT	1		11							1915	12	5mer_GCGGC	21673	21684	E21673:E21684	6614.33	1151.58	12		2686.22	3928.11	2.46232								5mer_GCGGC	5150.37	1221.53	352.625
389	424	4mer_AAAT	5426.45	5426.45											1916	11	5mer_GCGGC_cap	21685	21695	E21685:E21695	1463.96	407.421	11
279	699	4mer_AAAT	2439.86	2439.86											1917	12	5mer_GCGGG	21696	21707	E21696:E21707	6328.18	1364.9	12		3118.59	3209.59	2.02918								5mer_GCGGG	4716.45	1454.39	419.847
184	164	4mer_AAAT	5915.16	5915.16											1918	11	5mer_GCGGG_cap	21708	21718	E21708:E21718	1611.73	502.287	11
9	34	4mer_AAAT	6624.17	6624.17											1919	12	5mer_GCGGT	21719	21730	E21719:E21730	5497.45	1821.53	12		2972.31	2525.14	1.84955								5mer_GCGGT	3915.09	1879.53	542.574
489	199	4mer_AAAT	6501.91	6501.91											1920	11	5mer_GCGGT_cap	21731	21741	E21731:E21741	1582.36	463.318	11
419	494	4mer_AAAT	3477.77	3477.77											1921	12	5mer_GCGTA	21742	21753	E21742:E21753	4996.58	1237.68	12		2152.89	2843.69	2.32087								5mer_GCGTA	3550.63	1259.92	363.707
159	344	4mer_AAAT	5566.92	5566.92											1922	11	5mer_GCGTA_cap	21754	21764	E21754:E21764	1445.95	235.647	11
249	374	4mer_AAAT	5965.47	5965.47											1923	12	5mer_GCGTC	21765	21776	E21765:E21776	5463.88	631.034	12		1917.59	3546.3	2.84935								5mer_GCGTC	4007.74	649.51	187.497
559	204	4mer_AAAT	7388.89	7388.89											1924	11	5mer_GCGTC_cap	21777	21787	E21777:E21787	1456.14	153.815	11
764	69	4mer_AAAT	5508.77	5508.77											1925	12	5mer_GCGTG	21788	21799	E21788:E21799	4273.67	1041.76	12		2057.28	2216.39	2.07734								5mer_GCGTG	2986.11	1072.89	309.718
859	309	4mer_AAAT_cap	1217.86	1217.86	4mer_AAAT_cap	1		11							1926	11	5mer_GCGTG_cap	21800	21810	E21800:E21810	1287.56	256.575	11
84	484	4mer_AAAT_cap	1151.14	1151.14											1927	12	5mer_GCGTT	21811	21822	E21811:E21822	5846.44	2046.97	12		2480.62	3365.83	2.35685								5mer_GCGTT	4462.53	2079.36	600.258
959	129	4mer_AAAT_cap	1265.86	1265.86											1928	11	5mer_GCGTT_cap	21823	21833	E21823:E21833	1383.91	365.567	10
619	44	4mer_AAAT_cap	1326.72	1326.72											1929	12	5mer_GCTAA	21834	21845	E21834:E21845	4595.18	1315.18	12		2260.45	2334.73	2.03286								5mer_GCTAA	3385.54	1361.02	392.893
704	644	4mer_AAAT_cap	1089.84	1089.84											1930	11	5mer_GCTAA_cap	21846	21856	E21846:E21856	1209.64	350.268	10
859	554	4mer_AAAT_cap	1201.58	1201.58											1931	12	5mer_GCTAC	21857	21868	E21857:E21868	4811.73	1475.98	12		1765.07	3046.67	2.72609								5mer_GCTAC	3448.25	1482.04	427.827
969	679	4mer_AAAT_cap	1069.06	1069.06											1932	11	5mer_GCTAC_cap	21869	21879	E21869:E21879	1363.49	133.86	11
694	689	4mer_AAAT_cap	1171.02	1171.02											1933	12	5mer_GCTAG	21880	21891	E21880:E21891	4955.68	919.287	12		2189.49	2766.18	2.26339								5mer_GCTAG	3622.27	962.56	277.867
9	19	4mer_AAAT_cap	1543.92	1543.92											1934	11	5mer_GCTAG_cap	21892	21902	E21892:E21902	1333.41	285.363	11
239	44	4mer_AAAT_cap	1424.56	1424.56											1935	12	5mer_GCTAT	21903	21914	E21903:E21914	5238.65	987.919	12		2340.3	2898.35	2.23845								5mer_GCTAT	3993.49	1053.21	304.035
139	519	4mer_AAAT_cap	1220.58	1220.58											1936	11	5mer_GCTAT_cap	21915	21925	E21915:E21925	1245.16	365.048	11
1009	524	4mer_AACA	3242.25	3242.25	4mer_AACA	1		11							1937	12	5mer_GCTCA	21926	21937	E21926:E21937	5179.89	1100.83	12		4360.6	819.294	1.18789								5mer_GCTCA	3669.5	1454.12	419.768
969	239	4mer_AACA	4633.72	4633.72											1938	11	5mer_GCTCA_cap	21938	21948	E21938:E21948	1510.39	950.07	10
389	544	4mer_AACA	3102.33	3102.33											1939	12	5mer_GCTCC	21949	21960	E21949:E21960	5693.36	1699.8	12		3913.97	1779.39	1.45463								5mer_GCTCC	4114.82	1869.59	539.703
24	9	4mer_AACA	6423.42	6423.42											1940	11	5mer_GCTCC_cap	21961	21971	E21961:E21971	1578.54	778.475	10
1019	69	4mer_AACA	4989.62	4989.62											1941	12	5mer_GCTCG	21972	21983	E21972:E21983	5507.95	1894.18	12		5319.86	188.088	1.03536								5mer_GCTCG	3851.97	2253.77	650.609
229	639	4mer_AACA	2533.34	2533.34											1942	11	5mer_GCTCG_cap	21984	21994	E21984:E21994	1655.98	1221.3	10
459	244	4mer_AACA	6215.97	6215.97											1943	12	5mer_GCTCT	21995	22006	E21995:E22006	4675.67	1310.48	12		2353.5	2322.18	1.98669								5mer_GCTCT	3357.08	1355.12	391.191
149	174	4mer_AACA	4915.56	4915.56											1944	11	5mer_GCTCT_cap	22007	22017	E22007:E22017	1318.6	344.966	11
14	749	4mer_AACA	4189.81	4189.81											1945	12	5mer_GCTGA	22018	22029	E22018:E22029	4923.51	974.508	12		2019.91	2903.6	2.43749								5mer_GCTGA	3485.37	993.616	286.832
344	254	4mer_AACA	5901.5	5901.5											1946	11	5mer_GCTGA_cap	22030	22040	E22030:E22040	1438.14	193.925	11
864	434	4mer_AACA	4882.67	4882.67											1947	12	5mer_GCTGC	22041	22052	E22041:E22052	4167.69	1356.88	12		1734.52	2433.17	2.40279								5mer_GCTGC	2908.54	1366.1	394.36
779	184	4mer_AACA_cap	1186.19	1186.19	4mer_AACA_cap	1		11							1948	11	5mer_GCTGC_cap	22053	22063	E22053:E22063	1259.15	158.457	11
594	324	4mer_AACA_cap	1581.48	1581.48											1949	12	5mer_GCTGG	22064	22075	E22064:E22075	4879.82	1210.45	12		2309.5	2570.33	2.11294								5mer_GCTGG	3556.15	1254.26	362.075
739	674	4mer_AACA_cap	1054.75	1054.75											1950	11	5mer_GCTGG_cap	22076	22086	E22076:E22086	1323.67	328.609	11
354	274	4mer_AACA_cap	1414.91	1414.91											1951	12	5mer_GCTGT	22087	22098	E22087:E22098	5200.08	735.921	12		2556.86	2643.22	2.03378								5mer_GCTGT	4001.85	864.105	249.446
614	264	4mer_AACA_cap	1471.64	1471.64											1952	11	5mer_GCTGT_cap	22099	22109	E22099:E22109	1198.23	452.877	9
114	634	4mer_AACA_cap	1357.98	1357.98											1953	12	5mer_GCTTA	22110	22121	E22110:E22121	4454.62	1051.31	12		2628.17	1826.44	1.69495								5mer_GCTTA	3081.4	1131.48	326.631
424	344	4mer_AACA_cap	1413.97	1413.97											1954	11	5mer_GCTTA_cap	22122	22132	E22122:E22132	1373.21	418.319	10
934	179	4mer_AACA_cap	1247.52	1247.52											1955	12	5mer_GCTTC	22133	22144	E22133:E22144	4289.67	942.352	12		1992.14	2297.54	2.1533								5mer_GCTTC	2975.34	969.058	279.743
319	624	4mer_AACA_cap	682.88	682.88											1956	11	5mer_GCTTC_cap	22145	22155	E22145:E22155	1314.33	225.934	11
839	169	4mer_AACA_cap	1045.81	1045.81											1957	12	5mer_GCTTG	22156	22167	E22156:E22167	5124.88	1773.01	12		2201.51	2923.37	2.32789								5mer_GCTTG	3855.05	1800	519.615
29	199	4mer_AACA_cap	1325.3	1325.3											1958	11	5mer_GCTTG_cap	22168	22178	E22168:E22178	1269.83	310.562	11
184	184	4mer_AACC	6130.66	6130.66	4mer_AACC	1		11							1959	12	5mer_GCTTT	22179	22190	E22179:E22190	5624.47	2303.82	12		2278.98	3345.48	2.46797								5mer_GCTTT	4243.42	2323.18	670.646
254	54	4mer_AACC	5319.38	5319.38											1960	11	5mer_GCTTT_cap	22191	22201	E22191:E22201	1381.04	299.313	11
19	534	4mer_AACC	5038.58	5038.58											1961	12	5mer_GGAAA	22202	22213	E22202:E22213	5116.21	1442.04	12		3091.67	2024.54	1.65484								5mer_GGAAA	3359.97	1509.18	435.662
824	594	4mer_AACC	8738.03	8738.03											1962	11	5mer_GGAAA_cap	22214	22224	E22214:E22224	1756.24	445.143	11
614	334	4mer_AACC	5862.78	5862.78											1963	12	5mer_GGAAC	22225	22236	E22225:E22236	6611.51	738.797	12		3159.54	3451.97	2.09255								5mer_GGAAC	4698.03	847.549	244.666
84	224	4mer_AACC	5704.81	5704.81											1964	11	5mer_GGAAC_cap	22237	22247	E22237:E22247	1913.48	415.354	11
549	449	4mer_AACC	3388.95	3388.95											1965	12	5mer_GGAAG	22248	22259	E22248:E22259	6120.09	2259.01	12		4438.15	1681.94	1.37897								5mer_GGAAG	4354.46	2428.31	700.994
199	9	4mer_AACC	7817.94	7817.94											1966	11	5mer_GGAAG_cap	22260	22270	E22260:E22270	1765.64	890.838	11
549	69	4mer_AACC	6387.77	6387.77											1967	12	5mer_GGAAT	22271	22282	E22271:E22282	5870.82	1357.17	12		3713.75	2157.07	1.58083								5mer_GGAAT	4023.48	1492.98	430.985
254	439	4mer_AACC	6188.52	6188.52											1968	11	5mer_GGAAT_cap	22283	22293	E22283:E22293	1847.34	622.138	11
949	44	4mer_AACC	5169.36	5169.36											1969	12	5mer_GGACA	22294	22305	E22294:E22305	5876.08	1498.73	12		2344.06	3532.01	2.50679								5mer_GGACA	4354.99	1523.63	439.835
909	139	4mer_AACC_cap	1430.81	1430.81	4mer_AACC_cap	1		11							1970	11	5mer_GGACA_cap	22306	22316	E22306:E22316	1521.08	274.327	11
394	429	4mer_AACC_cap	1302.56	1302.56											1971	12	5mer_GGACC	22317	22328	E22317:E22328	6117.46	2538.85	12		4028.92	2088.54	1.51839								5mer_GGACC	4359.63	2649.31	764.79
114	709	4mer_AACC_cap	695.72	695.72											1972	11	5mer_GGACC_cap	22329	22339	E22329:E22339	1757.83	757.028	11
559	289	4mer_AACC_cap	1367.83	1367.83											1973	12	5mer_GGACG	22340	22351	E22340:E22351	5917.55	1076.74	12		2958.11	2959.44	2.00045								5mer_GGACG	4302.39	1166.09	336.621
174	654	4mer_AACC_cap	714.36	714.36											1974	11	5mer_GGACG_cap	22352	22362	E22352:E22362	1615.15	447.653	11
319	589	4mer_AACC_cap	703.23	703.23											1975	12	5mer_GGACT	22363	22374	E22363:E22374	5618.47	1195.67	12		2209.87	3408.6	2.54245								5mer_GGACT	4349.86	1236.15	356.847
124	574	4mer_AACC_cap	1026.61	1026.61											1976	11	5mer_GGACT_cap	22375	22385	E22375:E22385	1268.62	313.751	11
794	459	4mer_AACC_cap	1156.34	1156.34											1977	12	5mer_GGAGA	22386	22397	E22386:E22397	6049.11	1338.88	12		3496.02	2553.08	1.73028								5mer_GGAGA	4420.56	1476.51	426.233
889	399	4mer_AACC_cap	968.42	968.42											1978	11	5mer_GGAGA_cap	22398	22408	E22398:E22408	1628.55	622.491	11
474	64	4mer_AACC_cap	1317.52	1317.52											1979	12	5mer_GGAGC	22409	22420	E22409:E22420	5899.01	1167.6	12		2479.39	3419.62	2.37922								5mer_GGAGC	4439.93	1216.13	351.066
404	279	4mer_AACC_cap	1489.27	1489.27											1980	11	5mer_GGAGC_cap	22421	22431	E22421:E22431	1459.08	340.104	10
404	44	4mer_AACG	5908.33	5908.33	4mer_AACG	1		11							1981	12	5mer_GGAGG	22432	22443	E22432:E22443	6202.97	1247.27	12		3333.83	2869.14	1.86061								5mer_GGAGG	4506.91	1361.51	393.034
544	84	4mer_AACG	5935.34	5935.34											1982	11	5mer_GGAGG_cap	22444	22454	E22444:E22454	1696.06	545.923	11
944	414	4mer_AACG	4085.44	4085.44											1983	12	5mer_GGAGT	22455	22466	E22455:E22466	7000.3	2715.14	12		3121.46	3878.84	2.24264								5mer_GGAGT	5502.54	2768.56	799.214
409	304	4mer_AACG	6420.19	6420.19											1984	11	5mer_GGAGT_cap	22467	22477	E22467:E22477	1497.76	541.233	10
889	324	4mer_AACG	4909.78	4909.78											1985	12	5mer_GGATA	22478	22489	E22478:E22489	4953.61	1582.07	12		2282.4	2671.21	2.17035								5mer_GGATA	3532.6	1607.91	464.165
254	184	4mer_AACG	6247.31	6247.31											1986	11	5mer_GGATA_cap	22490	22500	E22490:E22500	1421.01	287.131	10
574	109	4mer_AACG	8327.38	8327.38											1987	12	5mer_GGATC	22501	22512	E22501:E22512	4743.76	1463.5	12		3900.3	843.461	1.21626								5mer_GGATC	2999.3	1630.41	470.658
429	729	4mer_AACG	3418.03	3418.03											1988	11	5mer_GGATC_cap	22513	22523	E22513:E22523	1744.46	718.611	11
684	294	4mer_AACG	5257.08	5257.08											1989	12	5mer_GGATG	22524	22535	E22524:E22535	5342.83	902.962	12		2846.94	2495.89	1.87669								5mer_GGATG	4059.44	1042.58	300.967
194	434	4mer_AACG	5907	5907											1990	11	5mer_GGATG_cap	22536	22546	E22536:E22546	1283.39	521.184	9
249	209	4mer_AACG	5956.95	5956.95											1991	12	5mer_GGATT	22547	22558	E22547:E22558	5161.45	1358.99	12		2655.75	2505.7	1.9435								5mer_GGATT	3459.22	1395.67	402.894
54	734	4mer_AACG_cap	1092.33	1092.33	4mer_AACG_cap	1		11							1992	11	5mer_GGATT_cap	22559	22569	E22559:E22569	1702.23	317.84	11
329	664	4mer_AACG_cap	607.17	607.17											1993	12	5mer_GGCAA	22570	22581	E22570:E22581	5667.31	805.83	12		2092.73	3574.58	2.70809								5mer_GGCAA	4187.5	831.326	239.983
584	259	4mer_AACG_cap	1363.45	1363.45											1994	11	5mer_GGCAA_cap	22582	22592	E22582:E22592	1479.81	204.307	11
404	579	4mer_AACG_cap	1586.31	1586.31											1995	12	5mer_GGCAC	22593	22604	E22593:E22604	6065.97	2503.8	12		3769.89	2296.08	1.60906								5mer_GGCAC	4447.05	2604.44	751.837
694	269	4mer_AACG_cap	1305.56	1305.56											1996	11	5mer_GGCAC_cap	22605	22615	E22605:E22615	1618.92	716.991	11
964	414	4mer_AACG_cap	1207.8	1207.8											1997	12	5mer_GGCAG	22616	22627	E22616:E22627	5362.17	1484.47	12		4755.48	606.693	1.12758								5mer_GGCAG	3801.65	1826.97	527.402
394	539	4mer_AACG_cap	856.31	856.31											1998	11	5mer_GGCAG_cap	22628	22638	E22628:E22638	1560.52	1064.99	9
564	474	4mer_AACG_cap	1268.16	1268.16											1999	12	5mer_GGCAT	22639	22650	E22639:E22650	5284.9	1190.82	12		2047.43	3237.47	2.58124								5mer_GGCAT	3963.99	1215.19	350.796
[truncated: 29,009 more rows]
[truncated: 44 more columns]

## Sheet: 2OMe-RNA_3'OH
x	y	sequence ID	signal intensity				number of different sequence IDs	n									Sequence:				Average:	Std deviation:			LOD = mean(capped)+3*SD(capped)	average(uncapped) - LOD	average(uncapped strands) = …x LOD		average for all…	average-LOD:	average = …x LOD:			bkg correction:		average	SD	SEM			ordered highest -> lowest s.i.:		average	SD	SEM	sequence
279	244	1mer_A	240.66	240.66	1mer_A	1	2736	11	2736	0	0	0	OUTLIERS		1	11	1mer_A	2	12	E2:E12	241.125	39.0077	0		92.2461	148.878	2.61393		monomers	109.06	2.12557				1mer_A	157.832	39.1217	11.7956				1mer_A	157.832	39.1217	11.7956	A			2mer_CG
14	674	1mer_A	299.88	299.88									0		2	11	1mer_A_cap	13	23	E13:E23	83.2927	2.98447	0						dimers	229.292	2.74225											1mer_G	134.025	48.3875	14.5894	G			2mer_AC
519	719	1mer_A	152.5	152.5											3	11	1mer_C	24	34	E24:E34	200.518	32.8872	0		96.0445	104.474	2.08776		trimers	389.842	3.30966				1mer_C	121.323	33.3634	10.0594				1mer_C	121.323	33.3634	10.0594	C			2mer_GA
824	204	1mer_A	251.19	251.19											4	11	1mer_C_cap	35	45	E35:E45	79.1955	5.61636	0						tetramers	405.318	3.11987											1mer_T	92.8636	20.8677	6.29185	U			2mer_AA
104	174	1mer_A	237.61	237.61											5	11	1mer_G	46	56	E46:E56	217.587	47.4882	0		111.419	106.168	1.95287		pentamers	408.205	2.94029				1mer_G	134.025	48.3875	14.5894											2mer_AG
1004	209	1mer_A	217.7	217.7											6	11	1mer_G_cap	57	67	E57:E67	83.5627	9.28547	0																										2mer_CC
319	289	1mer_A	239.95	239.95											7	11	1mer_T	68	78	E68:E78	167.223	20.1619	0		90.503	76.7197	1.8477								1mer_T	92.8636	20.8677	6.29185											2mer_CA
959	179	1mer_A	292.05	292.05											8	11	1mer_T_cap	79	89	E79:E89	74.3591	5.38131	0																										2mer_GC
454	439	1mer_A	277.75	277.75											9	11	2mer_AA	90	100	E90:E100	453.896	115.3	0		127.37	326.526	3.5636								2mer_AA	349.5	115.554	34.8408											2mer_GG
644	69	1mer_A	215.83	215.83											10	11	2mer_AA_cap	101	111	E101:E111	104.396	7.6579	0																										2mer_AT
659	64	1mer_A	227.25	227.25											11	11	2mer_AC	112	122	E112:E122	484.17	120.293	1		138.117	346.053	3.5055								2mer_AC	380.646	120.844	36.4358											2mer_CT
49	474	1mer_A_cap	81.3	81.3	1mer_A_cap	1		11							12	11	2mer_AC_cap	123	133	E123:E133	103.524	11.5312	0																										2mer_TC
234	734	1mer_A_cap	77.89	77.89											13	11	2mer_AG	134	144	E134:E144	389.937	61.8224	0		124.854	265.083	3.12315								2mer_AG	293.158	62.5267	18.8525											2mer_TG
824	154	1mer_A_cap	83.61	83.61											14	11	2mer_AG_cap	145	155	E145:E155	96.7791	9.35829	0																										2mer_TA
614	594	1mer_A_cap	84.22	84.22											15	11	2mer_AT	156	166	E156:E166	325.811	74.2692	0		107.016	218.795	3.04451								2mer_AT	240.298	74.6143	22.4971											2mer_GT
339	199	1mer_A_cap	87.91	87.91											16	11	2mer_AT_cap	167	177	E167:E177	85.5127	7.16766	0																										2mer_TT
669	354	1mer_A_cap	84.84	84.84											17	11	2mer_CA	178	188	E178:E188	354.231	60.4778	0		124.323	229.908	2.84928								2mer_CA	262.031	61.4184	18.5184
294	154	1mer_A_cap	84.72	84.72											18	11	2mer_CA_cap	189	199	E189:E199	92.2	10.7077	0
879	394	1mer_A_cap	83.23	83.23											19	11	2mer_CC	200	210	E200:E210	362.425	87.6961	0		105.308	257.118	3.44159								2mer_CC	270.438	87.8084	26.4752
284	449	1mer_A_cap	83.78	83.78											20	11	2mer_CC_cap	211	221	E211:E221	91.9873	4.44008	0
154	624	1mer_A_cap	86.61	86.61											21	11	2mer_CG	222	232	E222:E232	584.209	103.058	1		209.172	375.037	2.79296								2mer_CG	467.425	107.561	32.4308
439	644	1mer_A_cap	78.11	78.11											22	11	2mer_CG_cap	233	243	E233:E243	116.784	30.7962	0
419	524	1mer_C	217.45	217.45	1mer_C	1		11							23	11	2mer_CT	244	254	E244:E254	313.725	92.8495	0		141.463	172.262	2.21772								2mer_CT	219.126	94.1544	28.3886
914	59	1mer_C	265.98	265.98											24	11	2mer_CT_cap	255	265	E255:E265	94.5982	15.6215	0
524	144	1mer_C	216.94	216.94											25	11	2mer_GA	266	276	E266:E276	481.425	73.6039	0		150.326	331.1	3.20255								2mer_GA	372.429	74.882	22.5778
229	339	1mer_C	195.48	195.48											26	11	2mer_GA_cap	277	287	E277:E287	108.996	13.7764	0
494	754	1mer_C	173.53	173.53											27	11	2mer_GC	288	298	E288:E298	355.707	62.4571	0		170.543	185.164	2.08574								2mer_GC	249.149	65.9984	19.8993
329	749	1mer_C	139.55	139.55											28	11	2mer_GC_cap	299	309	E299:E309	106.558	21.3282	0
794	259	1mer_C	216.69	216.69											29	11	2mer_GG	310	320	E310:E320	356.966	51.2654	0		130.157	226.809	2.74257								2mer_GG	249.05	51.7987	15.6179
269	649	1mer_C	181.75	181.75											30	11	2mer_GG_cap	321	331	E321:E331	107.916	7.41369	0
784	349	1mer_C	235.66	235.66											31	11	2mer_GT	332	342	E332:E342	229.525	29.3284	0		122.473	107.052	1.87408								2mer_GT	135.078	30.7803	9.28061
59	389	1mer_C	181.12	181.12											32	11	2mer_GT_cap	343	353	E343:E353	94.4473	9.34204	0
69	574	1mer_C	181.55	181.55											33	11	2mer_TA	354	364	E354:E364	281.537	62.799	0		113.666	167.871	2.47687								2mer_TA	191.781	63.3027	19.0865
299	689	1mer_C_cap	72.08	72.08	1mer_C_cap	1		11							34	11	2mer_TA_cap	365	375	E365:E375	89.7564	7.96999	0
874	429	1mer_C_cap	73.55	73.55											35	11	2mer_TC	376	386	E376:E386	304.445	44.1899	0		124.46	179.985	2.44613								2mer_TC	216.936	45.8744	13.8316
154	374	1mer_C_cap	79.91	79.91											36	11	2mer_TC_cap	387	397	E387:E397	87.5082	12.3172	0
819	614	1mer_C_cap	78.92	78.92											37	11	2mer_TG	398	408	E398:E408	294.474	71.7217	0		121.623	172.85	2.4212								2mer_TG	205.485	72.542	21.8722
359	614	1mer_C_cap	71.52	71.52											38	11	2mer_TG_cap	409	419	E409:E419	88.9891	10.878	0
59	424	1mer_C_cap	74.44	74.44											39	11	2mer_TT	420	430	E420:E430	205.411	45.6935	0		98.3482	107.063	2.08861								2mer_TT	127.898	46.2182	13.9353
289	334	1mer_C_cap	81.19	81.19											40	11	2mer_TT_cap	431	441	E431:E441	77.5127	6.94515	0
699	194	1mer_C_cap	86.38	86.38											41	11	3mer_AAA	442	452	E442:E452	1091.15	217.87	11		194.615	896.533	5.60669								3mer_AAA	936.943	218.286	65.8156
649	664	1mer_C_cap	78.92	78.92											42	11	3mer_AAA_cap	453	463	E453:E463	154.205	13.47	0
289	319	1mer_C_cap	86.38	86.38											43	11	3mer_AAC	464	474	E464:E474	1111.69	144.89	11		189.162	922.527	5.8769								3mer_AAC	978.461	146.084	44.0461
339	84	1mer_C_cap	87.86	87.86											44	11	3mer_AAC_cap	475	485	E475:E485	133.228	18.6447	0
784	454	1mer_G	160.39	160.39	1mer_G	1		11							45	11	3mer_AAG	486	496	E486:E496	879.291	151.222	10		272.95	606.341	3.22144								3mer_AAG	732.392	156.951	47.3224
969	394	1mer_G	194.23	194.23											46	11	3mer_AAG_cap	497	507	E497:E507	146.899	42.0168	0
969	689	1mer_G	300.61	300.61											47	11	3mer_AAT	508	518	E508:E518	585.671	125.683	2		170.114	415.557	3.44281								3mer_AAT	461.618	126.618	38.1767
464	624	1mer_G	146.25	146.25											48	11	3mer_AAT_cap	519	529	E519:E529	124.053	15.3539	0
604	229	1mer_G	254.2	254.2											49	11	3mer_ACA	530	540	E530:E540	539.125	136.74	1		179.722	359.403	2.99977								3mer_ACA	415.859	138.029	41.6173
539	304	1mer_G	264.69	264.69											50	11	3mer_ACA_cap	541	551	E541:E551	123.266	18.8187	0
614	354	1mer_G	266.47	266.47											51	11	3mer_ACC	552	562	E552:E562	639.487	129.142	3		140.93	498.557	4.53762								3mer_ACC	525.822	129.462	39.0341
199	744	1mer_G	192.41	192.41											52	11	3mer_ACC_cap	563	573	E563:E573	113.665	9.08819	0
149	259	1mer_G	179.98	179.98											53	11	3mer_ACG	574	584	E574:E584	483.81	98.7835	0		159.734	324.076	3.02884								3mer_ACG	360.084	99.5101	30.0034
184	649	1mer_G	194.64	194.64											54	11	3mer_ACG_cap	585	595	E585:E595	123.726	12.0027	0
934	629	1mer_G	239.59	239.59											55	11	3mer_ACT	596	606	E596:E606	504.318	136.888	1		139.52	364.798	3.61466								3mer_ACT	394.574	137.247	41.3817
869	399	1mer_G_cap	90.47	90.47	1mer_G_cap	1		11							56	11	3mer_ACT_cap	607	617	E607:E617	109.745	9.92517	0
959	249	1mer_G_cap	80.61	80.61											57	11	3mer_AGA	618	628	E618:E628	775.673	161.186	9		193.315	582.357	4.01247								3mer_AGA	638.359	162.263	48.9242
744	459	1mer_G_cap	70.17	70.17											58	11	3mer_AGA_cap	629	639	E629:E639	137.314	18.6673	0
9	169	1mer_G_cap	97.84	97.84											59	11	3mer_AGC	640	650	E640:E650	706.27	164.999	4		189.39	516.88	3.72919								3mer_AGC	578.184	166.26	50.1292
759	454	1mer_G_cap	76.14	76.14											60	11	3mer_AGC_cap	651	661	E651:E661	128.086	20.4344	0
334	339	1mer_G_cap	89.12	89.12											61	11	3mer_AGG	662	672	E662:E672	561.507	102.123	1		277.36	284.147	2.02447								3mer_AGG	419.217	111.607	33.6509
954	379	1mer_G_cap	76.56	76.56											62	11	3mer_AGG_cap	673	683	E673:E683	142.29	45.0234	0
244	564	1mer_G_cap	78.92	78.92											63	11	3mer_AGT	684	694	E684:E694	535.995	95.3728	1		166.596	369.4	3.21734								3mer_AGT	416.766	96.6709	29.1474
794	54	1mer_G_cap	76.34	76.34											64	11	3mer_AGT_cap	695	705	E695:E705	119.229	15.7889	0
64	599	1mer_G_cap	100.83	100.83											65	11	3mer_ATA	706	716	E706:E716	586.865	177.745	1		207.468	379.398	2.82871								3mer_ATA	459.584	179.744	54.1947
884	434	1mer_G_cap	82.19	82.19											66	11	3mer_ATA_cap	717	727	E717:E727	127.282	26.7287	0
164	84	1mer_T	163.72	163.72	1mer_T	1		11							67	11	3mer_ATC	728	738	E728:E738	621.708	154.887	2		180.34	441.368	3.44742								3mer_ATC	502.553	156.224	47.1033
534	494	1mer_T	190.19	190.19											68	11	3mer_ATC_cap	739	749	E739:E749	119.155	20.3949	0
304	24	1mer_T	150.97	150.97											69	11	3mer_ATG	750	760	E750:E760	465.762	81.5798	0		166.535	299.226	2.79677								3mer_ATG	355.463	83.7058	25.2382
314	669	1mer_T	151.31	151.31											70	11	3mer_ATG_cap	761	771	E761:E771	110.299	18.7454	0
974	244	1mer_T	148.08	148.08											71	11	3mer_ATT	772	782	E772:E782	502.715	140.004	1		188.467	314.247	2.66738								3mer_ATT	395.955	142.628	43.004
889	734	1mer_T	157.31	157.31											72	11	3mer_ATT_cap	783	793	E783:E793	106.76	27.2358	0
829	209	1mer_T	168.73	168.73											73	11	3mer_CAA	794	804	E794:E804	610.611	59.6893	1		226.101	384.51	2.70061								3mer_CAA	484.617	68.3835	20.6184
794	339	1mer_T	179.77	179.77											74	11	3mer_CAA_cap	805	815	E805:E815	125.994	33.3691	0
864	39	1mer_T	212.56	212.56											75	11	3mer_CAC	816	826	E816:E826	812.981	229.935	6		166.685	646.296	4.87736								3mer_CAC	689.456	230.384	69.4634
974	279	1mer_T	141.39	141.39											76	11	3mer_CAC_cap	827	837	E827:E837	123.525	14.3867	0
54	69	1mer_T	175.42	175.42											77	11	3mer_CAG	838	848	E838:E848	708.298	223.206	5		158.845	549.453	4.45905								3mer_CAG	583.859	223.5	67.3878
229	474	1mer_T_cap	78.91	78.91	1mer_T_cap	1		11							78	11	3mer_CAG_cap	849	859	E849:E859	124.439	11.4687	0
394	499	1mer_T_cap	70.78	70.78											79	11	3mer_CAT	860	870	E860:E870	577.546	109.739	2		143.5	434.046	4.02471								3mer_CAT	469.725	110.381	33.2812
379	569	1mer_T_cap	65.25	65.25											80	11	3mer_CAT_cap	871	881	E871:E881	107.821	11.8931	0
254	154	1mer_T_cap	77.61	77.61											81	11	3mer_CCA	882	892	E882:E892	405.525	61.8691	0		134.193	271.332	3.02196								3mer_CCA	305.896	62.9327	18.9749
449	99	1mer_T_cap	76.47	76.47											82	11	3mer_CCA_cap	893	903	E893:E903	99.6282	11.5215	0
684	139	1mer_T_cap	75.92	75.92											83	11	3mer_CCC	904	914	E904:E914	613.776	224.641	2		135.188	478.588	4.54016								3mer_CCC	510.921	224.899	67.8097
734	309	1mer_T_cap	74.7	74.7											84	11	3mer_CCC_cap	915	925	E915:E925	102.855	10.7776	0
204	319	1mer_T_cap	70	70											85	11	3mer_CCG	926	936	E926:E936	662.734	176.999	2		140.632	522.101	4.71252								3mer_CCG	545.378	177.169	53.4183
1019	359	1mer_T_cap	71.72	71.72											86	11	3mer_CCG_cap	937	947	E937:E947	117.355	7.75901	0
164	739	1mer_T_cap	86.28	86.28											87	11	3mer_CCT	948	958	E948:E958	449.197	98.6372	0		120.249	328.948	3.73555								3mer_CCT	355.739	99.0407	29.8619
434	294	1mer_T_cap	70.31	70.31											88	11	3mer_CCT_cap	959	969	E959:E969	93.4582	8.93037	0
349	399	2mer_AA	620.5	620.5	2mer_AA	1		11							89	11	3mer_CGA	970	980	E970:E980	936.855	284.779	8		183.187	753.668	5.11419								3mer_CGA	799.725	285.192	85.9886
604	9	2mer_AA	481.16	481.16											90	11	3mer_CGA_cap	981	991	E981:E991	137.131	15.3522	0
404	724	2mer_AA	370.61	370.61											91	11	3mer_CGC	992	1002	E992:E1002	1125.45	276.55	11		210.571	914.881	5.34477								3mer_CGC	975.167	277.279	83.6029
439	294	2mer_AA	576.28	576.28											92	11	3mer_CGC_cap	1003	1013	E1003:E1013	150.285	20.0954	0
949	549	2mer_AA	347.64	347.64											93	11	3mer_CGG	1014	1024	E1014:E1024	1241.22	328.858	11		208.726	1032.49	5.94663								3mer_CGG	1098.4	329.591	99.3755
694	554	2mer_AA	600.12	600.12											94	11	3mer_CGG_cap	1025	1035	E1025:E1035	142.814	21.9709	0
59	439	2mer_AA	370.22	370.22											95	11	3mer_CGT	1036	1046	E1036:E1046	924.436	166.529	10		180.936	743.501	5.1092								3mer_CGT	786.436	167.143	50.3956
499	524	2mer_AA	562.86	562.86											96	11	3mer_CGT_cap	1047	1057	E1047:E1057	138	14.3119	0
14	9	2mer_AA	363.14	363.14											97	11	3mer_CTA	1058	1068	E1058:E1068	405.885	97.7682	0		131.861	274.024	3.07813								3mer_CTA	308.009	98.4224	29.6755
439	724	2mer_AA	264.97	264.97											98	11	3mer_CTA_cap	1069	1079	E1069:E1079	97.8755	11.3284	0
164	189	2mer_AA	435.36	435.36											99	11	3mer_CTC	1080	1090	E1080:E1090	570.704	175.866	3		212.817	357.887	2.68166								3mer_CTC	453.264	178.716	53.8849
789	654	2mer_AA_cap	99.17	99.17	2mer_AA_cap	1		11							100	11	3mer_CTC_cap	1091	1101	E1091:E1101	117.44	31.7923	0
34	444	2mer_AA_cap	111.81	111.81											101	11	3mer_CTG	1102	1112	E1102:E1112	519.97	71.1963	0		159.931	360.039	3.25121								3mer_CTG	412.562	73.3173	22.106
209	299	2mer_AA_cap	102	102											102	11	3mer_CTG_cap	1113	1123	E1113:E1123	107.408	17.5077	0
444	494	2mer_AA_cap	106.22	106.22											103	11	3mer_CTT	1124	1134	E1124:E1134	419.755	74.6374	0		153.959	265.796	2.72641								3mer_CTT	316.563	76.5317	23.0752
909	484	2mer_AA_cap	103.72	103.72											104	11	3mer_CTT_cap	1135	1145	E1135:E1145	103.193	16.9222	0
119	379	2mer_AA_cap	98.97	98.97											105	11	3mer_GAA	1146	1156	E1146:E1156	612.252	61.6131	1		231.564	380.688	2.64399								3mer_GAA	463.466	67.5095	20.3549
749	29	2mer_AA_cap	101.42	101.42											106	11	3mer_GAA_cap	1157	1167	E1157:E1167	148.785	27.5928	0
809	464	2mer_AA_cap	98.69	98.69											107	11	3mer_GAC	1168	1178	E1168:E1178	733.627	96.8791	8		180.296	553.331	4.06902								3mer_GAC	593.807	97.8141	29.4921
524	39	2mer_AA_cap	100.22	100.22											108	11	3mer_GAC_cap	1179	1189	E1179:E1189	139.82	13.492	0
454	514	2mer_AA_cap	100.53	100.53											109	11	3mer_GAG	1190	1200	E1190:E1200	555.152	94.7421	0		168.339	386.813	3.29783								3mer_GAG	424.306	95.5628	28.8133
694	354	2mer_AA_cap	125.61	125.61											110	11	3mer_GAG_cap	1201	1211	E1201:E1211	130.845	12.4978	0
884	694	2mer_AC	411.2	411.2	2mer_AC	1		11							111	11	3mer_GAT	1212	1222	E1212:E1222	525.145	160.648	2		210.745	314.399	2.49184								3mer_GAT	395.261	162.894	49.1143
99	314	2mer_AC	337.19	337.19											112	11	3mer_GAT_cap	1223	1233	E1223:E1233	129.884	26.9539	0
644	444	2mer_AC	522.17	522.17											113	11	3mer_GCA	1234	1244	E1234:E1244	410.322	79.5928	0		145.397	264.924	2.82207								3mer_GCA	291.647	80.0897	24.1479
139	164	2mer_AC	542.94	542.94											114	11	3mer_GCA_cap	1245	1255	E1245:E1255	118.675	8.9076	0
114	39	2mer_AC	644.23	644.23											115	11	3mer_GCC	1256	1266	E1256:E1266	447.545	118.855	0		195.047	252.497	2.29455								3mer_GCC	327.487	121.456	36.6202
954	729	2mer_AC	381.3	381.3											116	11	3mer_GCC_cap	1267	1277	E1267:E1277	120.057	24.9966	0
109	709	2mer_AC	398.61	398.61											117	11	3mer_GCG	1278	1288	E1278:E1288	400.275	31.9879	0		174.185	226.09	2.29799								3mer_GCG	283.312	37.2429	11.2292
974	19	2mer_AC	763.86	763.86											118	11	3mer_GCG_cap	1289	1299	E1289:E1299	116.964	19.0738	0
834	569	2mer_AC	436.67	436.67											119	11	3mer_GCT	1300	1310	E1300:E1310	355.359	57.9805	0		177.451	177.908	2.00258								3mer_GCT	240.315	61.5992	18.5729
199	269	2mer_AC	437.08	437.08											120	11	3mer_GCT_cap	1311	1321	E1311:E1321	115.045	20.8021	0
639	704	2mer_AC	450.62	450.62											121	11	3mer_GGA	1322	1332	E1322:E1332	535.808	100.491	1		282.055	253.753	1.89966								3mer_GGA	389.507	110.209	33.2294
199	364	2mer_AC_cap	98.23	98.23	2mer_AC_cap	1		11							122	11	3mer_GGA_cap	1333	1343	E1333:E1343	146.301	45.2513	0
834	534	2mer_AC_cap	104.31	104.31											123	11	3mer_GGC	1344	1354	E1344:E1354	555.234	48.0178	0		178.427	376.807	3.11183								3mer_GGC	437.933	52.1619	15.7274
984	514	2mer_AC_cap	113.2	113.2											124	11	3mer_GGC_cap	1355	1365	E1355:E1365	117.301	20.3753	0
174	289	2mer_AC_cap	98.39	98.39											125	11	3mer_GGG	1366	1376	E1366:E1376	500.324	77.1641	0		208.075	292.249	2.40454								3mer_GGG	372.559	81.6758	24.6262
759	64	2mer_AC_cap	101.78	101.78											126	11	3mer_GGG_cap	1377	1387	E1377:E1387	127.765	26.7701	0
634	614	2mer_AC_cap	103.84	103.84											127	11	3mer_GGT	1388	1398	E1388:E1398	346.467	85.6338	0		138.988	207.479	2.49278								3mer_GGT	238.445	86.2536	26.0064
539	724	2mer_AC_cap	83.17	83.17											128	11	3mer_GGT_cap	1399	1409	E1399:E1409	108.022	10.3222	0
829	564	2mer_AC_cap	97.67	97.67											129	11	3mer_GTA	1410	1420	E1410:E1420	371.454	51.6601	0		141.371	230.083	2.62751								3mer_GTA	263.267	52.8311	15.9292
564	754	2mer_AC_cap	92.62	92.62											130	11	3mer_GTA_cap	1421	1431	E1421:E1431	108.186	11.0615	0
884	49	2mer_AC_cap	121.72	121.72											131	11	3mer_GTC	1432	1442	E1432:E1442	377.177	72.8867	0		118.119	259.059	3.19321								3mer_GTC	273.663	73.049	22.0251
69	149	2mer_AC_cap	123.83	123.83											132	11	3mer_GTC_cap	1443	1453	E1443:E1453	103.515	4.86801	0
629	34	2mer_AG	357.91	357.91	2mer_AG	1		11							133	11	3mer_GTG	1454	1464	E1454:E1464	349.729	45.6656	0		148.992	200.737	2.3473								3mer_GTG	240.988	47.5958	14.3507
114	149	2mer_AG	408.44	408.44											134	11	3mer_GTG_cap	1465	1475	E1465:E1475	108.741	13.4171	0
754	184	2mer_AG	428.81	428.81											135	11	3mer_GTT	1476	1486	E1476:E1486	253.918	25.7567	0		149.857	104.061	1.6944								3mer_GTT	150.247	30.0072	9.04751
504	469	2mer_AG	489.28	489.28											136	11	3mer_GTT_cap	1487	1497	E1487:E1497	103.671	15.3955	0
714	594	2mer_AG	448.11	448.11											137	11	3mer_TAA	1498	1508	E1498:E1508	490.83	90.5672	0		168.034	322.796	2.92101								3mer_TAA	377.575	92.3895	27.8565
819	359	2mer_AG	428.61	428.61											138	11	3mer_TAA_cap	1509	1519	E1509:E1519	113.255	18.2596	0
9	174	2mer_AG	384.39	384.39											139	11	3mer_TAC	1520	1530	E1520:E1530	569.415	104.042	1		160.892	408.523	3.53912								3mer_TAC	456.655	105.272	31.7408
24	499	2mer_AG	351.06	351.06											140	11	3mer_TAC_cap	1531	1541	E1531:E1541	112.76	16.0438	0
539	639	2mer_AG	249.14	249.14											141	11	3mer_TAG	1542	1552	E1542:E1552	538.445	146.89	1		171.419	367.026	3.14111								3mer_TAG	424.703	148.143	44.6667
224	209	2mer_AG	406.34	406.34											142	11	3mer_TAG_cap	1553	1563	E1553:E1563	113.742	19.2257	0
4	59	2mer_AG	337.22	337.22											143	11	3mer_TAT	1564	1574	E1564:E1574	375.44	61.8697	0		108.246	267.194	3.46839								3mer_TAT	283.631	62.1119	18.7274
274	614	2mer_AG_cap	92.44	92.44	2mer_AG_cap	1		11							144	11	3mer_TAT_cap	1575	1585	E1575:E1585	91.8091	5.47904	0
989	449	2mer_AG_cap	81.55	81.55											145	11	3mer_TCA	1586	1596	E1586:E1596	383.954	72.3593	0		120.494	263.46	3.1865								3mer_TCA	290.075	72.9011	21.9805
894	524	2mer_AG_cap	101.86	101.86											146	11	3mer_TCA_cap	1597	1607	E1597:E1607	93.8782	8.87187	0
644	44	2mer_AG_cap	103.77	103.77											147	11	3mer_TCC	1608	1618	E1608:E1618	464.014	67.9525	0		125.195	338.819	3.70633								3mer_TCC	370.454	68.7658	20.7337
469	34	2mer_AG_cap	98.02	98.02											148	11	3mer_TCC_cap	1619	1629	E1619:E1629	93.56	10.545	0
289	119	2mer_AG_cap	102.69	102.69											149	11	3mer_TCG	1630	1640	E1630:E1640	451.113	54.7442	0		177.411	273.701	2.54275								3mer_TCG	350.795	60.4758	18.2341
729	444	2mer_AG_cap	89.28	89.28											150	11	3mer_TCG_cap	1641	1651	E1641:E1651	100.317	25.698	0
24	4	2mer_AG_cap	109.27	109.27											151	11	3mer_TCT	1652	1662	E1652:E1662	310.899	77.894	0		106.267	204.632	2.92563								3mer_TCT	226.764	78.2426	23.591
49	454	2mer_AG_cap	92.56	92.56											152	11	3mer_TCT_cap	1663	1673	E1663:E1673	84.1355	7.37732	0
504	694	2mer_AG_cap	82.94	82.94											153	11	3mer_TGA	1674	1684	E1674:E1684	517.051	76.2989	0		129.963	387.087	3.97843								3mer_TGA	410.724	76.7046	23.1273
254	264	2mer_AG_cap	110.19	110.19											154	11	3mer_TGA_cap	1685	1695	E1685:E1695	106.327	7.87874	0
474	419	2mer_AT	385.36	385.36	2mer_AT	1		11							155	11	3mer_TGC	1696	1706	E1696:E1706	596.363	112.393	2		211.873	384.49	2.81472								3mer_TGC	472.958	116.197	35.0348
464	334	2mer_AT	372.02	372.02											156	11	3mer_TGC_cap	1707	1717	E1707:E1717	123.405	29.4895	0
384	694	2mer_AT	176.23	176.23											157	11	3mer_TGG	1718	1728	E1718:E1728	549.554	202.637	2		146.106	403.448	3.76134								3mer_TGG	434.684	202.905	61.178
394	349	2mer_AT	365.08	365.08											158	11	3mer_TGG_cap	1729	1739	E1729:E1739	114.87	10.412	0
894	564	2mer_AT	285.64	285.64											159	11	3mer_TGT	1740	1750	E1740:E1750	408.403	113.745	0		135.82	272.583	3.00694								3mer_TGT	306.785	114.315	34.4674
874	284	2mer_AT	307.45	307.45											160	11	3mer_TGT_cap	1751	1761	E1751:E1761	101.617	11.4009	0
934	634	2mer_AT	332.81	332.81											161	11	3mer_TTA	1762	1772	E1762:E1772	278.144	74.4299	0		193.48	84.6641	1.43759								3mer_TTA	169.499	79.6208	24.0066
44	299	2mer_AT	314	314											162	11	3mer_TTA_cap	1773	1783	E1773:E1783	108.645	28.2783	0
44	369	2mer_AT	387.58	387.58											163	11	3mer_TTC	1784	1794	E1784:E1794	437.115	101.766	0		178.832	258.282	2.44427								3mer_TTC	331.412	104.644	31.5515
469	239	2mer_AT	440.91	440.91											164	11	3mer_TTC_cap	1795	1805	E1795:E1805	105.703	24.3766	0
569	639	2mer_AT	216.84	216.84											165	11	3mer_TTG	1806	1816	E1806:E1816	309.775	36.1459	0		129.279	180.496	2.39618								3mer_TTG	214.7	37.9013	11.4277
929	164	2mer_AT_cap	84.14	84.14	2mer_AT_cap	1		11							166	11	3mer_TTG_cap	1817	1827	E1817:E1827	95.0755	11.4012	0
774	84	2mer_AT_cap	90.48	90.48											167	11	3mer_TTT	1828	1838	E1828:E1838	267.165	61.9197	0		107.731	159.435	2.47994								3mer_TTT	182.912	62.4122	18.818
459	564	2mer_AT_cap	73.53	73.53											168	11	3mer_TTT_cap	1839	1849	E1839:E1849	84.2536	7.82565	0
379	324	2mer_AT_cap	100.19	100.19											169	11	4mer_AAAA	1850	1860	E1850:E1860	1178.5	243.805	11		228.34	950.159	5.16115								4mer_AAAA	1011.82	244.67	73.7707
184	484	2mer_AT_cap	79.52	79.52											170	11	4mer_AAAA_cap	1861	1871	E1861:E1871	166.675	20.555	0
234	639	2mer_AT_cap	81.34	81.34											171	11	4mer_AAAC	1872	1882	E1872:E1882	1192.58	251.002	11		309.67	882.913	3.85114								4mer_AAAC	1013.78	254.765	76.8144
9	314	2mer_AT_cap	80.52	80.52											172	11	4mer_AAAC_cap	1883	1893	E1883:E1893	178.807	43.6209	0
859	169	2mer_AT_cap	90.39	90.39											173	11	4mer_AAAG	1894	1904	E1894:E1904	1044.5	351.53	10		234.35	810.153	4.45702								4mer_AAAG	878.924	352.277	106.215
894	709	2mer_AT_cap	81.95	81.95											174	11	4mer_AAAG_cap	1905	1915	E1905:E1915	165.58	22.9234	0
434	284	2mer_AT_cap	93.55	93.55											175	11	4mer_AAAT	1916	1926	E1916:E1926	927.573	163.845	10		275.309	652.264	3.36921								4mer_AAAT	763.585	167.995	50.6523
174	319	2mer_AT_cap	85.03	85.03											176	11	4mer_AAAT_cap	1927	1937	E1927:E1937	163.987	37.1071	0
109	749	2mer_CA	464.53	464.53	2mer_CA	1		11							177	11	4mer_AACA	1938	1948	E1938:E1948	1223.33	463.264	10		198.54	1024.79	6.16164								4mer_AACA	1063.21	463.441	139.733
189	389	2mer_CA	345.28	345.28											178	11	4mer_AACA_cap	1949	1959	E1949:E1959	160.12	12.8068	0
814	204	2mer_CA	374.03	374.03											179	11	4mer_AACC	1960	1970	E1960:E1970	1212.03	315.616	11		194.473	1017.55	6.23235								4mer_AACC	1056.05	315.877	95.2404
49	359	2mer_CA	390.75	390.75											180	11	4mer_AACC_cap	1971	1981	E1971:E1981	155.972	12.8338	0
429	539	2mer_CA	351.11	351.11											181	11	4mer_AACG	1982	1992	E1982:E1992	1025.33	118.253	11		390.467	634.859	2.6259								4mer_AACG	841.345	136.825	41.2543
294	44	2mer_CA	341.17	341.17											182	11	4mer_AACG_cap	1993	2003	E1993:E2003	183.98	68.829	0
289	664	2mer_CA	312.69	312.69											183	11	4mer_AACT	2004	2014	E2004:E2014	940.206	101.122	11		228.428	711.778	4.11599								4mer_AACT	786.464	104.141	31.3998
384	214	2mer_CA	376.91	376.91											184	11	4mer_AACT_cap	2015	2025	E2015:E2025	153.743	24.8951	0
519	59	2mer_CA	371.31	371.31											185	11	4mer_AAGA	2026	2036	E2026:E2036	1168.16	409.4	10		245.825	922.332	4.75199								4mer_AAGA	989.74	410.016	123.624
479	699	2mer_CA	201.34	201.34											186	11	4mer_AAGA_cap	2037	2047	E2037:E2047	178.417	22.4692	0
404	119	2mer_CA	367.42	367.42											187	11	4mer_AAGC	2048	2058	E2048:E2058	962.402	205.92	10		295.381	667.021	3.25817								4mer_AAGC	787.562	209.804	63.2582
474	99	2mer_CA_cap	92.72	92.72	2mer_CA_cap	1		11							188	11	4mer_AAGC_cap	2059	2069	E2059:E2069	174.84	40.1803	0
64	399	2mer_CA_cap	87.31	87.31											189	11	4mer_AAGG	2070	2080	E2070:E2080	884.069	160.044	10		201.534	682.535	4.3867								4mer_AAGG	721.894	160.581	48.4168
749	94	2mer_CA_cap	96.2	96.2											190	11	4mer_AAGG_cap	2081	2091	E2081:E2091	162.175	13.1195	0
99	699	2mer_CA_cap	113.61	113.61											191	11	4mer_AAGT	2092	2102	E2092:E2102	711.48	143.097	7		242.569	468.911	2.9331								4mer_AAGT	548.915	145.561	43.8884
4	439	2mer_CA_cap	106.73	106.73											192	11	4mer_AAGT_cap	2103	2113	E2103:E2113	162.565	26.6682	0
819	679	2mer_CA_cap	71.36	71.36											193	11	4mer_AATA	2114	2124	E2114:E2124	856.958	267.348	8		159.413	697.545	5.37571								4mer_AATA	722.408	267.476	80.6471
909	534	2mer_CA_cap	83.23	83.23											194	11	4mer_AATA_cap	2125	2135	E2125:E2135	134.55	8.28765	0
549	339	2mer_CA_cap	87.36	87.36											195	11	4mer_AATC	2136	2146	E2136:E2146	828.403	265.396	6		203.941	624.462	4.06197								4mer_AATC	686.958	266.212	80.2661
734	104	2mer_CA_cap	94.81	94.81											196	11	4mer_AATC_cap	2147	2157	E2147:E2157	141.445	20.8321	0
644	724	2mer_CA_cap	90.06	90.06											197	11	4mer_AATG	2158	2168	E2158:E2168	654.331	84.4793	4		283.647	370.684	2.30685								4mer_AATG	500.578	94.9288	28.6221
434	439	2mer_CA_cap	90.81	90.81											198	11	4mer_AATG_cap	2169	2179	E2169:E2179	153.753	43.2981	0
319	619	2mer_CC	330.88	330.88	2mer_CC	1		11							199	11	4mer_AATT	2180	2190	E2180:E2190	666.998	149.509	6		183.915	483.083	3.62666								4mer_AATT	534.522	150.489	45.3741
394	724	2mer_CC	296.27	296.27											200	11	4mer_AATT_cap	2191	2201	E2191:E2201	132.476	17.1463	0
474	449	2mer_CC	442.8	442.8											201	11	4mer_ACAA	2202	2212	E2202:E2212	532.152	110.738	1		273.102	259.05	1.94855								4mer_ACAA	387.353	118.71	35.7923
879	104	2mer_CC	396.39	396.39											202	11	4mer_ACAA_cap	2213	2223	E2213:E2223	144.799	42.7676	0
264	719	2mer_CC	281.36	281.36											203	11	4mer_ACAC	2224	2234	E2224:E2234	547.416	71.9031	0		179.555	367.862	3.04875								4mer_ACAC	425.402	74.4172	22.4376
554	299	2mer_CC	447.44	447.44											204	11	4mer_ACAC_cap	2235	2245	E2235:E2245	122.015	19.18	0
804	184	2mer_CC	392.84	392.84											205	11	4mer_ACAG	2246	2256	E2246:E2256	476.645	92.5548	0		155.656	320.989	3.06217								4mer_ACAG	348.658	93.0132	28.0445
904	279	2mer_CC	328.16	328.16											206	11	4mer_ACAG_cap	2257	2267	E2257:E2267	127.987	9.22291	0
989	444	2mer_CC	213.48	213.48											207	11	4mer_ACAT	2268	2278	E2268:E2278	529.007	151.376	2		169.841	359.166	3.11472								4mer_ACAT	410.836	152.352	45.936
139	399	2mer_CC	317.2	317.2											208	11	4mer_ACAT_cap	2279	2289	E2279:E2289	118.171	17.2234	0
139	44	2mer_CC	539.86	539.86											209	11	4mer_ACCA	2290	2300	E2290:E2300	593.255	119.162	2		211.221	382.035	2.8087								4mer_ACCA	459.619	121.936	36.7651
824	424	2mer_CC_cap	93.55	93.55	2mer_CC_cap	1		11							210	11	4mer_ACCA_cap	2301	2311	E2301:E2311	133.636	25.8614	0
769	664	2mer_CC_cap	93.7	93.7											211	11	4mer_ACCC	2312	2322	E2312:E2322	556.518	175.038	2		213.809	342.709	2.60288								4mer_ACCC	424.125	177.129	53.4065
289	94	2mer_CC_cap	90.19	90.19											212	11	4mer_ACCC_cap	2323	2333	E2323:E2333	132.393	27.1387	0
259	214	2mer_CC_cap	88.33	88.33											213	11	4mer_ACCG	2334	2344	E2334:E2344	376.277	118.265	0		153.983	222.294	2.44363								4mer_ACCG	255.806	118.791	35.8169
259	339	2mer_CC_cap	93.72	93.72											214	11	4mer_ACCG_cap	2345	2355	E2345:E2355	120.471	11.1707	0
319	699	2mer_CC_cap	91.73	91.73											215	11	4mer_ACCT	2356	2366	E2356:E2366	510.399	94.6571	0		192.141	318.258	2.65638								4mer_ACCT	384.485	97.1972	29.3061
744	524	2mer_CC_cap	92.61	92.61											216	11	4mer_ACCT_cap	2367	2377	E2367:E2377	125.914	22.0757	0
364	629	2mer_CC_cap	81.16	81.16											217	11	4mer_ACGA	2378	2388	E2378:E2388	619.065	101.538	3		195.665	423.4	3.1639								4mer_ACGA	471.439	102.793	30.9931
659	444	2mer_CC_cap	91.59	91.59											218	11	4mer_ACGA_cap	2389	2399	E2389:E2399	147.625	16.0132	0
469	334	2mer_CC_cap	95.39	95.39											219	11	4mer_ACGC	2400	2410	E2400:E2410	611.702	124.083	3		232.966	378.736	2.62572								4mer_ACGC	449.015	126.275	38.0734
74	259	2mer_CC_cap	99.89	99.89											220	11	4mer_ACGC_cap	2411	2421	E2411:E2421	162.687	23.4261	0
749	304	2mer_CG	574.2	574.2	2mer_CG	1		11							221	11	4mer_ACGG	2422	2432	E2422:E2432	494.746	81.5822	0		174.964	319.782	2.8277								4mer_ACGG	358.173	82.5798	24.8987
274	414	2mer_CG	573.23	573.23											222	11	4mer_ACGG_cap	2433	2443	E2433:E2443	136.574	12.7969	0
784	729	2mer_CG	399.58	399.58											223	11	4mer_ACGT	2444	2454	E2444:E2454	536.936	106.753	1		219.416	317.52	2.44711								4mer_ACGT	390.012	109.454	33.0017
524	549	2mer_CG	384.62	384.62											224	11	4mer_ACGT_cap	2455	2465	E2455:E2465	146.925	24.1639	0
559	369	2mer_CG	705.19	705.19											225	11	4mer_ACTA	2466	2476	E2466:E2476	457.395	59.2727	0		170.59	286.804	2.68124								4mer_ACTA	332.029	61.1597	18.4403
669	339	2mer_CG	694.19	694.19											226	11	4mer_ACTA_cap	2477	2487	E2477:E2487	125.365	15.075	0
374	314	2mer_CG	625.27	625.27											227	11	4mer_ACTC	2488	2498	E2488:E2498	568.436	181.925	1		163.097	405.339	3.48527								4mer_ACTC	444.73	182.398	54.9951
249	284	2mer_CG	547.53	547.53											228	11	4mer_ACTC_cap	2499	2509	E2499:E2509	123.706	13.1302	0
534	189	2mer_CG	653.72	653.72											229	11	4mer_ACTG	2510	2520	E2510:E2520	436.135	76.2543	0		157.051	279.083	2.77702								4mer_ACTG	308.105	76.8655	23.1758
734	149	2mer_CG	595.3	595.3											230	11	4mer_ACTG_cap	2521	2531	E2521:E2531	128.029	9.67406	0
504	459	2mer_CG	673.47	673.47											231	11	4mer_ACTT	2532	2542	E2532:E2542	479.325	125.457	1		129.517	349.808	3.70087								4mer_ACTT	382.496	125.929	37.9691
969	739	2mer_CG_cap	150.78	150.78	2mer_CG_cap	1		11							232	11	4mer_ACTT_cap	2543	2553	E2543:E2553	96.8282	10.8962	0
1009	29	2mer_CG_cap	196.42	196.42											233	11	4mer_AGAA	2554	2564	E2554:E2564	969.537	243.521	10		252.028	717.51	3.84695								4mer_AGAA	791.958	244.782	73.8046
224	444	2mer_CG_cap	106.19	106.19											234	11	4mer_AGAA_cap	2565	2575	E2565:E2575	177.579	24.8162	0
304	304	2mer_CG_cap	121.56	121.56											235	11	4mer_AGAC	2576	2586	E2576:E2586	857.643	239.533	8		271.999	585.644	3.15311								4mer_AGAC	688.635	241.981	72.96
819	719	2mer_CG_cap	74.23	74.23											236	11	4mer_AGAC_cap	2587	2597	E2587:E2597	169.008	34.3302	0
634	264	2mer_CG_cap	111.08	111.08											237	11	4mer_AGAG	2598	2608	E2598:E2608	839.768	158.058	8		211.701	628.067	3.96676								4mer_AGAG	676.337	158.875	47.9026
759	364	2mer_CG_cap	111.36	111.36											238	11	4mer_AGAG_cap	2609	2619	E2609:E2619	163.431	16.0901	0
339	179	2mer_CG_cap	103.17	103.17											239	11	4mer_AGAT	2620	2630	E2620:E2630	890.081	250.82	10		182.067	708.014	4.88876								4mer_AGAT	748.603	251.185	75.735
139	199	2mer_CG_cap	92.41	92.41											240	11	4mer_AGAT_cap	2631	2641	E2631:E2641	141.478	13.5295	0
379	189	2mer_CG_cap	111.64	111.64											241	11	4mer_AGCA	2642	2652	E2642:E2652	786.687	268.098	4		277.514	509.173	2.83477								4mer_AGCA	631.905	271.201	81.7703
334	429	2mer_CG_cap	105.78	105.78											242	11	4mer_AGCA_cap	2653	2663	E2653:E2663	154.783	40.9104	0
339	329	2mer_CT	336.72	336.72	2mer_CT	1		11							243	11	4mer_AGCC	2664	2674	E2664:E2674	756.368	183.217	5		170.611	585.757	4.43328								4mer_AGCC	620.427	183.581	55.3518
579	369	2mer_CT	405.58	405.58											244	11	4mer_AGCC_cap	2675	2685	E2675:E2685	135.941	11.5568	0
94	149	2mer_CT	335.56	335.56											245	11	4mer_AGCG	2686	2696	E2686:E2696	662.653	132.742	5		192.617	470.036	3.44026								4mer_AGCG	524.234	133.966	40.3921
434	419	2mer_CT	302.91	302.91											246	11	4mer_AGCG_cap	2697	2707	E2697:E2707	138.419	18.066	0
159	569	2mer_CT	237.27	237.27											247	11	4mer_AGCT	2708	2718	E2708:E2718	715.608	111.212	7		174.46	541.148	4.10185								4mer_AGCT	592.15	112.504	33.9211
974	34	2mer_CT	539.02	539.02											248	11	4mer_AGCT_cap	2719	2729	E2719:E2729	123.458	17.0006	0
139	349	2mer_CT	251.83	251.83											249	11	4mer_AGGA	2730	2740	E2730:E2740	702.763	141.385	6		212.808	489.955	3.30234								4mer_AGGA	552.511	142.914	43.0902
809	284	2mer_CT	296.55	296.55											250	11	4mer_AGGA_cap	2741	2751	E2741:E2751	150.252	20.852	0
244	454	2mer_CT	175.03	175.03											251	11	4mer_AGGC	2752	2762	E2752:E2762	729.395	98.4095	7		169.379	560.016	4.30628								4mer_AGGC	599.039	99.2654	29.9296
594	194	2mer_CT	328.17	328.17											252	11	4mer_AGGC_cap	2763	2773	E2763:E2773	130.356	13.0077	0
184	614	2mer_CT	242.33	242.33											253	11	4mer_AGGG	2774	2784	E2774:E2784	846.022	168.396	9		288.697	557.324	2.93048								4mer_AGGG	688.008	173.939	52.4447
89	49	2mer_CT_cap	124.08	124.08	2mer_CT_cap	1		11							254	11	4mer_AGGG_cap	2785	2795	E2785:E2795	158.014	43.5613	0
864	404	2mer_CT_cap	92.69	92.69											255	11	4mer_AGGT	2796	2806	E2796:E2806	716.588	172.374	4		185.757	530.831	3.85766								4mer_AGGT	585.988	173.351	52.2674
399	214	2mer_CT_cap	89.39	89.39											256	11	4mer_AGGT_cap	2807	2817	E2807:E2817	130.6	18.3857	0
489	279	2mer_CT_cap	86.8	86.8											257	11	4mer_AGTA	2818	2828	E2818:E2828	493.257	87.5668	0		157.759	335.498	3.12664								4mer_AGTA	370.109	88.3235	26.6306
764	274	2mer_CT_cap	77.72	77.72											258	11	4mer_AGTA_cap	2829	2839	E2829:E2839	123.148	11.537	0
604	299	2mer_CT_cap	79.81	79.81											259	11	4mer_AGTC	2840	2850	E2840:E2850	614.342	204.309	2		222.227	392.114	2.76447								4mer_AGTC	485.614	206.672	62.3141
464	419	2mer_CT_cap	81.06	81.06											260	11	4mer_AGTC_cap	2851	2861	E2851:E2861	128.728	31.1664	0
979	609	2mer_CT_cap	108	108											261	11	4mer_AGTG	2862	2872	E2862:E2872	591.896	99.8152	2		144.395	447.501	4.09915								4mer_AGTG	466.478	100.015	30.1558
1004	509	2mer_CT_cap	94.52	94.52											262	11	4mer_AGTG_cap	2873	2883	E2873:E2883	125.418	6.32559	0
254	584	2mer_CT_cap	84.45	84.45											263	11	4mer_AGTT	2884	2894	E2884:E2894	457.275	83.0725	0		172.592	284.683	2.64945								4mer_AGTT	346.667	85.6033	25.8104
69	484	2mer_CT_cap	122.06	122.06											264	11	4mer_AGTT_cap	2895	2905	E2895:E2905	110.608	20.6614	0
674	349	2mer_GA	521.19	521.19	2mer_GA	1		11							265	11	4mer_ATAA	2906	2916	E2906:E2916	674.487	121.044	7		198.356	476.132	3.40039								4mer_ATAA	536.313	122.695	36.9939
794	249	2mer_GA	434	434											266	11	4mer_ATAA_cap	2917	2927	E2917:E2927	138.175	20.0603	0
534	379	2mer_GA	608.92	608.92											267	11	4mer_ATAC	2928	2938	E2928:E2938	708.831	89.3382	6		163.31	545.521	4.34039								4mer_ATAC	591.026	90.6168	27.322
444	444	2mer_GA	516.19	516.19											268	11	4mer_ATAC_cap	2939	2949	E2939:E2949	117.805	15.1686	0
869	189	2mer_GA	454.53	454.53											269	11	4mer_ATAG	2950	2960	E2950:E2960	573.534	112.374	1		204.147	369.386	2.80941								4mer_ATAG	431.986	114.295	34.4613
79	734	2mer_GA	620.72	620.72											270	11	4mer_ATAG_cap	2961	2971	E2961:E2971	141.547	20.8667	0
674	539	2mer_GA	453.91	453.91											271	11	4mer_ATAT	2972	2982	E2972:E2982	491.573	55.4857	0		170.029	321.544	2.89112								4mer_ATAT	374.901	58.2665	17.568
199	264	2mer_GA	430.16	430.16											272	11	4mer_ATAT_cap	2983	2993	E2983:E2993	116.672	17.7856	0
214	749	2mer_GA	385.19	385.19											273	11	4mer_ATCA	2994	3004	E2994:E3004	663.602	134.2	3		322.738	340.864	2.05616								4mer_ATCA	511.012	145.693	43.928
884	84	2mer_GA	460.89	460.89											274	11	4mer_ATCA_cap	3005	3015	E3005:E3015	152.59	56.7161	0
374	119	2mer_GA	409.98	409.98											275	11	4mer_ATCC	3016	3026	E3016:E3026	653.23	129.329	5		179.666	473.564	3.63581								4mer_ATCC	527.541	130.575	39.3697
729	584	2mer_GA_cap	102.34	102.34	2mer_GA_cap	1		11							276	11	4mer_ATCC_cap	3027	3037	E3027:E3037	125.689	17.9922	0
49	24	2mer_GA_cap	146.45	146.45											277	11	4mer_ATCG	3038	3048	E3038:E3048	716.542	90.571	7		240.09	476.452	2.98448								4mer_ATCG	575.913	96.4482	29.0802
764	94	2mer_GA_cap	103.48	103.48											278	11	4mer_ATCG_cap	3049	3059	E3049:E3059	140.629	33.1535	0
589	194	2mer_GA_cap	118.06	118.06											279	11	4mer_ATCT	3060	3070	E3060:E3070	619.305	135.282	3		127.903	491.402	4.842								4mer_ATCT	508.154	135.397	40.8237
644	584	2mer_GA_cap	107.97	107.97											280	11	4mer_ATCT_cap	3071	3081	E3071:E3081	111.151	5.58394	0
574	649	2mer_GA_cap	89.5	89.5											281	11	4mer_ATGA	3082	3092	E3082:E3092	583.321	188.133	1		155.8	427.521	3.74403								4mer_ATGA	458.705	188.42	56.8107
744	109	2mer_GA_cap	106.22	106.22											282	11	4mer_ATGA_cap	3093	3103	E3093:E3103	124.616	10.3946	0
864	579	2mer_GA_cap	99.5	99.5											283	11	4mer_ATGC	3104	3114	E3104:E3114	568.073	122.313	3		205.109	362.964	2.76961								4mer_ATGC	437.223	124.793	37.6265
514	9	2mer_GA_cap	106.55	106.55											284	11	4mer_ATGC_cap	3115	3125	E3115:E3125	130.85	24.753	0
114	384	2mer_GA_cap	114.06	114.06											285	11	4mer_ATGG	3126	3136	E3126:E3136	509.288	65.6824	0		253.05	256.238	2.0126								4mer_ATGG	375.925	76.8495	23.171
809	574	2mer_GA_cap	104.83	104.83											286	11	4mer_ATGG_cap	3137	3147	E3137:E3147	133.363	39.8957	0
834	264	2mer_GC	417.67	417.67	2mer_GC	1		11							287	11	4mer_ATGT	3148	3158	E3148:E3158	459.778	70.1937	0		131.253	328.525	3.50298								4mer_ATGT	351.528	70.6112	21.2901
314	729	2mer_GC	296.81	296.81											288	11	4mer_ATGT_cap	3159	3169	E3159:E3169	108.25	7.66777	0
989	329	2mer_GC	276.98	276.98											289	11	4mer_ATTA	3170	3180	E3170:E3180	469.511	94.1016	0		177.338	292.173	2.64755								4mer_ATTA	346.671	95.839	28.8965
709	289	2mer_GC	413.42	413.42											290	11	4mer_ATTA_cap	3181	3191	E3181:E3191	122.84	18.166	0
119	399	2mer_GC	300.2	300.2											291	11	4mer_ATTC	3192	3202	E3192:E3202	461.318	108.867	0		181.264	280.055	2.54501								4mer_ATTC	340.628	110.724	33.3844
849	649	2mer_GC	281.12	281.12											292	11	4mer_ATTC_cap	3203	3213	E3203:E3213	120.69	20.1912	0
514	479	2mer_GC	452.09	452.09											293	11	4mer_ATTG	3214	3224	E3214:E3224	475.359	87.757	1		135.992	339.367	3.4955								4mer_ATTG	365.035	88.1731	26.5852
759	299	2mer_GC	411.47	411.47											294	11	4mer_ATTG_cap	3225	3235	E3225:E3235	110.325	8.55577	0
819	204	2mer_GC	360.27	360.27											295	11	4mer_ATTT	3236	3246	E3236:E3246	442.085	96.2381	0		134.724	307.361	3.28142								4mer_ATTT	337.961	96.7771	29.1794
79	249	2mer_GC	401.23	401.23											296	11	4mer_ATTT_cap	3247	3257	E3247:E3257	104.124	10.2	0
149	254	2mer_GC	301.52	301.52											297	11	4mer_CAAA	3258	3268	E3258:E3268	764.556	164.013	7		221.634	542.923	3.44964								4mer_CAAA	621.624	166.098	50.0803
989	64	2mer_GC_cap	166.39	166.39	2mer_GC_cap	1		11							298	11	4mer_CAAA_cap	3269	3279	E3269:E3279	142.933	26.2337	0
394	544	2mer_GC_cap	98.48	98.48											299	11	4mer_CAAC	3280	3290	E3280:E3290	877.388	146.879	10		219.683	657.705	3.99388								4mer_CAAC	740.565	149.453	45.0618
214	529	2mer_GC_cap	115.19	115.19											300	11	4mer_CAAC_cap	3291	3301	E3291:E3301	136.824	27.6199	0
904	654	2mer_GC_cap	83.56	83.56											301	11	4mer_CAAG	3302	3312	E3302:E3312	893.405	132.908	9		269.866	623.539	3.31055								4mer_CAAG	734.128	137.926	41.5862
239	64	2mer_GC_cap	91.45	91.45											302	11	4mer_CAAG_cap	3313	3323	E3313:E3323	159.276	36.8631	0
549	559	2mer_GC_cap	87.23	87.23											303	11	4mer_CAAT	3324	3334	E3324:E3334	668.667	138.33	6		170.567	498.1	3.92026								4mer_CAAT	542.291	139.112	41.9438
379	104	2mer_GC_cap	116.48	116.48											304	11	4mer_CAAT_cap	3335	3345	E3335:E3345	126.376	14.7303	0
614	199	2mer_GC_cap	105.45	105.45											305	11	4mer_CACA	3346	3356	E3346:E3356	864.719	271.476	8		151.217	713.502	5.7184								4mer_CACA	727.645	271.517	81.8655
224	274	2mer_GC_cap	103.83	103.83											306	11	4mer_CACA_cap	3357	3367	E3357:E3367	137.075	4.71417	0
629	79	2mer_GC_cap	103.7	103.7											307	11	4mer_CACC	3368	3378	E3368:E3378	956.414	204.412	10		279.102	677.312	3.42676								4mer_CACC	807.113	208.941	62.998
419	539	2mer_GC_cap	100.38	100.38											308	11	4mer_CACC_cap	3379	3389	E3379:E3389	149.301	43.2669	0
684	374	2mer_GG	391.47	391.47	2mer_GG	1		11							309	11	4mer_CACG	3390	3400	E3390:E3400	909.685	201.135	8		282.13	627.555	3.22435								4mer_CACG	751.793	205.354	61.9164
244	24	2mer_GG	389.28	389.28											310	11	4mer_CACG_cap	3401	3411	E3401:E3411	157.892	41.4127	0
489	124	2mer_GG	305.81	305.81											311	11	4mer_CACT	3412	3422	E3412:E3422	831.697	143.663	10		171.518	660.18	4.84905								4mer_CACT	705.691	144.462	43.5569
64	39	2mer_GG	399.05	399.05											312	11	4mer_CACT_cap	3423	3433	E3423:E3433	126.006	15.1704	0
574	29	2mer_GG	299	299											313	11	4mer_CAGA	3434	3444	E3434:E3444	723.63	172.224	6		334.646	388.984	2.16237								4mer_CAGA	565.022	181.946	54.8587
729	119	2mer_GG	314.45	314.45											314	11	4mer_CAGA_cap	3445	3455	E3445:E3455	158.608	58.6793	0
684	389	2mer_GG	392.61	392.61											315	11	4mer_CAGC	3456	3466	E3456:E3466	771.359	133.962	7		198.759	572.6	3.88088								4mer_CAGC	625.69	135.125	40.7418
194	694	2mer_GG	252.8	252.8											316	11	4mer_CAGC_cap	3467	3477	E3467:E3477	145.669	17.6965	0
809	14	2mer_GG	414.5	414.5											317	11	4mer_CAGG	3478	3488	E3478:E3488	873.637	411.094	8		207.346	666.291	4.21342								4mer_CAGG	724.091	411.545	124.086
509	314	2mer_GG	394.89	394.89											318	11	4mer_CAGG_cap	3489	3499	E3489:E3499	149.546	19.2666	0
409	514	2mer_GG	372.77	372.77											319	11	4mer_CAGT	3500	3510	E3500:E3510	760.801	303.771	5		223.771	537.03	3.39992								4mer_CAGT	619.015	304.998	91.9603
139	269	2mer_GG_cap	96.03	96.03	2mer_GG_cap	1		11							320	11	4mer_CAGT_cap	3511	3521	E3511:E3521	141.786	27.3281	0
219	419	2mer_GG_cap	120.67	120.67											321	11	4mer_CATA	3522	3532	E3522:E3532	524.403	77.305	0		136.203	388.2	3.85016								4mer_CATA	414.239	77.7908	23.4548
864	484	2mer_GG_cap	110.2	110.2											322	11	4mer_CATA_cap	3533	3543	E3533:E3543	110.164	8.67972	0
384	759	2mer_GG_cap	98.98	98.98											323	11	4mer_CATC	3544	3554	E3544:E3554	586.809	150.065	2		256.014	330.795	2.2921								4mer_CATC	450.354	155.267	46.8148
669	534	2mer_GG_cap	106.08	106.08											324	11	4mer_CATC_cap	3555	3565	E3555:E3565	136.455	39.8529	0
469	484	2mer_GG_cap	110.56	110.56											325	11	4mer_CATG	3566	3576	E3566:E3576	669.411	162.053	1		207.564	461.846	3.22507								4mer_CATG	547.251	164.534	49.6089
294	524	2mer_GG_cap	102.48	102.48											326	11	4mer_CATG_cap	3577	3587	E3577:E3587	122.16	28.4682	0
889	719	2mer_GG_cap	105.11	105.11											327	11	4mer_CATT	3588	3598	E3588:E3598	535.836	85.3255	0		216.925	318.911	2.47014								4mer_CATT	417.828	91.4747	27.5806
1019	219	2mer_GG_cap	116.06	116.06											328	11	4mer_CATT_cap	3599	3609	E3599:E3609	118.008	32.9724	0
804	169	2mer_GG_cap	103.8	103.8											329	11	4mer_CCAA	3610	3620	E3610:E3620	589.859	51.1603	0		205.669	384.19	2.868								4mer_CCAA	464.551	57.7488	17.4119
144	104	2mer_GG_cap	117.11	117.11											330	11	4mer_CCAA_cap	3621	3631	E3621:E3631	125.308	26.787	0
369	744	2mer_GT	212.3	212.3	2mer_GT	1		11							331	11	4mer_CCAC	3632	3642	E3632:E3642	551.572	138.299	2		148.74	402.832	3.70829								4mer_CCAC	428.768	138.569	41.7801
9	509	2mer_GT	224.22	224.22											332	11	4mer_CCAC_cap	3643	3653	E3643:E3653	122.804	8.64552	0
334	94	2mer_GT	233.7	233.7											333	11	4mer_CCAG	3654	3664	E3654:E3664	538.48	118.767	1		162.983	375.497	3.30391								4mer_CCAG	422.278	119.786	36.1169
744	664	2mer_GT	251.55	251.55											334	11	4mer_CCAG_cap	3665	3675	E3665:E3675	116.202	15.5936	0
469	49	2mer_GT	238	238											335	11	4mer_CCAT	3676	3686	E3676:E3686	525.209	137.913	1		145.122	380.087	3.61909								4mer_CCAT	414.242	138.382	41.7237
444	24	2mer_GT	232.45	232.45											336	11	4mer_CCAT_cap	3687	3697	E3687:E3697	110.967	11.3849	0
444	594	2mer_GT	183.95	183.95											337	11	4mer_CCCA	3698	3708	E3698:E3708	537.956	68.5189	0		175.775	362.181	3.06047								4mer_CCCA	407.571	70.1695	21.1569
839	124	2mer_GT	257.58	257.58											338	11	4mer_CCCA_cap	3709	3719	E3709:E3719	130.385	15.13	0
9	524	2mer_GT	240.89	240.89											339	11	4mer_CCCC	3720	3730	E3720:E3730	641.603	102.148	3		189.426	452.177	3.3871								4mer_CCCC	515.233	104.288	31.4439
14	609	2mer_GT	277.61	277.61											340	11	4mer_CCCC_cap	3731	3741	E3731:E3741	126.37	21.0185	0
474	579	2mer_GT	172.53	172.53											341	11	4mer_CCCG	3742	3752	E3742:E3752	614.855	186.065	5		208.74	406.115	2.94555								4mer_CCCG	485.29	187.927	56.6621
439	164	2mer_GT_cap	108.14	108.14	2mer_GT_cap	1		11							342	11	4mer_CCCG_cap	3753	3763	E3753:E3763	129.565	26.3918	0
354	14	2mer_GT_cap	90.12	90.12											343	11	4mer_CCCT	3764	3774	E3764:E3774	612.995	116.468	3		131.196	481.799	4.67236								4mer_CCCT	509.789	116.841	35.2289
964	349	2mer_GT_cap	83	83											344	11	4mer_CCCT_cap	3775	3785	E3775:E3785	103.206	9.32987	0
84	554	2mer_GT_cap	82.48	82.48											345	11	4mer_CCGA	3786	3796	E3786:E3796	677.813	147.279	5		211.863	465.949	3.19929								4mer_CCGA	543.517	149.532	45.0855
644	194	2mer_GT_cap	91.61	91.61											346	11	4mer_CCGA_cap	3797	3807	E3797:E3807	134.295	25.856	0
769	254	2mer_GT_cap	92.94	92.94											347	11	4mer_CCGC	3808	3818	E3808:E3818	756.266	229.554	6		155.466	600.801	4.86453								4mer_CCGC	633.074	229.806	69.289
624	329	2mer_GT_cap	96.39	96.39											348	11	4mer_CCGC_cap	3819	3829	E3819:E3829	123.193	10.7576	0
209	474	2mer_GT_cap	90.06	90.06											349	11	4mer_CCGG	3830	3840	E3830:E3840	624.774	130.915	4		188.862	435.912	3.3081								4mer_CCGG	494.181	132.348	39.9045
29	539	2mer_GT_cap	114.77	114.77											350	11	4mer_CCGG_cap	3841	3851	E3841:E3851	130.593	19.423	0
794	104	2mer_GT_cap	98.77	98.77											351	11	4mer_CCGT	3852	3862	E3852:E3862	613.233	127.077	3		155.736	457.497	3.93765								4mer_CCGT	486.506	127.445	38.4261
839	594	2mer_GT_cap	90.64	90.64											352	11	4mer_CCGT_cap	3863	3873	E3863:E3873	126.726	9.66981	0
64	604	2mer_TA	224.89	224.89	2mer_TA	1		11							353	11	4mer_CCTA	3874	3884	E3874:E3884	497.698	165.257	1		169.414	328.284	2.93776								4mer_CCTA	395.722	166.778	50.2856
799	674	2mer_TA	179.14	179.14											354	11	4mer_CCTA_cap	3885	3895	E3885:E3895	101.976	22.4793	0
94	424	2mer_TA	232.17	232.17											355	11	4mer_CCTC	3896	3906	E3896:E3906	513.755	115.379	0		182.044	331.71	2.82214								4mer_CCTC	396.402	117.377	35.3904
239	739	2mer_TA	213.2	213.2											356	11	4mer_CCTC_cap	3907	3917	E3907:E3917	117.353	21.5639	0
704	274	2mer_TA	370.47	370.47											357	11	4mer_CCTG	3918	3928	E3918:E3928	541.373	124.485	2		176.355	365.018	3.06979								4mer_CCTG	419.495	125.803	37.9309
494	379	2mer_TA	368.77	368.77											358	11	4mer_CCTG_cap	3929	3939	E3929:E3939	121.877	18.1592	0
559	174	2mer_TA	344.44	344.44											359	11	4mer_CCTT	3940	3950	E3940:E3950	523.645	116.462	1		155.528	368.117	3.36689								4mer_CCTT	422.018	117.84	35.5302
579	169	2mer_TA	330.77	330.77											360	11	4mer_CCTT_cap	3951	3961	E3951:E3961	101.626	17.9672	0
39	549	2mer_TA	259.03	259.03											361	11	4mer_CGAA	3962	3972	E3962:E3972	1189.29	246.232	10		247.669	941.619	4.80192								4mer_CGAA	1015.19	247.45	74.609
904	264	2mer_TA	279.47	279.47											362	11	4mer_CGAA_cap	3973	3983	E3973:E3983	174.095	24.525	0
509	509	2mer_TA	294.56	294.56											363	11	4mer_CGAC	3984	3994	E3984:E3994	1356.93	356.557	11		291.355	1065.57	4.6573								4mer_CGAC	1168.3	358.197	108
954	284	2mer_TA_cap	80.22	80.22	2mer_TA_cap	1		11							364	11	4mer_CGAC_cap	3995	4005	E3995:E4005	188.628	34.2422	0
604	114	2mer_TA_cap	101.86	101.86											365	11	4mer_CGAG	4006	4016	E4006:E4016	1226.54	161.266	11		268.655	957.881	4.56547								4mer_CGAG	1040.8	163.617	49.3323
919	589	2mer_TA_cap	97.33	97.33											366	11	4mer_CGAG_cap	4017	4027	E4017:E4027	185.74	27.6384	0
314	414	2mer_TA_cap	97.7	97.7											367	11	4mer_CGAT	4028	4038	E4028:E4038	1175.77	231.202	11		258.79	916.983	4.54335								4mer_CGAT	1000.38	232.868	70.2122
379	524	2mer_TA_cap	80.56	80.56											368	11	4mer_CGAT_cap	4039	4049	E4039:E4049	175.395	27.7984	0
854	699	2mer_TA_cap	76.89	76.89											369	11	4mer_CGCA	4050	4060	E4050:E4060	1085.46	176.726	11		289.09	796.374	3.75476								4mer_CGCA	910.774	180.793	54.5112
204	749	2mer_TA_cap	89.44	89.44											370	11	4mer_CGCA_cap	4061	4071	E4061:E4071	174.69	38.1333	0
819	179	2mer_TA_cap	87.59	87.59											371	11	4mer_CGCC	4072	4082	E4072:E4082	1301.2	180.441	11		218.98	1082.22	5.94212								4mer_CGCC	1129.17	181.118	54.609
554	489	2mer_TA_cap	97.89	97.89											372	11	4mer_CGCC_cap	4083	4093	E4083:E4093	172.039	15.6469	0
304	364	2mer_TA_cap	85.89	85.89											373	11	4mer_CGCG	4094	4104	E4094:E4104	1093.82	241.136	11		213.893	879.931	5.11388								4mer_CGCG	946.007	242.14	73.008
319	319	2mer_TA_cap	91.95	91.95											374	11	4mer_CGCG_cap	4105	4115	E4105:E4115	147.816	22.0255	0
219	204	2mer_TC	284.33	284.33	2mer_TC	1		11							375	11	4mer_CGCT	4116	4126	E4116:E4126	1326.22	291.677	11		367.264	958.954	3.61108								4mer_CGCT	1142.88	298.051	89.8657
629	134	2mer_TC	314	314											376	11	4mer_CGCT_cap	4127	4137	E4127:E4137	183.336	61.3091	0
954	519	2mer_TC	222.72	222.72											377	11	4mer_CGGA	4138	4148	E4138:E4148	1193.44	273.801	11		276.878	916.564	4.31035								4mer_CGGA	1000.26	275.219	82.9815
819	94	2mer_TC	276.61	276.61											378	11	4mer_CGGA_cap	4149	4159	E4149:E4159	193.179	27.8997	0
69	89	2mer_TC	325.45	325.45											379	11	4mer_CGGC	4160	4170	E4160:E4170	953.492	123.763	11		195.407	758.084	4.87951								4mer_CGGC	807.76	124.866	37.6485
299	99	2mer_TC	299.36	299.36											380	11	4mer_CGGC_cap	4171	4181	E4171:E4181	145.732	16.5585	0
84	149	2mer_TC	282.02	282.02											381	11	4mer_CGGG	4182	4192	E4182:E4192	1510.86	422.383	11		241.787	1269.07	6.24872								4mer_CGGG	1322.21	422.755	127.465
624	389	2mer_TC	361.22	361.22											382	11	4mer_CGGG_cap	4193	4203	E4193:E4203	188.645	17.7139	0
329	194	2mer_TC	300.16	300.16											383	11	4mer_CGGT	4204	4214	E4204:E4214	1108.88	155.53	11		439.503	669.377	2.52303								4mer_CGGT	906.539	174.468	52.6042
84	679	2mer_TC	284.19	284.19											384	11	4mer_CGGT_cap	4215	4225	E4215:E4225	202.341	79.0539	0
99	124	2mer_TC	398.83	398.83											385	11	4mer_CGTA	4226	4236	E4226:E4236	1162.54	268.592	11		218.076	944.461	5.33089								4mer_CGTA	1001.6	269.267	81.1869
24	739	2mer_TC_cap	117.58	117.58	2mer_TC_cap	1		11							386	11	4mer_CGTA_cap	4237	4247	E4237:E4247	160.935	19.0468	0
544	174	2mer_TC_cap	88.42	88.42											387	11	4mer_CGTC	4248	4258	E4248:E4258	1150.3	419.993	11		197.85	952.448	5.814								4mer_CGTC	1001.34	420.309	126.728
1004	254	2mer_TC_cap	73.94	73.94											388	11	4mer_CGTC_cap	4259	4269	E4259:E4269	148.954	16.2987	0
274	184	2mer_TC_cap	85.52	85.52											389	11	4mer_CGTG	4270	4280	E4270:E4280	1223.26	228.622	11		314.337	908.926	3.89157								4mer_CGTG	1027.74	232.027	69.9588
954	139	2mer_TC_cap	103.12	103.12											390	11	4mer_CGTG_cap	4281	4291	E4281:E4291	195.524	39.6044	0
834	579	2mer_TC_cap	78.69	78.69											391	11	4mer_CGTT	4292	4302	E4292:E4302	1026.53	341.467	10		339.625	686.905	3.02254								4mer_CGTT	842.841	345.4	104.142
469	649	2mer_TC_cap	76.31	76.31											392	11	4mer_CGTT_cap	4303	4313	E4303:E4313	183.689	51.9788	0
939	204	2mer_TC_cap	85.8	85.8											393	11	4mer_CTAA	4314	4324	E4314:E4324	499.405	83.5895	0		218.051	281.353	2.29031								4mer_CTAA	379.31	89.7406	27.0578
299	759	2mer_TC_cap	76.41	76.41											394	11	4mer_CTAA_cap	4325	4335	E4325:E4335	120.095	32.6523	0
69	479	2mer_TC_cap	89.14	89.14											395	11	4mer_CTAC	4336	4346	E4336:E4346	569.134	95.628	1		160.13	409.004	3.55421								4mer_CTAC	460.433	97.1524	29.2926
239	284	2mer_TC_cap	87.66	87.66											396	11	4mer_CTAC_cap	4347	4357	E4347:E4357	108.701	17.1429	0
894	169	2mer_TG	261.98	261.98	2mer_TG	1		11							397	11	4mer_CTAG	4358	4368	E4358:E4368	594.227	143.543	2		179.689	414.538	3.30697								4mer_CTAG	470.643	144.757	43.6458
529	564	2mer_TG	176.31	176.31											398	11	4mer_CTAG_cap	4369	4379	E4369:E4379	123.585	18.7016	0
494	299	2mer_TG	322.92	322.92											399	11	4mer_CTAT	4380	4390	E4380:E4390	469.099	57.8155	0		137.196	331.903	3.4192								4mer_CTAT	365.741	58.9054	17.7606
89	149	2mer_TG	314.33	314.33											400	11	4mer_CTAT_cap	4391	4401	E4391:E4401	103.358	11.2792	0
559	634	2mer_TG	189.78	189.78											401	11	4mer_CTCA	4402	4412	E4402:E4412	608.905	181.608	4		126.283	482.622	4.82174								4mer_CTCA	497.432	181.675	54.7772
164	269	2mer_TG	263.27	263.27											402	11	4mer_CTCA_cap	4413	4423	E4413:E4423	111.473	4.93677	0
629	129	2mer_TG	281.73	281.73											403	11	4mer_CTCC	4424	4434	E4424:E4434	693.845	116.482	7		140.775	553.07	4.92875								4mer_CTCC	581.423	116.865	35.2361
1009	154	2mer_TG	305.3	305.3											404	11	4mer_CTCC_cap	4435	4445	E4435:E4445	112.422	9.45105	0
129	4	2mer_TG	451.59	451.59											405	11	4mer_CTCG	4446	4456	E4446:E4456	665.253	112.265	4		277.448	387.805	2.39776								4mer_CTCG	529.372	121.779	36.7179
439	224	2mer_TG	338.61	338.61											406	11	4mer_CTCG_cap	4457	4467	E4457:E4467	135.881	47.189	0
354	414	2mer_TG	333.39	333.39											407	11	4mer_CTCT	4468	4478	E4468:E4478	569.747	122.394	2		166.204	403.543	3.42799								4mer_CTCT	455.825	123.629	37.2755
329	524	2mer_TG_cap	93.44	93.44	2mer_TG_cap	1		11							408	11	4mer_CTCT_cap	4479	4489	E4479:E4489	113.923	17.4272	0
514	759	2mer_TG_cap	70.33	70.33											409	11	4mer_CTGA	4490	4500	E4490:E4500	602.307	110.661	1		186.708	415.599	3.22593								4mer_CTGA	482.827	112.907	34.0427
124	684	2mer_TG_cap	91.95	91.95											410	11	4mer_CTGA_cap	4501	4511	E4501:E4511	119.48	22.4094	0
79	669	2mer_TG_cap	112.95	112.95											411	11	4mer_CTGC	4512	4522	E4512:E4522	619.93	138.509	3		254.394	365.536	2.43689								4mer_CTGC	478.396	143.527	43.275
619	59	2mer_TG_cap	85.84	85.84											412	11	4mer_CTGC_cap	4523	4533	E4523:E4533	141.534	37.6201	0
949	189	2mer_TG_cap	83.3	83.3											413	11	4mer_CTGG	4534	4544	E4534:E4544	623.428	105.836	3		214.307	409.122	2.90905								4mer_CTGG	489.141	109.145	32.9085
609	439	2mer_TG_cap	102.52	102.52											414	11	4mer_CTGG_cap	4545	4555	E4545:E4555	134.287	26.6731	0
249	54	2mer_TG_cap	81.95	81.95											415	11	4mer_CTGT	4556	4566	E4556:E4566	648.292	158.086	3		190.016	458.276	3.41178								4mer_CTGT	537.016	160.25	48.3171
154	449	2mer_TG_cap	82.98	82.98											416	11	4mer_CTGT_cap	4567	4577	E4567:E4577	111.275	26.2467	0
654	179	2mer_TG_cap	90.7	90.7											417	11	4mer_CTTA	4578	4588	E4578:E4588	441.657	75.3469	0		148.239	293.418	2.97935								4mer_CTTA	339.327	76.8853	23.1818
169	654	2mer_TG_cap	82.92	82.92											418	11	4mer_CTTA_cap	4589	4599	E4589:E4599	102.33	15.3031	0
594	504	2mer_TT	247.06	247.06	2mer_TT	1		11							419	11	4mer_CTTC	4600	4610	E4600:E4610	462.129	99.1821	0		128.194	333.935	3.60492								4mer_CTTC	363.389	99.6668	30.0507
519	624	2mer_TT	143	143											420	11	4mer_CTTC_cap	4611	4621	E4611:E4621	98.74	9.81803	0
694	429	2mer_TT	223.62	223.62											421	11	4mer_CTTG	4622	4632	E4622:E4632	582.23	211.42	1		147.062	435.168	3.95908								4mer_CTTG	471.986	211.776	63.8529
744	119	2mer_TT	223.23	223.23											422	11	4mer_CTTG_cap	4633	4643	E4633:E4643	110.244	12.2728	0
344	629	2mer_TT	138.16	138.16											423	11	4mer_CTTT	4644	4654	E4644:E4654	435.128	77.0995	0		113.823	321.305	3.82285								4mer_CTTT	340.966	77.3776	23.3302
584	309	2mer_TT	206.22	206.22											424	11	4mer_CTTT_cap	4655	4665	E4655:E4665	94.1618	6.5537	0
109	239	2mer_TT	174.3	174.3											425	11	4mer_GAAA	4666	4676	E4666:E4676	725.487	100.026	7		304.56	420.928	2.38209								4mer_GAAA	537.804	107.345	32.3658
259	509	2mer_TT	230.02	230.02											426	11	4mer_GAAA_cap	4677	4687	E4677:E4687	187.684	38.9586	0
524	749	2mer_TT	184.16	184.16											427	11	4mer_GAAC	4688	4698	E4688:E4698	769.875	114.575	7		259.183	510.692	2.97039								4mer_GAAC	600.055	118.384	35.6942
294	694	2mer_TT	185.61	185.61											428	11	4mer_GAAC_cap	4699	4709	E4699:E4709	169.82	29.7877	0
1009	489	2mer_TT	304.14	304.14											429	11	4mer_GAAG	4710	4720	E4710:E4720	613.079	106.381	3		296.16	316.919	2.07009								4mer_GAAG	447.075	114.888	34.6401
729	679	2mer_TT_cap	74.67	74.67	2mer_TT_cap	1		11							430	11	4mer_GAAG_cap	4721	4731	E4721:E4731	166.004	43.3855	0
9	159	2mer_TT_cap	87.95	87.95											431	11	4mer_GAAT	4732	4742	E4732:E4742	551.445	147.148	1		177.43	374.016	3.10796								4mer_GAAT	400.584	147.414	44.447
874	674	2mer_TT_cap	79.02	79.02											432	11	4mer_GAAT_cap	4743	4753	E4743:E4753	150.862	8.85602	0
484	714	2mer_TT_cap	63.86	63.86											433	11	4mer_GACA	4754	4764	E4754:E4764	738.859	179.639	4		227.117	511.742	3.2532								4mer_GACA	580.498	181.096	54.6024
499	364	2mer_TT_cap	89	89											434	11	4mer_GACA_cap	4765	4775	E4765:E4775	158.361	22.9189	0
964	244	2mer_TT_cap	78.2	78.2											435	11	4mer_GACC	4776	4786	E4776:E4786	645.43	119.514	3		324.901	320.529	1.98655								4mer_GACC	470.362	129.53	39.0548
454	534	2mer_TT_cap	68.42	68.42											436	11	4mer_GACC_cap	4787	4797	E4787:E4797	175.068	49.9442	0
944	589	2mer_TT_cap	75.67	75.67											437	11	4mer_GACG	4798	4808	E4798:E4808	636.335	95.8538	3		201.488	434.848	3.15818								4mer_GACG	491.606	97.7031	29.4586
224	134	2mer_TT_cap	79.39	79.39											438	11	4mer_GACG_cap	4809	4819	E4809:E4819	144.729	18.9196	0
129	594	2mer_TT_cap	77.27	77.27											439	11	4mer_GACT	4820	4830	E4820:E4830	629.798	181.416	4		213.017	416.781	2.95656								4mer_GACT	481.813	182.707	55.0882
789	559	2mer_TT_cap	79.19	79.19											440	11	4mer_GACT_cap	4831	4841	E4831:E4841	147.985	21.6772	0
49	644	3mer_AAA	779	779	3mer_AAA	1		11							441	11	4mer_GAGA	4842	4852	E4842:E4852	641.627	127.479	2		195.94	445.687	3.27461								4mer_GAGA	490.613	128.355	38.7006
914	134	3mer_AAA	1395.72	1395.72											442	11	4mer_GAGA_cap	4853	4863	E4853:E4863	151.015	14.9752	0
404	544	3mer_AAA	1045.52	1045.52											443	11	4mer_GAGC	4864	4874	E4864:E4874	613.678	119.331	4		193.017	420.661	3.17939								4mer_GAGC	465.152	120.249	36.2564
424	274	3mer_AAA	1188.11	1188.11											444	11	4mer_GAGC_cap	4875	4885	E4875:E4885	148.526	14.8303	0
974	654	3mer_AAA	1388.16	1388.16											445	11	4mer_GAGG	4886	4896	E4886:E4896	523.078	64.1856	0		183.825	339.254	2.84553								4mer_GAGG	374.161	65.2317	19.6681
444	324	3mer_AAA	1110.28	1110.28											446	11	4mer_GAGG_cap	4897	4907	E4897:E4907	148.917	11.6358	0
589	79	3mer_AAA	949.62	949.62											447	11	4mer_GAGT	4908	4918	E4908:E4918	490.217	71.5533	0		231.045	259.172	2.12174								4mer_GAGT	342.658	76.7744	23.1483
44	179	3mer_AAA	1084.38	1084.38											448	11	4mer_GAGT_cap	4919	4929	E4919:E4929	147.559	27.8286	0
914	149	3mer_AAA	769.48	769.48											449	11	4mer_GATA	4930	4940	E4930:E4940	514.876	61.5722	0		271.258	243.618	1.89811								4mer_GATA	369.415	74.4945	22.4609
359	164	3mer_AAA	920.05	920.05											450	11	4mer_GATA_cap	4941	4951	E4941:E4951	145.462	41.9321	0
769	224	3mer_AAA	1372.31	1372.31											451	11	4mer_GATC	4952	4962	E4952:E4962	470.044	91.9685	0		178.696	291.348	2.63041								4mer_GATC	343.065	93.5702	28.2125
794	59	3mer_AAA_cap	143.14	143.14	3mer_AAA_cap	1		11							452	11	4mer_GATC_cap	4963	4973	E4963:E4973	126.978	17.2392	0
309	529	3mer_AAA_cap	130.38	130.38											453	11	4mer_GATG	4974	4984	E4974:E4984	536.733	187.23	1		275.919	260.814	1.94526								4mer_GATG	390.149	192.129	57.9291
894	94	3mer_AAA_cap	160.59	160.59											454	11	4mer_GATG_cap	4985	4995	E4985:E4995	146.584	43.1117	0
664	89	3mer_AAA_cap	150.09	150.09											455	11	4mer_GATT	4996	5006	E4996:E5006	360.423	82.689	0		252.703	107.719	1.42627								4mer_GATT	221.676	90.9966	27.4365
4	79	3mer_AAA_cap	171.44	171.44											456	11	4mer_GATT_cap	5007	5017	E5007:E5017	138.746	37.9857	0
4	294	3mer_AAA_cap	140.5	140.5											457	11	4mer_GCAA	5018	5028	E5018:E5028	484.3	158.722	1		272.747	211.553	1.77564								4mer_GCAA	331.836	163.707	49.3597
784	269	3mer_AAA_cap	162.19	162.19											458	11	4mer_GCAA_cap	5029	5039	E5029:E5039	152.464	40.0944	0
609	214	3mer_AAA_cap	162.42	162.42											459	11	4mer_GCAC	5040	5050	E5040:E5050	499.341	59.6978	0		277.785	221.555	1.79758								4mer_GCAC	339.347	71.4527	21.5438
139	134	3mer_AAA_cap	175.92	175.92											460	11	4mer_GCAC_cap	5051	5061	E5051:E5061	159.994	39.2639	0
979	374	3mer_AAA_cap	142	142											461	11	4mer_GCAG	5062	5072	E5062:E5072	372.925	64.6171	0		239.453	133.471	1.5574								4mer_GCAG	224.556	71.3947	21.5263
599	269	3mer_AAA_cap	157.59	157.59											462	11	4mer_GCAG_cap	5073	5083	E5073:E5083	148.368	30.3617	0
754	239	3mer_AAC	1425.11	1425.11	3mer_AAC	1		11							463	11	4mer_GCAT	5084	5094	E5084:E5094	358.089	79.5052	0		168.993	189.096	2.11896								4mer_GCAT	230.841	80.7137	24.3361
249	739	3mer_AAC	809.12	809.12											464	11	4mer_GCAT_cap	5095	5105	E5095:E5105	127.248	13.9149	0
629	664	3mer_AAC	1067.59	1067.59											465	11	4mer_GCCA	5106	5116	E5106:E5116	414.596	103.94	0		196.162	218.435	2.11354								4mer_GCCA	283.555	106.183	32.0153
879	554	3mer_AAC	1053.09	1053.09											466	11	4mer_GCCA_cap	5117	5127	E5117:E5127	131.042	21.7066	0
884	184	3mer_AAC	1057.97	1057.97											467	11	4mer_GCCC	5128	5138	E5128:E5138	443.306	141.536	1		174.377	268.929	2.54223								4mer_GCCC	312.249	142.271	42.8964
129	124	3mer_AAC	1127.12	1127.12											468	11	4mer_GCCC_cap	5139	5149	E5139:E5149	131.057	14.4399	0
724	89	3mer_AAC	1214.7	1214.7											469	11	4mer_GCCG	5150	5160	E5150:E5160	317.904	50.5177	0		176.301	141.602	1.80318								4mer_GCCG	191.664	53.2024	16.0411
744	144	3mer_AAC	1164.44	1164.44											470	11	4mer_GCCG_cap	5161	5171	E5161:E5171	126.24	16.6871	0
674	664	3mer_AAC	1137.86	1137.86											471	11	4mer_GCCT	5172	5182	E5172:E5182	347.018	36.0957	0		253.218	93.7999	1.37043								4mer_GCCT	203.495	51.3801	15.4917
309	759	3mer_AAC	993	993											472	11	4mer_GCCT_cap	5183	5193	E5183:E5193	143.523	36.5652	0
379	519	3mer_AAC	1178.58	1178.58											473	11	4mer_GCGA	5194	5204	E5194:E5204	475.886	154.212	1		174.846	301.04	2.72174								4mer_GCGA	340.634	154.775	46.6665
799	679	3mer_AAC_cap	111.38	111.38	3mer_AAC_cap	1		11							474	11	4mer_GCGA_cap	5205	5215	E5205:E5215	135.253	13.1979	0
469	704	3mer_AAC_cap	106.48	106.48											475	11	4mer_GCGC	5216	5226	E5216:E5226	470.135	52.6399	0		169.161	300.973	2.77921								4mer_GCGC	332.993	53.711	16.1945
784	424	3mer_AAC_cap	154.05	154.05											476	11	4mer_GCGC_cap	5227	5237	E5227:E5237	137.142	10.6731	0
884	659	3mer_AAC_cap	106.98	106.98											477	11	4mer_GCGG	5238	5248	E5238:E5248	390.832	83.6924	0		180.104	210.728	2.17003								4mer_GCGG	249.092	84.6638	25.5271
419	749	3mer_AAC_cap	120.58	120.58											478	11	4mer_GCGG_cap	5249	5259	E5249:E5259	141.74	12.788	0
324	694	3mer_AAC_cap	129.86	129.86											479	11	4mer_GCGT	5260	5270	E5260:E5270	395.106	98.1857	0		250.397	144.71	1.57792								4mer_GCGT	251.255	104.411	31.4812
564	44	3mer_AAC_cap	140.64	140.64											480	11	4mer_GCGT_cap	5271	5281	E5271:E5281	143.852	35.5149	0
394	174	3mer_AAC_cap	162.45	162.45											481	11	4mer_GCTA	5282	5292	E5282:E5292	323.943	57.8954	0		166.149	157.794	1.94972								4mer_GCTA	209.788	60.4339	18.2215
809	549	3mer_AAC_cap	140.09	140.09											482	11	4mer_GCTA_cap	5293	5303	E5293:E5303	114.155	17.3314	0
359	124	3mer_AAC_cap	150.31	150.31											483	11	4mer_GCTC	5304	5314	E5304:E5314	383.484	72.6241	0		194.256	189.228	1.97412								4mer_GCTC	250.415	75.4336	22.7441
764	594	3mer_AAC_cap	142.69	142.69											484	11	4mer_GCTC_cap	5315	5325	E5315:E5325	133.069	20.3955	0
894	264	3mer_AAG	792.16	792.16	3mer_AAG	1		11							485	11	4mer_GCTG	5326	5336	E5326:E5336	415.269	104.644	0		191.04	224.229	2.17372								4mer_GCTG	284.915	106.582	32.1355
319	364	3mer_AAG	912.81	912.81											486	11	4mer_GCTG_cap	5337	5347	E5337:E5347	130.354	20.2289	0
304	714	3mer_AAG	712.02	712.02											487	11	4mer_GCTT	5348	5358	E5348:E5358	271.538	55.5615	0		153.771	117.767	1.76586								4mer_GCTT	159.104	57.2445	17.2599
384	394	3mer_AAG	929.33	929.33											488	11	4mer_GCTT_cap	5359	5369	E5359:E5369	112.435	13.7788	0
1009	529	3mer_AAG	996.7	996.7											489	11	4mer_GGAA	5370	5380	E5370:E5380	540.043	132.799	1		237.927	302.116	2.26978								4mer_GGAA	382.735	135.491	40.852
54	89	3mer_AAG	838.56	838.56											490	11	4mer_GGAA_cap	5381	5391	E5381:E5391	157.307	26.8733	0
34	424	3mer_AAG	881.16	881.16											491	11	4mer_GGAC	5392	5402	E5392:E5402	638.077	188.393	1		211.586	426.492	3.01569								4mer_GGAC	485.474	189.417	57.1113
784	734	3mer_AAG	812.48	812.48											492	11	4mer_GGAC_cap	5403	5413	E5403:E5413	152.604	19.6606	0
124	14	3mer_AAG	1246.42	1246.42											493	11	4mer_GGAG	5414	5424	E5414:E5424	563.685	120.497	2		199.995	363.689	2.81849								4mer_GGAG	414.11	121.664	36.683
289	14	3mer_AAG	641.08	641.08											494	11	4mer_GGAG_cap	5425	5435	E5425:E5435	149.575	16.8068	0
659	234	3mer_AAG	909.48	909.48											495	11	4mer_GGAT	5436	5446	E5436:E5446	464.038	69.8306	0		205.4	258.638	2.2592								4mer_GGAT	327.891	73.5472	22.1753
289	344	3mer_AAG_cap	155.34	155.34	3mer_AAG_cap	1		11							496	11	4mer_GGAT_cap	5447	5457	E5447:E5457	136.147	23.0842	0
929	34	3mer_AAG_cap	273.05	273.05											497	11	4mer_GGCA	5458	5468	E5458:E5468	502.615	54.2503	0		158.408	344.208	3.17292								4mer_GGCA	375.162	55.2228	16.6503
439	269	3mer_AAG_cap	150.27	150.27											498	11	4mer_GGCA_cap	5469	5479	E5469:E5479	127.454	10.3181	0
814	564	3mer_AAG_cap	136.73	136.73											499	11	4mer_GGCC	5480	5490	E5480:E5490	453.466	155.32	1		184.249	269.217	2.46116								4mer_GGCC	325.77	156.46	47.1743
704	444	3mer_AAG_cap	144.06	144.06											500	11	4mer_GGCC_cap	5491	5501	E5491:E5501	127.696	18.8509	0
969	214	3mer_AAG_cap	129.3	129.3											501	11	4mer_GGCG	5502	5512	E5502:E5512	533.848	88.7673	1		214.091	319.758	2.49356								4mer_GGCG	393.816	92.136	27.78
234	534	3mer_AAG_cap	135.44	135.44											502	11	4mer_GGCG_cap	5513	5523	E5513:E5523	140.032	24.6862	0
399	634	3mer_AAG_cap	105.48	105.48											503	11	4mer_GGCT	5524	5534	E5524:E5534	433.328	99.0225	0		196.083	237.245	2.20992								4mer_GGCT	302.475	101.382	30.5677
834	299	3mer_AAG_cap	135.05	135.05											504	11	4mer_GGCT_cap	5535	5545	E5535:E5545	130.854	21.7431	0
79	444	3mer_AAG_cap	118.31	118.31											505	11	4mer_GGGA	5546	5556	E5546:E5556	521.156	88.1348	0		220.699	300.457	2.36139								4mer_GGGA	377.781	91.8263	27.6867
819	609	3mer_AAG_cap	132.86	132.86											506	11	4mer_GGGA_cap	5557	5567	E5557:E5567	143.375	25.7746	0
24	309	3mer_AAT	416.98	416.98	3mer_AAT	1		11							507	11	4mer_GGGC	5568	5578	E5568:E5578	449.478	63.0646	0		201.87	247.608	2.22657								4mer_GGGC	308.535	66.254	19.9763
234	189	3mer_AAT	718.19	718.19											508	11	4mer_GGGC_cap	5579	5589	E5579:E5589	140.944	20.3088	0
214	464	3mer_AAT	683.86	683.86											509	11	4mer_GGGG	5590	5600	E5590:E5600	570.573	75.9502	1		167.99	402.583	3.39647								4mer_GGGG	428.364	76.4349	23.046
884	129	3mer_AAT	590.75	590.75											510	11	4mer_GGGG_cap	5601	5611	E5601:E5611	142.209	8.59358	0
219	589	3mer_AAT	597.48	597.48											511	11	4mer_GGGT	5612	5622	E5612:E5622	396.312	53.7808	0		148.142	248.17	2.67522								4mer_GGGT	269.3	54.24	16.354
59	39	3mer_AAT	816.33	816.33											512	11	4mer_GGGT_cap	5623	5633	E5623:E5633	127.012	7.04335	0
444	569	3mer_AAT	457.19	457.19											513	11	4mer_GGTA	5634	5644	E5634:E5644	359.975	51.2174	0		184.521	175.455	1.95087								4mer_GGTA	234.48	54.8665	16.5429
419	719	3mer_AAT	500.28	500.28											514	11	4mer_GGTA_cap	5645	5655	E5645:E5655	125.495	19.6751	0
114	389	3mer_AAT	591.09	591.09											515	11	4mer_GGTC	5656	5666	E5656:E5666	416.594	81.1979	0		223.876	192.718	1.86082								4mer_GGTC	283.962	86.7073	26.1432
369	619	3mer_AAT	401.34	401.34											516	11	4mer_GGTC_cap	5667	5677	E5667:E5677	132.632	30.4147	0
869	549	3mer_AAT	668.89	668.89											517	11	4mer_GGTG	5678	5688	E5678:E5688	398.385	68.9433	0		217.903	180.482	1.82827								4mer_GGTG	265.841	74.5838	22.4879
969	479	3mer_AAT_cap	109.83	109.83	3mer_AAT_cap	1		11							518	11	4mer_GGTG_cap	5689	5699	E5689:E5699	132.544	28.453	0
869	49	3mer_AAT_cap	160.38	160.38											519	11	4mer_GGTT	5700	5710	E5700:E5710	290.351	36.9626	0		154.54	135.811	1.87881								4mer_GGTT	177.156	39.4483	11.8941
34	534	3mer_AAT_cap	118.81	118.81											520	11	4mer_GGTT_cap	5711	5721	E5711:E5721	113.195	13.7818	0
559	199	3mer_AAT_cap	134.42	134.42											521	11	4mer_GTAA	5722	5732	E5722:E5732	314.065	68.8768	0		237.83	76.2355	1.32055								4mer_GTAA	174.692	76.296	23.0041
259	359	3mer_AAT_cap	123.16	123.16											522	11	4mer_GTAA_cap	5733	5743	E5733:E5743	139.374	32.8188	0
144	334	3mer_AAT_cap	111.64	111.64											523	11	4mer_GTAC	5744	5754	E5744:E5754	384.283	83.8999	0		181.452	202.831	2.11782								4mer_GTAC	261.34	86.1369	25.9713
194	579	3mer_AAT_cap	111.36	111.36											524	11	4mer_GTAC_cap	5755	5765	E5755:E5765	122.943	19.5031	0
499	744	3mer_AAT_cap	103.16	103.16											525	11	4mer_GTAG	5766	5776	E5766:E5776	319.658	53.3074	0		140.46	179.198	2.2758								4mer_GTAG	206.353	54.0704	16.3028
734	269	3mer_AAT_cap	131.94	131.94											526	11	4mer_GTAG_cap	5777	5787	E5777:E5787	113.305	9.05148	0
604	604	3mer_AAT_cap	124.83	124.83											527	11	4mer_GTAT	5788	5798	E5788:E5798	251.815	46.6169	0		143.921	107.893	1.74967								4mer_GTAT	145.685	48.289	14.5597
599	439	3mer_AAT_cap	135.05	135.05											528	11	4mer_GTAT_cap	5799	5809	E5799:E5809	106.129	12.5973	0
539	569	3mer_ACA	303.14	303.14	3mer_ACA	1		11							529	11	4mer_GTCA	5810	5820	E5810:E5820	388.264	55.7966	0		138.043	250.221	2.81264								4mer_GTCA	277.747	56.546	17.0493
534	509	3mer_ACA	560.02	560.02											530	11	4mer_GTCA_cap	5821	5831	E5821:E5831	110.516	9.1754	0
479	319	3mer_ACA	656.23	656.23											531	11	4mer_GTCC	5832	5842	E5832:E5842	402.013	47.7332	0		200.857	201.155	2.00148								4mer_GTCC	283.77	55.1073	16.6155
839	64	3mer_ACA	788.34	788.34											532	11	4mer_GTCC_cap	5843	5853	E5843:E5853	118.243	27.5382	0
274	284	3mer_ACA	506.27	506.27											533	11	4mer_GTCG	5854	5864	E5854:E5864	345.437	68.6391	0		139.542	205.896	2.47551								4mer_GTCG	237.422	69.4389	20.9366
899	544	3mer_ACA	444.81	444.81											534	11	4mer_GTCG_cap	5865	5875	E5865:E5875	108.015	10.5088	0
859	204	3mer_ACA	567.58	567.58											535	11	4mer_GTCT	5876	5886	E5876:E5886	318.891	47.2156	0		201.987	116.904	1.57877								4mer_GTCT	198.618	54.509	16.4351
629	514	3mer_ACA	324.66	324.66											536	11	4mer_GTCT_cap	5887	5897	E5887:E5897	120.273	27.2381	0
414	129	3mer_ACA	527.11	527.11											537	11	4mer_GTGA	5898	5908	E5898:E5908	358.965	74.9809	0		156.104	202.86	2.29952								4mer_GTGA	230.874	75.5601	22.7822
1019	539	3mer_ACA	597.19	597.19											538	11	4mer_GTGA_cap	5909	5919	E5909:E5919	128.091	9.33772	0
624	534	3mer_ACA	655.03	655.03											539	11	4mer_GTGC	5920	5930	E5920:E5930	422.056	84.3998	0		159.746	262.311	2.64205								4mer_GTGC	298.108	85.2392	25.7006
644	279	3mer_ACA_cap	138.62	138.62	3mer_ACA_cap	1		11							540	11	4mer_GTGC_cap	5931	5941	E5931:E5941	123.948	11.9325	0
44	714	3mer_ACA_cap	151.06	151.06											541	11	4mer_GTGG	5942	5952	E5942:E5952	339.908	56.6398	0		183.64	156.269	1.85095								4mer_GTGG	210.2	59.4242	17.9171
774	289	3mer_ACA_cap	118.28	118.28											542	11	4mer_GTGG_cap	5953	5963	E5953:E5963	129.708	17.9771	0
69	159	3mer_ACA_cap	159.33	159.33											543	11	4mer_GTGT	5964	5974	E5964:E5974	263.725	45.4442	0		170.586	93.1388	1.54599								4mer_GTGT	148.735	49.0776	14.7974
544	589	3mer_ACA_cap	98.69	98.69											544	11	4mer_GTGT_cap	5975	5985	E5975:E5985	114.99	18.5319	0
514	744	3mer_ACA_cap	102.48	102.48											545	11	4mer_GTTA	5986	5996	E5986:E5996	265.541	63.3758	0		148.033	117.508	1.7938								4mer_GTTA	157.876	64.7885	19.5345
464	664	3mer_ACA_cap	106.5	106.5											546	11	4mer_GTTA_cap	5997	6007	E5997:E6007	107.665	13.456	0
794	439	3mer_ACA_cap	119.45	119.45											547	11	4mer_GTTC	6008	6018	E6008:E6018	297.192	66.2127	0		176.587	120.605	1.68298								4mer_GTTC	189.253	70.0553	21.1225
269	624	3mer_ACA_cap	111.03	111.03											548	11	4mer_GTTC_cap	6019	6029	E6019:E6029	107.939	22.8827	0
444	139	3mer_ACA_cap	131.27	131.27											549	11	4mer_GTTG	6030	6040	E6030:E6040	267.443	32.5713	0		165.691	101.752	1.61411								4mer_GTTG	156.171	37.2818	11.2409
504	49	3mer_ACA_cap	119.22	119.22											550	11	4mer_GTTG_cap	6041	6051	E6041:E6051	111.272	18.1396	0
444	14	3mer_ACC	570.48	570.48	3mer_ACC	1		11							551	11	4mer_GTTT	6052	6062	E6052:E6062	217.655	22.0345	0		145.143	72.5115	1.49959								4mer_GTTT	121.581	27.4418	8.27403
954	679	3mer_ACC	791.02	791.02											552	11	4mer_GTTT_cap	6063	6073	E6063:E6073	96.0736	16.3565	0
349	454	3mer_ACC	701.09	701.09											553	11	4mer_TAAA	6074	6084	E6074:E6084	691.835	152.565	5		185.974	505.861	3.72006								4mer_TAAA	567.52	153.943	46.4155
979	559	3mer_ACC	696.12	696.12											554	11	4mer_TAAA_cap	6085	6095	E6085:E6095	124.315	20.5529	0
319	164	3mer_ACC	609.02	609.02											555	11	4mer_TAAC	6096	6106	E6096:E6106	703.387	92.6506	5		173.55	529.837	4.05294								4mer_TAAC	577.773	94.0183	28.3476
984	649	3mer_ACC	859.61	859.61											556	11	4mer_TAAC_cap	6107	6117	E6107:E6117	125.615	15.9785	0
514	274	3mer_ACC	695.59	695.59											557	11	4mer_TAAG	6118	6128	E6118:E6128	597.747	105.234	1		167.771	429.977	3.56288								4mer_TAAG	467.889	105.99	31.9571
444	109	3mer_ACC	596.41	596.41											558	11	4mer_TAAG_cap	6129	6139	E6129:E6139	129.858	12.6375	0
574	584	3mer_ACC	354.52	354.52											559	11	4mer_TAAT	6140	6150	E6140:E6150	538.938	89.838	0		183.957	354.981	2.9297								4mer_TAAT	422.257	92.5946	27.9183
44	9	3mer_ACC	635.56	635.56											560	11	4mer_TAAT_cap	6151	6161	E6151:E6161	116.681	22.4254	0
754	719	3mer_ACC	524.94	524.94											561	11	4mer_TACA	6162	6172	E6162:E6172	603.108	99.6824	2		168.43	434.678	3.58076								4mer_TACA	483.454	101	30.4525
34	244	3mer_ACC_cap	124.61	124.61	3mer_ACC_cap	1		11							562	11	4mer_TACA_cap	6173	6183	E6173:E6183	119.655	16.2586	0
544	349	3mer_ACC_cap	122.8	122.8											563	11	4mer_TACC	6184	6194	E6184:E6194	603.563	120.775	3		161.557	442.006	3.73592								4mer_TACC	488.507	121.766	36.7138
494	104	3mer_ACC_cap	112.72	112.72											564	11	4mer_TACC_cap	6195	6205	E6195:E6205	115.055	15.5004	0
404	54	3mer_ACC_cap	113	113											565	11	4mer_TACG	6206	6216	E6206:E6216	730.794	238.259	5		149.019	581.775	4.90404								4mer_TACG	608.946	238.432	71.8898
424	574	3mer_ACC_cap	100.09	100.09											566	11	4mer_TACG_cap	6217	6227	E6217:E6227	121.847	9.05715	0
474	719	3mer_ACC_cap	110.53	110.53											567	11	4mer_TACT	6228	6238	E6228:E6238	624.494	97.1649	2		160.157	464.336	3.89925								4mer_TACT	515.982	98.6781	29.7526
359	674	3mer_ACC_cap	97.81	97.81											568	11	4mer_TACT_cap	6239	6249	E6239:E6249	108.512	17.2151	0
169	629	3mer_ACC_cap	110.08	110.08											569	11	4mer_TAGA	6250	6260	E6250:E6260	551.783	192.311	1		139.786	411.997	3.94735								4mer_TAGA	436.575	192.486	58.0366
954	224	3mer_ACC_cap	110.17	110.17											570	11	4mer_TAGA_cap	6261	6271	E6261:E6271	115.207	8.1928	0
849	374	3mer_ACC_cap	122.12	122.12											571	11	4mer_TAGC	6272	6282	E6272:E6282	547.604	76.7165	1		180.822	366.781	3.02841								4mer_TAGC	428.976	79.4684	23.9606
829	334	3mer_ACC_cap	126.39	126.39											572	11	4mer_TAGC_cap	6283	6293	E6283:E6293	118.627	20.7317	0
84	414	3mer_ACG	331.3	331.3	3mer_ACG	1		11							573	11	4mer_TAGG	6294	6304	E6294:E6304	566.069	77.4167	1		226.694	339.375	2.49707								4mer_TAGG	436.248	83.8812	25.2911
664	634	3mer_ACG	568.05	568.05											574	11	4mer_TAGG_cap	6305	6315	E6305:E6315	129.821	32.2909	0
1009	139	3mer_ACG	656.92	656.92											575	11	4mer_TAGT	6316	6326	E6316:E6326	484.864	77.5019	0		128.583	356.281	3.77082								4mer_TAGT	380.382	77.9171	23.4929
369	749	3mer_ACG	452.06	452.06											576	11	4mer_TAGT_cap	6327	6337	E6327:E6337	104.482	8.03373	0
329	14	3mer_ACG	435.53	435.53											577	11	4mer_TATA	6338	6348	E6338:E6348	374.344	68.4046	0		123.488	250.856	3.03142								4mer_TATA	270.955	68.7319	20.7235
779	414	3mer_ACG	583.56	583.56											578	11	4mer_TATA_cap	6349	6359	E6349:E6359	103.389	6.69958	0
369	759	3mer_ACG	420.34	420.34											579	11	4mer_TATC	6360	6370	E6360:E6370	485.455	105.077	0		119.517	365.938	4.0618								4mer_TATC	383.9	105.248	31.7334
99	469	3mer_ACG	388.31	388.31											580	11	4mer_TATC_cap	6371	6381	E6371:E6381	101.555	5.98748	0
204	154	3mer_ACG	424.97	424.97											581	11	4mer_TATG	6382	6392	E6382:E6392	444.795	72.292	0		243.794	201.001	1.82447								4mer_TATG	320.671	82.5672	24.8949
594	379	3mer_ACG	610.34	610.34											582	11	4mer_TATG_cap	6393	6403	E6393:E6403	124.125	39.8899	0
284	704	3mer_ACG	450.53	450.53											583	11	4mer_TATT	6404	6414	E6404:E6414	393.03	69.2844	0		128.168	264.862	3.06653								4mer_TATT	295.383	70.0273	21.114
734	544	3mer_ACG_cap	125.53	125.53	3mer_ACG_cap	1		11							584	11	4mer_TATT_cap	6415	6425	E6415:E6425	97.6473	10.1735	0
364	729	3mer_ACG_cap	117.98	117.98											585	11	4mer_TCAA	6426	6436	E6426:E6436	413.21	69.5587	0		172.88	240.33	2.39016								4mer_TCAA	305.943	72.9161	21.985
684	104	3mer_ACG_cap	125.8	125.8											586	11	4mer_TCAA_cap	6437	6447	E6437:E6447	107.267	21.8709	0
594	604	3mer_ACG_cap	97.88	97.88											587	11	4mer_TCAC	6448	6458	E6448:E6458	508.425	192.411	2		169.292	339.134	3.00325								4mer_TCAC	394.384	193.291	58.2793
549	219	3mer_ACG_cap	143.53	143.53											588	11	4mer_TCAC_cap	6459	6469	E6459:E6469	114.042	18.4166	0
409	424	3mer_ACG_cap	120.39	120.39											589	11	4mer_TCAG	6470	6480	E6470:E6480	408.207	66.8506	0		136.134	272.073	2.99857								4mer_TCAG	306.834	67.8473	20.4567
84	254	3mer_ACG_cap	136.73	136.73											590	11	4mer_TCAG_cap	6481	6491	E6481:E6491	101.374	11.5868	0
869	539	3mer_ACG_cap	116.94	116.94											591	11	4mer_TCAT	6492	6502	E6492:E6502	329.145	39.796	0		161.655	167.491	2.0361								4mer_TCAT	225.175	44.1977	13.3261
944	359	3mer_ACG_cap	120.34	120.34											592	11	4mer_TCAT_cap	6503	6513	E6503:E6513	103.971	19.228	0
949	409	3mer_ACG_cap	117.67	117.67											593	11	4mer_TCCA	6514	6524	E6514:E6524	433.587	92.4349	0		178.419	255.168	2.43016								4mer_TCCA	324.602	95.2884	28.7305
24	49	3mer_ACG_cap	138.2	138.2											594	11	4mer_TCCA_cap	6525	6535	E6525:E6535	108.985	23.1446	0
139	584	3mer_ACT	395.98	395.98	3mer_ACT	1		11							595	11	4mer_TCCC	6536	6546	E6536:E6546	411.617	110.155	0		124.83	286.787	3.29742								4mer_TCCC	310.261	110.433	33.2967
999	209	3mer_ACT	425.09	425.09											596	11	4mer_TCCC_cap	6547	6557	E6547:E6557	101.356	7.8246	0
319	249	3mer_ACT	512.61	512.61											597	11	4mer_TCCG	6558	6568	E6558:E6568	450.509	125.876	1		139.227	311.283	3.2358								4mer_TCCG	350.117	126.54	38.1534
909	29	3mer_ACT	887.88	887.88											598	11	4mer_TCCG_cap	6569	6579	E6569:E6579	100.392	12.9449	0
634	79	3mer_ACT	408.97	408.97											599	11	4mer_TCCT	6580	6590	E6580:E6590	461.732	100.923	1		188.579	273.153	2.44848								4mer_TCCT	350.951	104.202	31.418
834	209	3mer_ACT	488.05	488.05											600	11	4mer_TCCT_cap	6591	6601	E6591:E6601	110.781	25.9327	0
914	504	3mer_ACT	426.58	426.58											601	11	4mer_TCGA	6602	6612	E6602:E6612	392.295	73.5716	0		148.034	244.261	2.65003								4mer_TCGA	274.905	74.2773	22.3954
129	249	3mer_ACT	411.17	411.17											602	11	4mer_TCGA_cap	6613	6623	E6613:E6623	117.391	10.2145	0
394	554	3mer_ACT	455.59	455.59											603	11	4mer_TCGC	6624	6634	E6624:E6634	547.489	214.556	1		157.702	389.787	3.47166								4mer_TCGC	427.45	214.923	64.8016
854	739	3mer_ACT	511.17	511.17											604	11	4mer_TCGC_cap	6635	6645	E6635:E6645	120.039	12.5544	0
704	359	3mer_ACT	624.41	624.41											605	11	4mer_TCGG	6646	6656	E6646:E6656	475.831	124.103	1		177.785	298.046	2.67645								4mer_TCGG	350.825	125.344	37.7926
934	679	3mer_ACT_cap	122.73	122.73	3mer_ACT_cap	1		11							606	11	4mer_TCGG_cap	6657	6667	E6657:E6667	125.005	17.593	0
739	294	3mer_ACT_cap	110.19	110.19											607	11	4mer_TCGT	6668	6678	E6668:E6678	493.378	179.875	1		146.89	346.488	3.35883								4mer_TCGT	380.137	180.224	54.3396
114	364	3mer_ACT_cap	106.02	106.02											608	11	4mer_TCGT_cap	6679	6689	E6679:E6689	113.241	11.2163	0
364	589	3mer_ACT_cap	85.56	85.56											609	11	4mer_TCTA	6690	6700	E6690:E6700	372.933	78.4813	0		157.688	215.245	2.36501								4mer_TCTA	279.574	81.3579	24.5303
909	114	3mer_ACT_cap	119.08	119.08											610	11	4mer_TCTA_cap	6701	6711	E6701:E6711	93.3591	21.4428	0
384	349	3mer_ACT_cap	113.95	113.95											611	11	4mer_TCTC	6712	6722	E6712:E6722	386.912	60.7759	0		152.516	234.396	2.53686								4mer_TCTC	284.505	63.0294	19.0041
964	234	3mer_ACT_cap	107.61	107.61											612	11	4mer_TCTC_cap	6723	6733	E6723:E6733	102.406	16.7031	0
604	449	3mer_ACT_cap	109.44	109.44											613	11	4mer_TCTG	6734	6744	E6734:E6744	378.261	64.6382	0		136.086	242.175	2.77958								4mer_TCTG	278.39	65.7558	19.8261
674	624	3mer_ACT_cap	122.45	122.45											614	11	4mer_TCTG_cap	6745	6755	E6745:E6755	99.8709	12.0716	0
769	79	3mer_ACT_cap	104.19	104.19											615	11	4mer_TCTT	6756	6766	E6756:E6766	299.86	71.1518	0		125.898	173.962	2.38176								4mer_TCTT	214.093	72.3984	21.8289
709	104	3mer_ACT_cap	105.97	105.97											616	11	4mer_TCTT_cap	6767	6777	E6767:E6777	85.7673	13.3771	0
954	189	3mer_AGA	771.97	771.97	3mer_AGA	1		11							617	11	4mer_TGAA	6778	6788	E6778:E6788	654.041	93.474	3		183.765	470.276	3.55912								4mer_TGAA	528.747	95.4844	28.7896
149	464	3mer_AGA	377.64	377.64											618	11	4mer_TGAA_cap	6789	6799	E6789:E6799	125.294	19.4904	0
719	749	3mer_AGA	693.22	693.22											619	11	4mer_TGAC	6800	6810	E6800:E6810	639.654	100.423	5		156.471	483.183	4.08801								4mer_TGAC	512.314	100.891	30.4198
664	754	3mer_AGA	708.83	708.83											620	11	4mer_TGAC_cap	6811	6821	E6811:E6821	127.34	9.7102	0
239	464	3mer_AGA	757.5	757.5											621	11	4mer_TGAG	6822	6832	E6822:E6832	642.851	190.965	4		176.634	466.217	3.63946								4mer_TGAG	517.647	191.733	57.8097
764	394	3mer_AGA	895.97	895.97											622	11	4mer_TGAG_cap	6833	6843	E6833:E6843	125.204	17.1433	0
714	89	3mer_AGA	781.39	781.39											623	11	4mer_TGAT	6844	6854	E6844:E6854	489.612	70.6814	0		193.002	296.61	2.53683								4mer_TGAT	370.877	74.8913	22.5806
934	624	3mer_AGA	1031.48	1031.48											624	11	4mer_TGAT_cap	6855	6865	E6855:E6865	118.735	24.7557	0
414	474	3mer_AGA	819.98	819.98											625	11	4mer_TGCA	6866	6876	E6866:E6876	540.319	106.051	1		137.847	402.472	3.9197								4mer_TGCA	432.432	106.52	32.1169
854	749	3mer_AGA	955.86	955.86											626	11	4mer_TGCA_cap	6877	6887	E6877:E6887	107.887	9.98662	0
204	609	3mer_AGA	738.56	738.56											627	11	4mer_TGCC	6888	6898	E6888:E6898	652.244	111.141	6		215.879	436.365	3.02134								4mer_TGCC	516.472	114.303	34.4638
914	694	3mer_AGA_cap	130.03	130.03	3mer_AGA_cap	1		11							628	11	4mer_TGCC_cap	6899	6909	E6899:E6909	135.772	26.7024	0
334	649	3mer_AGA_cap	98.94	98.94											629	11	4mer_TGCG	6910	6920	E6910:E6920	613.526	93.5013	2		177.201	436.325	3.46231								4mer_TGCG	492.261	95.3422	28.7468
774	609	3mer_AGA_cap	140.44	140.44											630	11	4mer_TGCG_cap	6921	6931	E6921:E6931	121.265	18.6453	0
509	354	3mer_AGA_cap	143.98	143.98											631	11	4mer_TGCT	6932	6942	E6932:E6942	607.231	167.446	3		202.191	405.04	3.00326								4mer_TGCT	489.254	169.783	51.1915
114	624	3mer_AGA_cap	113.62	113.62											632	11	4mer_TGCT_cap	6943	6953	E6943:E6953	117.977	28.0711	0
544	699	3mer_AGA_cap	150.42	150.42											633	11	4mer_TGGA	6954	6964	E6954:E6964	563.079	82.4761	0		255.005	308.074	2.20811								4mer_TGGA	429.078	91.8107	27.682
159	759	3mer_AGA_cap	173.11	173.11											634	11	4mer_TGGA_cap	6965	6975	E6965:E6975	134.001	40.3349	0
599	489	3mer_AGA_cap	139.3	139.3											635	11	4mer_TGGC	6976	6986	E6976:E6986	596.503	152.299	2		170.702	425.801	3.49441								4mer_TGGC	476.302	153.227	46.1996
149	674	3mer_AGA_cap	135.03	135.03											636	11	4mer_TGGC_cap	6987	6997	E6987:E6997	120.201	16.8338	0
644	574	3mer_AGA_cap	133.58	133.58											637	11	4mer_TGGG	6998	7008	E6998:E7008	684.795	107.315	3		263.396	421.4	2.59987								4mer_TGGG	542.285	114.631	34.5626
519	359	3mer_AGA_cap	152	152											638	11	4mer_TGGG_cap	7009	7019	E7009:E7019	142.511	40.2949	0
354	574	3mer_AGC	731.19	731.19	3mer_AGC	1		11							639	11	4mer_TGGT	7020	7030	E7020:E7030	578.278	74.1811	2		235.638	342.64	2.45409								4mer_TGGT	452.693	82.7561	24.9519
999	414	3mer_AGC	495.61	495.61											640	11	4mer_TGGT_cap	7031	7041	E7031:E7041	125.585	36.6842	0
809	74	3mer_AGC	650.33	650.33											641	11	4mer_TGTA	7042	7052	E7042:E7052	459.203	93.816	1		183.305	275.898	2.50513								4mer_TGTA	355.675	97.512	29.401
89	339	3mer_AGC	574.5	574.5											642	11	4mer_TGTA_cap	7053	7063	E7053:E7063	103.527	26.5925	0
419	379	3mer_AGC	879.39	879.39											643	11	4mer_TGTC	7064	7074	E7064:E7074	499.863	103.414	1		113.409	386.454	4.40761								4mer_TGTC	401.459	103.535	31.2169
769	624	3mer_AGC	680.86	680.86											644	11	4mer_TGTC_cap	7075	7085	E7075:E7085	98.4036	5.00179	0
244	439	3mer_AGC	635.58	635.58											645	11	4mer_TGTG	7086	7096	E7086:E7096	520.383	60.3563	0		139.723	380.659	3.72438								4mer_TGTG	410.887	61.1915	18.4499
464	19	3mer_AGC	666.75	666.75											646	11	4mer_TGTG_cap	7097	7107	E7097:E7107	109.495	10.0759	0
824	309	3mer_AGC	777.59	777.59											647	11	4mer_TGTT	7108	7118	E7108:E7118	383.575	45.0776	0		149.035	234.539	2.57372								4mer_TGTT	283.949	47.9922	14.4702
914	629	3mer_AGC	558.67	558.67											648	11	4mer_TGTT_cap	7119	7129	E7119:E7129	99.6255	16.4699	0
69	14	3mer_AGC	1118.5	1118.5											649	11	4mer_TTAA	7130	7140	E7130:E7140	404.347	61.817	0		158.514	245.833	2.55086								4mer_TTAA	299.331	64.3377	19.3986
564	149	3mer_AGC_cap	135.05	135.05	3mer_AGC_cap	1		11							650	11	4mer_TTAA_cap	7141	7151	E7141:E7151	105.016	17.8327	0
894	494	3mer_AGC_cap	128.7	128.7											651	11	4mer_TTAC	7152	7162	E7152:E7162	392.673	60.5025	0		140.66	252.013	2.79165								4mer_TTAC	293.246	62.0441	18.707
229	184	3mer_AGC_cap	125.48	125.48											652	11	4mer_TTAC_cap	7163	7173	E7163:E7173	99.4264	13.7445	0
889	474	3mer_AGC_cap	118.22	118.22											653	11	4mer_TTAG	7174	7184	E7174:E7184	338.985	49.8586	0		118.948	220.038	2.84987								4mer_TTAG	241.474	50.368	15.1865
814	619	3mer_AGC_cap	114.2	114.2											654	11	4mer_TTAG_cap	7185	7195	E7185:E7195	97.5118	7.14534	0
864	444	3mer_AGC_cap	130.94	130.94											655	11	4mer_TTAT	7196	7206	E7196:E7206	359.847	93.1751	0		141.855	217.992	2.53672								4mer_TTAT	266.565	94.5714	28.5144
529	699	3mer_AGC_cap	92.22	92.22											656	11	4mer_TTAT_cap	7207	7217	E7207:E7217	93.2818	16.1911	0
199	734	3mer_AGC_cap	117.08	117.08											657	11	4mer_TTCA	7218	7228	E7218:E7228	381.955	86.8056	0		137.309	244.646	2.78172								4mer_TTCA	283.742	87.7784	26.4662
664	369	3mer_AGC_cap	140.67	140.67											658	11	4mer_TTCA_cap	7229	7239	E7229:E7239	98.2127	13.032	0
179	549	3mer_AGC_cap	126.62	126.62											659	11	4mer_TTCC	7240	7250	E7240:E7250	441.531	87.4822	0		113.196	328.335	3.9006								4mer_TTCC	343.293	87.6242	26.4197
974	739	3mer_AGC_cap	179.77	179.77											660	11	4mer_TTCC_cap	7251	7261	E7251:E7261	98.2382	4.9858	0
864	729	3mer_AGG	768.06	768.06	3mer_AGG	1		11							661	11	4mer_TTCG	7262	7272	E7262:E7272	439.068	84.4106	0		116.502	322.566	3.76875								4mer_TTCG	350.238	84.9131	25.6023
749	424	3mer_AGG	664.88	664.88											662	11	4mer_TTCG_cap	7273	7283	E7273:E7283	88.83	9.22409	0
844	419	3mer_AGG	586.77	586.77											663	11	4mer_TTCT	7284	7294	E7284:E7294	411.026	52.6263	0		136.448	274.579	3.01234								4mer_TTCT	320.381	54.7962	16.5217
669	739	3mer_AGG	545.06	545.06											664	11	4mer_TTCT_cap	7295	7305	E7295:E7305	90.6455	15.2674	0
404	734	3mer_AGG	486.94	486.94											665	11	4mer_TTGA	7306	7316	E7306:E7316	439.867	74.1056	0		129.612	310.255	3.39372								4mer_TTGA	340.917	74.8071	22.5552
484	259	3mer_AGG	618	618											666	11	4mer_TTGA_cap	7317	7327	E7317:E7327	98.95	10.2207	0
214	219	3mer_AGG	582.77	582.77											667	11	4mer_TTGC	7328	7338	E7328:E7338	339.081	69.0615	0		151.881	187.2	2.23255								4mer_TTGC	237.087	71.0353	21.418
494	649	3mer_AGG	364.61	364.61											668	11	4mer_TTGC_cap	7339	7349	E7339:E7349	101.994	16.629	0
74	429	3mer_AGG	459.05	459.05											669	11	4mer_TTGG	7350	7360	E7350:E7360	406.18	55.9206	0		159.477	246.703	2.54695								4mer_TTGG	298.532	58.5285	17.647
164	264	3mer_AGG	520.75	520.75											670	11	4mer_TTGG_cap	7361	7371	E7361:E7371	107.648	17.2762	0
229	199	3mer_AGG	579.69	579.69											671	11	4mer_TTGT	7372	7382	E7372:E7382	342.539	69.6424	0		124.719	217.82	2.74649								4mer_TTGT	250.352	70.4816	21.251
169	9	3mer_AGG_cap	192.94	192.94	3mer_AGG_cap	1		11							672	11	4mer_TTGT_cap	7383	7393	E7383:E7393	92.1873	10.8438	0
119	389	3mer_AGG_cap	117.17	117.17											673	11	4mer_TTTA	7394	7404	E7394:E7404	272.655	50.3969	0		152.32	120.335	1.79001								4mer_TTTA	177.992	53.9372	16.2627
484	264	3mer_AGG_cap	122.64	122.64											674	11	4mer_TTTA_cap	7405	7415	E7405:E7415	94.6636	19.219	0
339	239	3mer_AGG_cap	128.94	128.94											675	11	4mer_TTTC	7416	7426	E7416:E7426	322.412	68.1486	0		135.898	186.514	2.37246								4mer_TTTC	233.082	69.894	21.0738
934	24	3mer_AGG_cap	232.06	232.06											676	11	4mer_TTTC_cap	7427	7437	E7427:E7437	89.33	15.5225	0
474	594	3mer_AGG_cap	97.55	97.55											677	11	4mer_TTTG	7438	7448	E7438:E7448	306.441	64.6671	0		142.39	164.051	2.15212								4mer_TTTG	213.595	66.7425	20.1236
329	414	3mer_AGG_cap	133.61	133.61											678	11	4mer_TTTG_cap	7449	7459	E7449:E7459	92.8464	16.5146	0
939	64	3mer_AGG_cap	211.48	211.48											679	11	4mer_TTTT	7460	7470	E7460:E7470	293.525	42.7227	0		136.232	157.294	2.1546								4mer_TTTT	207.645	45.9013	13.8398
514	539	3mer_AGG_cap	122.42	122.42											680	11	4mer_TTTT_cap	7471	7481	E7471:E7481	85.88	16.7839	0
714	519	3mer_AGG_cap	112.19	112.19											681	12	5mer_AAAAA	7482	7493	E7482:E7493	1371.17	252.951	12		558.21	812.961	2.45637								5mer_AAAAA	1141.38	275.624	79.5658
514	579	3mer_AGG_cap	94.19	94.19											682	11	5mer_AAAAA_cap	7494	7504	E7494:E7504	229.793	109.472	0
569	164	3mer_AGT	543.08	543.08	3mer_AGT	1		11							683	12	5mer_AAAAC	7505	7516	E7505:E7516	1374.51	208.995	12		506.829	867.677	2.71197								5mer_AAAAC	1144.27	228.428	65.9415
559	139	3mer_AGT	551.25	551.25											684	11	5mer_AAAAC_cap	7517	7527	E7517:E7527	230.235	92.1982	0
494	44	3mer_AGT	470.81	470.81											685	12	5mer_AAAAG	7528	7539	E7528:E7539	1555.29	563.432	12		318.474	1236.82	4.88358								5mer_AAAAG	1344.94	564.584	162.981
789	664	3mer_AGT	443.28	443.28											686	11	5mer_AAAAG_cap	7540	7550	E7540:E7550	210.354	36.0401	0
154	239	3mer_AGT	402.53	402.53											687	12	5mer_AAAAT	7551	7562	E7551:E7562	1379.74	402.596	12		268.691	1111.05	5.13504								5mer_AAAAT	1194.18	403.548	116.494
569	29	3mer_AGT	472.91	472.91											688	11	5mer_AAAAT_cap	7563	7573	E7563:E7573	185.557	27.7111	0
364	474	3mer_AGT	562.25	562.25											689	12	5mer_AAACA	7574	7585	E7574:E7585	1361.11	354.338	12		273.49	1087.62	4.97681								5mer_AAACA	1169.04	355.376	102.588
424	374	3mer_AGT	615.12	615.12											690	11	5mer_AAACA_cap	7586	7596	E7586:E7596	192.062	27.1427	0
144	454	3mer_AGT	456.41	456.41											691	12	5mer_AAACC	7597	7608	E7597:E7608	1357.62	220.863	12		284.984	1072.64	4.76386								5mer_AAACC	1165.64	223.028	64.3825
4	689	3mer_AGT	639.48	639.48											692	11	5mer_AAACC_cap	7609	7619	E7609:E7619	191.987	30.9989	0
69	29	3mer_AGT	738.83	738.83											693	12	5mer_AAACG	7620	7631	E7620:E7631	1440.81	588.435	12		243.006	1197.81	5.92913								5mer_AAACG	1255.39	588.748	169.957
119	699	3mer_AGT_cap	137.45	137.45	3mer_AGT_cap	1		11							694	11	5mer_AAACG_cap	7632	7642	E7632:E7642	185.428	19.1926	0
1014	654	3mer_AGT_cap	145.5	145.5											695	12	5mer_AAACT	7643	7654	E7643:E7654	1312.67	306.896	12		336.017	976.654	3.90656								5mer_AAACT	1118.04	310.493	89.6317
329	254	3mer_AGT_cap	126.58	126.58											696	11	5mer_AAACT_cap	7655	7665	E7655:E7665	194.632	47.1284	0
709	479	3mer_AGT_cap	109.8	109.8											697	12	5mer_AAAGA	7666	7677	E7666:E7677	1074.15	147.903	12		313.022	761.133	3.43156								5mer_AAAGA	870.061	152.295	43.9637
229	514	3mer_AGT_cap	106.81	106.81											698	11	5mer_AAAGA_cap	7678	7688	E7678:E7688	204.094	36.3096	0
54	669	3mer_AGT_cap	135.55	135.55											699	12	5mer_AAAGC	7689	7700	E7689:E7700	1164.83	243.891	12		252.565	912.265	4.612								5mer_AAAGC	971.694	244.694	70.6372
424	159	3mer_AGT_cap	114.31	114.31											700	11	5mer_AAAGC_cap	7701	7711	E7701:E7711	193.136	19.8095	0
834	714	3mer_AGT_cap	91.11	91.11											701	12	5mer_AAAGG	7712	7723	E7712:E7723	1198.72	326.51	12		291.013	907.705	4.11912								5mer_AAAGG	1012.81	328.384	94.7964
914	264	3mer_AGT_cap	102.38	102.38											702	11	5mer_AAAGG_cap	7724	7734	E7724:E7734	185.911	35.034	0
249	19	3mer_AGT_cap	126.08	126.08											703	12	5mer_AAAGT	7735	7746	E7735:E7746	1076.19	180.829	12		307.591	768.6	3.49877								5mer_AAAGT	893.495	185.56	53.5665
459	49	3mer_AGT_cap	115.95	115.95											704	11	5mer_AAAGT_cap	7747	7757	E7747:E7757	182.696	41.6316	0
434	344	3mer_ATA	639.52	639.52	3mer_ATA	1		11							705	12	5mer_AAATA	7758	7769	E7758:E7769	1070.81	228.7	12		226.967	843.843	4.71791								5mer_AAATA	898.319	229.42	66.2278
619	394	3mer_ATA	627.23	627.23											706	11	5mer_AAATA_cap	7770	7780	E7770:E7780	172.491	18.1587	0
364	759	3mer_ATA	431.23	431.23											707	12	5mer_AAATC	7781	7792	E7781:E7792	960.936	175.352	11		245.217	715.719	3.91872								5mer_AAATC	792.07	177.19	51.1503
1014	69	3mer_ATA	1068.3	1068.3											708	11	5mer_AAATC_cap	7793	7803	E7793:E7803	168.865	25.4504	0
434	179	3mer_ATA	550.41	550.41											709	12	5mer_AAATG	7804	7815	E7804:E7815	1157.77	399.294	12		230.194	927.574	5.02954								5mer_AAATG	978.429	399.653	115.37
374	654	3mer_ATA	336.19	336.19											710	11	5mer_AAATG_cap	7816	7826	E7816:E7826	179.339	16.9516	0
519	114	3mer_ATA	518.97	518.97											711	12	5mer_AAATT	7827	7838	E7827:E7838	1179.59	278.678	12		276.831	902.762	4.26106								5mer_AAATT	1003.27	280.684	81.0266
939	189	3mer_ATA	470.28	470.28											712	11	5mer_AAATT_cap	7839	7849	E7839:E7849	176.319	33.504	0
554	249	3mer_ATA	636.11	636.11											713	12	5mer_AACAA	7850	7861	E7850:E7861	1120.03	212.759	11		252.359	867.67	4.43824								5mer_AACAA	944.696	214.303	61.8639
299	419	3mer_ATA	554.56	554.56											714	11	5mer_AACAA_cap	7862	7872	E7862:E7872	175.333	25.6753	0
1009	164	3mer_ATA	622.72	622.72											715	12	5mer_AACAC	7873	7884	E7873:E7884	1104.46	292.758	12		239.783	864.681	4.6061								5mer_AACAC	923.039	293.404	84.6983
634	394	3mer_ATA_cap	139.58	139.58	3mer_ATA_cap	1		11							716	11	5mer_AACAC_cap	7885	7895	E7885:E7895	181.425	19.4524	0
564	69	3mer_ATA_cap	118.03	118.03											717	12	5mer_AACAG	7896	7907	E7896:E7907	1133.2	222.954	12		225.101	908.097	5.03417								5mer_AACAG	959.458	223.61	64.5507
104	89	3mer_ATA_cap	181.47	181.47											718	11	5mer_AACAG_cap	7908	7918	E7908:E7918	173.74	17.1204	0
129	499	3mer_ATA_cap	101.89	101.89											719	12	5mer_AACAT	7919	7930	E7919:E7930	1076.74	253.585	11		266.217	810.528	4.04461								5mer_AACAT	899.918	255.33	73.7073
1004	644	3mer_ATA_cap	159.78	159.78											720	11	5mer_AACAT_cap	7931	7941	E7931:E7941	176.827	29.7967	0
709	154	3mer_ATA_cap	115.48	115.48											721	12	5mer_AACCA	7942	7953	E7942:E7953	1072.89	176.089	12		269.415	803.472	3.98228								5mer_AACCA	903.656	179.227	51.7384
24	674	3mer_ATA_cap	156.55	156.55											722	11	5mer_AACCA_cap	7954	7964	E7954:E7964	169.232	33.3945	0
799	144	3mer_ATA_cap	115.78	115.78											723	12	5mer_AACCC	7965	7976	E7965:E7976	1235.77	207.307	12		413.828	821.938	2.98618								5mer_AACCC	1035.23	219.16	63.2662
484	524	3mer_ATA_cap	109.69	109.69											724	11	5mer_AACCC_cap	7977	7987	E7977:E7987	200.533	71.0985	0
614	614	3mer_ATA_cap	109.8	109.8											725	12	5mer_AACCG	7988	7999	E7988:E7999	855.354	242.154	8		217.414	637.94	3.93421								5mer_AACCG	696.297	242.934	70.1291
169	649	3mer_ATA_cap	92.05	92.05											726	11	5mer_AACCG_cap	8000	8010	E8000:E8010	159.057	19.4524	0
199	579	3mer_ATC	525.03	525.03	3mer_ATC	1		11							727	12	5mer_AACCT	8011	8022	E8011:E8022	1126.43	173.126	12		219.307	907.124	5.13632								5mer_AACCT	975.59	174.624	50.4096
124	584	3mer_ATC	473.78	473.78											728	11	5mer_AACCT_cap	8023	8033	E8023:E8033	150.841	22.822	0
939	259	3mer_ATC	662.23	662.23											729	12	5mer_AACGA	8034	8045	E8034:E8045	1091	276.998	11		322.509	768.493	3.38286								5mer_AACGA	882.694	279.602	80.714
774	54	3mer_ATC	567.45	567.45											730	11	5mer_AACGA_cap	8046	8056	E8046:E8056	208.308	38.067	0
319	79	3mer_ATC	550.3	550.3											731	12	5mer_AACGC	8057	8068	E8057:E8068	1073.18	270.865	12		441.003	632.175	2.43349								5mer_AACGC	873.413	282.549	81.5648
429	114	3mer_ATC	640.98	640.98											732	11	5mer_AACGC_cap	8069	8079	E8069:E8079	199.765	80.4127	0
434	619	3mer_ATC	402.11	402.11											733	12	5mer_AACGG	8080	8091	E8080:E8091	1136.06	304.033	11		356.753	779.304	3.18444								5mer_AACGG	924.894	307.882	88.8778
394	404	3mer_ATC	817.25	817.25											734	11	5mer_AACGG_cap	8092	8102	E8092:E8102	211.163	48.5299	0
79	739	3mer_ATC	976.44	976.44											735	12	5mer_AACGT	8103	8114	E8103:E8114	946.227	264.842	10		252.397	693.83	3.74896								5mer_AACGT	770.27	266.065	76.8063
129	464	3mer_ATC	540.53	540.53											736	11	5mer_AACGT_cap	8115	8125	E8115:E8125	175.957	25.4799	0
779	594	3mer_ATC	682.69	682.69											737	12	5mer_AACTA	8126	8137	E8126:E8137	933.346	184.864	11		216.124	717.222	4.31857								5mer_AACTA	779.003	186.008	53.6958
89	729	3mer_ATC_cap	166.95	166.95	3mer_ATC_cap	1		11							738	11	5mer_AACTA_cap	8138	8148	E8138:E8148	154.343	20.5937	0
349	679	3mer_ATC_cap	94.2	94.2											739	12	5mer_AACTC	8149	8160	E8149:E8160	1210.74	330.755	12		225.468	985.268	5.36989								5mer_AACTC	1052.36	331.51	95.6988
194	324	3mer_ATC_cap	118.17	118.17											740	11	5mer_AACTC_cap	8161	8171	E8161:E8171	158.374	22.3647	0
89	449	3mer_ATC_cap	109.27	109.27											741	12	5mer_AACTG	8172	8183	E8172:E8183	995.355	251.199	12		235.316	760.039	4.22987								5mer_AACTG	823.77	252.096	72.7738
154	284	3mer_ATC_cap	104.81	104.81											742	11	5mer_AACTG_cap	8184	8194	E8184:E8194	171.585	21.2437	0
179	49	3mer_ATC_cap	138.88	138.88											743	12	5mer_AACTT	8195	8206	E8195:E8206	1136.18	192.962	12		236.943	899.232	4.79514								5mer_AACTT	986.365	195.135	56.3307
504	734	3mer_ATC_cap	92.97	92.97											744	11	5mer_AACTT_cap	8207	8217	E8207:E8217	149.811	29.0442	0
644	479	3mer_ATC_cap	121.36	121.36											745	12	5mer_AAGAA	8218	8229	E8218:E8229	1294.83	215.088	12		365.298	929.536	3.5446								5mer_AAGAA	1060.86	219.497	63.3634
554	404	3mer_ATC_cap	111.05	111.05											746	11	5mer_AAGAA_cap	8230	8240	E8230:E8240	233.976	43.7738	0
729	624	3mer_ATC_cap	119.11	119.11											747	12	5mer_AAGAC	8241	8252	E8241:E8252	1233.25	307.748	12		407.28	825.97	3.02802								5mer_AAGAC	1014.21	314.079	90.6669
884	744	3mer_ATC_cap	133.94	133.94											748	11	5mer_AAGAC_cap	8253	8263	E8253:E8263	219.045	62.7451	0
19	209	3mer_ATG	487.41	487.41	3mer_ATG	1		11							749	12	5mer_AAGAG	8264	8275	E8264:E8275	1117.67	262.653	12		278.812	838.861	4.00869								5mer_AAGAG	910.164	263.726	76.1312
979	169	3mer_ATG	503.5	503.5											750	11	5mer_AAGAG_cap	8276	8286	E8276:E8286	207.509	23.7677	0
309	629	3mer_ATG	410.03	410.03											751	12	5mer_AAGAT	8287	8298	E8287:E8298	1255.86	326.975	12		327.946	927.915	3.82947								5mer_AAGAT	1062.07	330.019	95.2682
804	14	3mer_ATG	671.95	671.95											752	11	5mer_AAGAT_cap	8299	8309	E8299:E8309	193.792	44.7181	0
179	644	3mer_ATG	367.98	367.98											753	12	5mer_AAGCA	8310	8321	E8310:E8321	1051.78	211.09	11		309.444	742.332	3.39892								5mer_AAGCA	868.633	215.247	62.1365
319	344	3mer_ATG	497.11	497.11											754	11	5mer_AAGCA_cap	8322	8332	E8322:E8332	183.143	42.1004	0
479	19	3mer_ATG	438.39	438.39											755	12	5mer_AAGCC	8333	8344	E8333:E8344	1149.75	215.986	12		401.211	748.54	2.8657								5mer_AAGCC	951.918	226.375	65.3489
639	584	3mer_ATG	511.55	511.55											756	11	5mer_AAGCC_cap	8345	8355	E8345:E8355	197.833	67.7926	0
894	439	3mer_ATG	460.56	460.56											757	12	5mer_AAGCG	8356	8367	E8356:E8367	1200.16	410.225	11		298.966	901.197	4.01438								5mer_AAGCG	1000.41	411.556	118.806
129	699	3mer_ATG	390.02	390.02											758	11	5mer_AAGCG_cap	8368	8378	E8368:E8378	199.751	33.0717	0
854	724	3mer_ATG	384.88	384.88											759	12	5mer_AAGCT	8379	8390	E8379:E8390	891.826	179.75	10		372.622	519.204	2.39338								5mer_AAGCT	707.975	190.446	54.9769
964	669	3mer_ATG_cap	162.09	162.09	3mer_ATG_cap	1		11							760	11	5mer_AAGCT_cap	8391	8401	E8391:E8401	183.851	62.9238	0
769	259	3mer_ATG_cap	106.12	106.12											761	12	5mer_AAGGA	8402	8413	E8402:E8413	1103.67	289.822	12		234.995	868.674	4.69657								5mer_AAGGA	923.79	290.404	83.8324
339	424	3mer_ATG_cap	120.03	120.03											762	11	5mer_AAGGA_cap	8414	8424	E8414:E8424	179.879	18.3719	0
434	264	3mer_ATG_cap	108.81	108.81											763	12	5mer_AAGGC	8425	8436	E8425:E8436	1043.11	166.961	12		345.726	697.387	3.01716								5mer_AAGGC	852.371	174.771	50.452
209	369	3mer_ATG_cap	103.34	103.34											764	11	5mer_AAGGC_cap	8437	8447	E8437:E8447	190.743	51.6612	0
944	134	3mer_ATG_cap	122.88	122.88											765	12	5mer_AAGGG	8448	8459	E8448:E8459	944.426	117.566	11		434.433	509.993	2.17393								5mer_AAGGG	734.341	139.335	40.2225
234	114	3mer_ATG_cap	99.2	99.2											766	11	5mer_AAGGG_cap	8460	8470	E8460:E8470	210.085	74.7827	0
294	449	3mer_ATG_cap	103.19	103.19											767	12	5mer_AAGGT	8471	8482	E8471:E8482	977.933	187.462	11		231.222	746.711	4.2294								5mer_AAGGT	808.492	188.59	54.4412
454	699	3mer_ATG_cap	95.5	95.5											768	11	5mer_AAGGT_cap	8483	8493	E8483:E8493	169.442	20.5936	0
129	489	3mer_ATG_cap	101.72	101.72											769	12	5mer_AAGTA	8494	8505	E8494:E8505	862.187	156.454	10		198.025	664.161	4.35392								5mer_AAGTA	714.703	157.358	45.4254
804	684	3mer_ATG_cap	90.41	90.41											770	11	5mer_AAGTA_cap	8506	8516	E8506:E8516	147.484	16.8472	0
969	534	3mer_ATT	326.11	326.11	3mer_ATT	1		11							771	12	5mer_AAGTC	8517	8528	E8517:E8528	1010.63	393.082	11		336.829	673.797	3.00041								5mer_AAGTC	833.95	396.691	114.515
679	219	3mer_ATT	531.25	531.25											772	11	5mer_AAGTC_cap	8529	8539	E8529:E8539	176.676	53.3843	0
934	124	3mer_ATT	420.66	420.66											773	12	5mer_AAGTG	8540	8551	E8540:E8551	885.392	296.647	10		194.154	691.238	4.56026								5mer_AAGTG	729.409	296.92	85.7134
109	14	3mer_ATT	641	641											774	11	5mer_AAGTG_cap	8552	8562	E8552:E8562	155.984	12.7235	0
359	374	3mer_ATT	510.84	510.84											775	12	5mer_AAGTT	8563	8574	E8563:E8574	809.043	126.878	10		338.431	470.611	2.39057								5mer_AAGTT	652.352	140.599	40.5875
969	44	3mer_ATT	863.23	863.23											776	11	5mer_AAGTT_cap	8575	8585	E8575:E8585	156.691	60.5802	0
669	284	3mer_ATT	523.98	523.98											777	12	5mer_AATAA	8586	8597	E8586:E8597	942.49	212.58	11		218.832	723.658	4.30691								5mer_AATAA	787.795	213.652	61.6761
179	444	3mer_ATT	401.89	401.89											778	11	5mer_AATAA_cap	8598	8608	E8598:E8608	154.695	21.3792	0
839	514	3mer_ATT	456.86	456.86											779	12	5mer_AATAC	8609	8620	E8609:E8620	914.711	250.387	10		212.954	701.757	4.29535								5mer_AATAC	764.794	251.267	72.5345
879	329	3mer_ATT	469.06	469.06											780	11	5mer_AATAC_cap	8621	8631	E8621:E8631	149.916	21.0124	0
174	364	3mer_ATT	384.98	384.98											781	12	5mer_AATAG	8632	8643	E8632:E8643	836.573	189.61	8		381.679	454.894	2.19182								5mer_AATAG	651.275	200.591	57.9057
789	634	3mer_ATT_cap	97.17	97.17	3mer_ATT_cap	1		11							782	11	5mer_AATAG_cap	8644	8654	E8644:E8654	185.297	65.4605	0
954	24	3mer_ATT_cap	189.2	189.2											783	12	5mer_AATAT	8655	8666	E8655:E8666	756.543	221.975	7		185.825	570.718	4.07126								5mer_AATAT	617.711	222.527	64.238
279	729	3mer_ATT_cap	90.52	90.52											784	11	5mer_AATAT_cap	8667	8677	E8667:E8677	138.833	15.6641	0
174	64	3mer_ATT_cap	107.34	107.34											785	12	5mer_AATCA	8678	8689	E8678:E8689	821.268	147.052	10		219.429	601.84	3.74276								5mer_AATCA	674.83	149.051	43.0274
374	469	3mer_ATT_cap	101.36	101.36											786	11	5mer_AATCA_cap	8690	8700	E8690:E8700	146.438	24.3302	0
909	614	3mer_ATT_cap	95.83	95.83											787	12	5mer_AATCC	8701	8712	E8701:E8712	868.295	165.503	11		183.437	684.858	4.73347								5mer_AATCC	722.212	165.971	47.9116
859	589	3mer_ATT_cap	97.75	97.75											788	11	5mer_AATCC_cap	8713	8723	E8713:E8723	146.083	12.4515	0
264	549	3mer_ATT_cap	98.62	98.62											789	12	5mer_AATCG	8724	8735	E8724:E8735	881.934	214.449	9		288.136	593.798	3.06083								5mer_AATCG	706.429	217.71	62.8475
814	239	3mer_ATT_cap	114.11	114.11											790	11	5mer_AATCG_cap	8736	8746	E8736:E8746	175.505	37.5435	0
569	684	3mer_ATT_cap	100.58	100.58											791	12	5mer_AATCT	8747	8758	E8747:E8758	864.508	109.576	10		326.286	538.221	2.64954								5mer_AATCT	713.716	124.213	35.8572
899	654	3mer_ATT_cap	81.88	81.88											792	11	5mer_AATCT_cap	8759	8769	E8759:E8769	150.792	58.4981	0
849	149	3mer_CAA	602.36	602.36	3mer_CAA	1		11							793	12	5mer_AATGA	8770	8781	E8770:E8781	822.067	267.33	8		209.216	612.851	3.92927								5mer_AATGA	666.37	267.925	77.3432
309	104	3mer_CAA	553.03	553.03											794	11	5mer_AATGA_cap	8782	8792	E8782:E8792	155.696	17.8399	0
234	489	3mer_CAA	565.33	565.33											795	12	5mer_AATGC	8793	8804	E8793:E8804	697.385	146.758	5		199.07	498.315	3.50322								5mer_AATGC	556.289	148.025	42.731
99	724	3mer_CAA	688.84	688.84											796	11	5mer_AATGC_cap	8805	8815	E8805:E8815	141.096	19.3245	0
874	184	3mer_CAA	636.3	636.3											797	12	5mer_AATGG	8816	8827	E8816:E8827	723.57	138.965	7		177.33	546.24	4.08036								5mer_AATGG	574.293	139.28	40.2066
204	14	3mer_CAA	632.67	632.67											798	11	5mer_AATGG_cap	8828	8838	E8828:E8838	149.277	9.35093	0
734	534	3mer_CAA	701.78	701.78											799	12	5mer_AATGT	8839	8850	E8839:E8850	665.047	119.928	5		300.915	364.132	2.21008								5mer_AATGT	514.867	130.028	37.5358
24	569	3mer_CAA	518.92	518.92											800	11	5mer_AATGT_cap	8851	8861	E8851:E8861	150.18	50.2449	0
544	714	3mer_CAA	533.38	533.38											801	12	5mer_AATTA	8862	8873	E8862:E8873	665.185	84.8628	5		171.568	493.617	3.87709								5mer_AATTA	528.597	85.6601	24.7279
279	164	3mer_CAA	611.81	611.81											802	11	5mer_AATTA_cap	8874	8884	E8874:E8884	136.588	11.6599	0
754	224	3mer_CAA	672.3	672.3											803	12	5mer_AATTC	8885	8896	E8885:E8896	709.076	151.066	6		210.992	498.084	3.36068								5mer_AATTC	575.132	153.233	44.2347
219	444	3mer_CAA_cap	113.06	113.06	3mer_CAA_cap	1		11							804	11	5mer_AATTC_cap	8897	8907	E8897:E8907	133.944	25.6827	0
849	614	3mer_CAA_cap	108.69	108.69											805	12	5mer_AATTG	8908	8919	E8908:E8919	691.078	75.9703	7		203.679	487.4	3.39298								5mer_AATTG	554.027	79.15	22.8486
939	49	3mer_CAA_cap	213.2	213.2											806	11	5mer_AATTG_cap	8920	8930	E8920:E8930	137.052	22.2089	0
84	209	3mer_CAA_cap	131.94	131.94											807	12	5mer_AATTT	8931	8942	E8931:E8942	606.784	133.865	4		186.978	419.806	3.24522								5mer_AATTT	472.157	134.998	38.9704
429	69	3mer_CAA_cap	121.03	121.03											808	11	5mer_AATTT_cap	8943	8953	E8943:E8953	134.627	17.4501	0
954	204	3mer_CAA_cap	113.36	113.36											809	12	5mer_ACAAA	8954	8965	E8954:E8965	582.678	173.13	3		257.983	324.695	2.25859								5mer_ACAAA	425.328	176.349	50.9077
239	294	3mer_CAA_cap	118.48	118.48											810	11	5mer_ACAAA_cap	8966	8976	E8966:E8976	157.349	33.5446	0
539	204	3mer_CAA_cap	106.8	106.8											811	12	5mer_ACAAC	8977	8988	E8977:E8988	542.637	108.127	1		303.161	239.476	1.78993								5mer_ACAAC	373.325	116.97	33.7664
124	619	3mer_CAA_cap	94.81	94.81											812	11	5mer_ACAAC_cap	8989	8999	E8989:E8999	169.312	44.6164	0
99	754	3mer_CAA_cap	167.5	167.5											813	12	5mer_ACAAG	9000	9011	E9000:E9011	560.921	152.571	2		265.325	295.596	2.11409								5mer_ACAAG	412.914	157.503	45.4671
94	279	3mer_CAA_cap	97.06	97.06											814	11	5mer_ACAAG_cap	9012	9022	E9012:E9022	148.007	39.1057	0
129	9	3mer_CAC	1287.8	1287.8	3mer_CAC	1		11							815	12	5mer_ACAAT	9023	9034	E9023:E9034	445.432	70.5316	0		172.065	273.368	2.58875								5mer_ACAAT	311.609	71.6742	20.6906
154	379	3mer_CAC	659.36	659.36											816	11	5mer_ACAAT_cap	9035	9045	E9035:E9045	133.824	12.747	0
1009	444	3mer_CAC	1214.08	1214.08											817	12	5mer_ACACA	9046	9057	E9046:E9057	546.124	221.508	1		253.892	292.232	2.15101								5mer_ACACA	394.466	224.114	64.6963
769	444	3mer_CAC	536.08	536.08											818	11	5mer_ACACA_cap	9058	9068	E9058:E9068	151.658	34.0781	0
914	379	3mer_CAC	687.42	687.42											819	12	5mer_ACACC	9069	9080	E9069:E9080	503.939	72.6763	0		320.297	183.642	1.57335								5mer_ACACC	344.383	90.2923	26.0651
139	524	3mer_CAC	610.61	610.61											820	11	5mer_ACACC_cap	9081	9091	E9081:E9091	159.556	53.5803	0
619	459	3mer_CAC	908.94	908.94											821	12	5mer_ACACG	9092	9103	E9092:E9103	652.098	280.436	4		259.998	392.101	2.50809								5mer_ACACG	482.037	282.034	81.4161
629	524	3mer_CAC	749.89	749.89											822	11	5mer_ACACG_cap	9104	9114	E9104:E9114	170.062	29.9786	0
889	439	3mer_CAC	746.61	746.61											823	12	5mer_ACACT	9115	9126	E9115:E9126	484.722	88.3044	0		175.268	309.455	2.76561								5mer_ACACT	352.25	89.4492	25.8218
189	619	3mer_CAC	678.47	678.47											824	11	5mer_ACACT_cap	9127	9137	E9127:E9137	132.473	14.265	0
499	194	3mer_CAC	863.53	863.53											825	12	5mer_ACAGA	9138	9149	E9138:E9149	544.125	131.226	2		216.577	327.548	2.51238								5mer_ACAGA	389.104	132.82	38.342
664	714	3mer_CAC_cap	117.8	117.8	3mer_CAC_cap	1		11							826	11	5mer_ACAGA_cap	9150	9160	E9150:E9160	155.021	20.5187	0
654	379	3mer_CAC_cap	130.84	130.84											827	12	5mer_ACAGC	9161	9172	E9161:E9172	501.023	99.3805	0		273.529	227.494	1.8317								5mer_ACAGC	347.982	107.189	30.9428
809	239	3mer_CAC_cap	123.72	123.72											828	11	5mer_ACAGC_cap	9173	9183	E9173:E9183	153.041	40.1627	0
829	659	3mer_CAC_cap	103.72	103.72											829	12	5mer_ACAGG	9184	9195	E9184:E9195	491.512	136.414	1		216.106	275.406	2.2744								5mer_ACAGG	337.161	137.958	39.8251
244	29	3mer_CAC_cap	153.52	153.52											830	11	5mer_ACAGG_cap	9196	9206	E9196:E9206	154.351	20.585	0
109	44	3mer_CAC_cap	135.92	135.92											831	12	5mer_ACAGT	9207	9218	E9207:E9218	460.549	103.6	0		239.262	221.287	1.92487								5mer_ACAGT	314.325	108.142	31.218
424	194	3mer_CAC_cap	126.2	126.2											832	11	5mer_ACAGT_cap	9219	9229	E9219:E9229	146.225	31.0126	0
129	169	3mer_CAC_cap	133.88	133.88											833	12	5mer_ACATA	9230	9241	E9230:E9241	437.786	113.456	0		159.632	278.153	2.74246								5mer_ACATA	315.794	114.148	32.9517
139	404	3mer_CAC_cap	114.97	114.97											834	11	5mer_ACATA_cap	9242	9252	E9242:E9252	121.992	12.5469	0
624	529	3mer_CAC_cap	117.5	117.5											835	12	5mer_ACATC	9253	9264	E9253:E9264	403.296	92.0394	0		212.79	190.505	1.89527								5mer_ACATC	270.501	95.8243	27.6621
794	619	3mer_CAC_cap	100.7	100.7											836	11	5mer_ACATC_cap	9265	9275	E9265:E9275	132.795	26.6653	0
249	9	3mer_CAG	725.33	725.33	3mer_CAG	1		11							837	12	5mer_ACATG	9276	9287	E9276:E9287	476.497	123.368	0		242.468	234.03	1.9652								5mer_ACATG	331.427	127.569	36.8259
879	359	3mer_CAG	668.19	668.19											838	11	5mer_ACATG_cap	9288	9298	E9288:E9298	145.07	32.4659	0
239	74	3mer_CAG	541.89	541.89											839	12	5mer_ACATT	9299	9310	E9299:E9310	423.064	120.36	1		194.654	228.41	2.17342								5mer_ACATT	291.725	122.196	35.2749
739	529	3mer_CAG	711.19	711.19											840	11	5mer_ACATT_cap	9311	9321	E9311:E9321	131.339	21.1049	0
349	609	3mer_CAG	440.98	440.98											841	12	5mer_ACCAA	9322	9333	E9322:E9333	551.382	118.061	1		218.445	332.937	2.52412								5mer_ACCAA	420.631	121.626	35.1103
1014	49	3mer_CAG	1298.66	1298.66											842	11	5mer_ACCAA_cap	9334	9344	E9334:E9344	130.752	29.2311	0
724	329	3mer_CAG	741.97	741.97											843	12	5mer_ACCAC	9345	9356	E9345:E9356	500.95	48.3356	0		179.943	321.007	2.78394								5mer_ACCAC	369.283	50.9439	14.7062
799	694	3mer_CAG	579.08	579.08											844	11	5mer_ACCAC_cap	9357	9367	E9357:E9367	131.667	16.0919	0
919	184	3mer_CAG	554.48	554.48											845	12	5mer_ACCAG	9368	9379	E9368:E9379	483.958	104.805	0		225.226	258.733	2.14877								5mer_ACCAG	344.762	108.658	31.3667
974	329	3mer_CAG	605.73	605.73											846	11	5mer_ACCAG_cap	9380	9390	E9380:E9390	139.196	28.6765	0
479	404	3mer_CAG	923.78	923.78											847	12	5mer_ACCAT	9391	9402	E9391:E9402	542.706	156.135	1		230.473	312.233	2.35475								5mer_ACCAT	407.188	159.311	45.9891
629	429	3mer_CAG_cap	128.22	128.22	3mer_CAG_cap	1		11							848	11	5mer_ACCAT_cap	9403	9413	E9403:E9413	135.518	31.6515	0
504	519	3mer_CAG_cap	117.25	117.25											849	12	5mer_ACCCA	9414	9425	E9414:E9425	613.451	182.803	2		209.231	404.22	2.93194								5mer_ACCCA	470.184	184.121	53.1511
[truncated: 30,159 more rows]
[truncated: 44 more columns]

## Sheet: D-DNA_5'OH
x	y	sequence ID	signal intensity				number of different sequence IDs	n									Sequence:				Average:	Std deviation:			LOD = mean(capped)+3*SD(capped)	average(uncapped) - LOD	average(uncapped strands) = …x LOD		average for all…	average-LOD:	average = …x LOD:			bkg correction:		average	SD	SEM
[truncated: 31,008 more rows]

[truncated: 2 more sheets: L-DNA_5'OH, HEG]
