# Supplementary material for: Sequence Preference and Initiator Promiscuity for De Novo DNA Synthesis by Terminal Deoxynucleotidyl Transferase
Source: ACS Synth Biol. 2021 Jun 22;10(7):1750–60. doi: 10.1021/acssynbio.1c00142 (PMC8291772; doi:10.1021/acssynbio.1c00142)
Supplement: Supplementary file 3 — sb1c00142_si_003.txt [file sb1c00142_si_003.txt]

PROBE_DESIGN_ID	CONTAINER	DESIGN_NOTE	SELECTION_CRITERIA	SEQ_ID	PROBE_SEQUENCE	MISMATCH	MATCH_INDEX	FEATURE_ID	ROW_NUM	COL_NUM	PROBE_CLASS	PROBE_ID	POSITION	DESIGN_ID	X	Y
0911_1_1	Fiducial		criteria1	Fiducial	9		1	1	1	1	fiducial				1	1
0911_3_1	Fiducial		criteria1	Fiducial	9		2	2	3	1	fiducial				1	3
0911_5_1	Fiducial		criteria1	Fiducial	9		3	3	5	1	fiducial				1	5
0911_7_1	Fiducial		criteria1	Fiducial	9		4	4	7	1	fiducial				1	7
0911_9_1	Fiducial		criteria1	Fiducial	9		5	5	9	1	fiducial				1	9
0911_11_1	Fiducial		criteria1	Fiducial	9		6	6	11	1	fiducial				1	11
0911_13_1	Fiducial		criteria1	Fiducial	9		7	7	13	1	fiducial				1	13
0911_15_1	Fiducial		criteria1	Fiducial	9		8	8	15	1	fiducial				1	15
0911_17_1	Fiducial		criteria1	Fiducial	9		9	9	17	1	fiducial				1	17
0911_19_1	Fiducial		criteria1	Fiducial	9		10	10	19	1	fiducial				1	19
0911_1_3	Fiducial		criteria1	Fiducial	9		11	11	1	3	fiducial				3	1
0911_1_5	Fiducial		criteria1	Fiducial	9		12	12	1	5	fiducial				5	1
0911_1_7	Fiducial		criteria1	Fiducial	9		13	13	1	7	fiducial				7	1
0911_1_9	Fiducial		criteria1	Fiducial	9		14	14	1	9	fiducial				9	1
0911_1_11	Fiducial		criteria1	Fiducial	9		15	15	1	11	fiducial				11	1
0911_1_13	Fiducial		criteria1	Fiducial	9		16	16	1	13	fiducial				13	1
0911_1_15	Fiducial		criteria1	Fiducial	9		17	17	1	15	fiducial				15	1
0911_1_17	Fiducial		criteria1	Fiducial	9		18	18	1	17	fiducial				17	1
0911_1_19	Fiducial		criteria1	Fiducial	9		19	19	1	19	fiducial				19	1
0911_1_24	Fiducial		criteria1	Fiducial	9		20	20	1	24	fiducial				24	1
0911_1_357	Fiducial		criteria1	Fiducial	9		21	21	1	357	fiducial				357	1
0911_1_359	Fiducial		criteria1	Fiducial	9		22	22	1	359	fiducial				359	1
0911_1_361	Fiducial		criteria1	Fiducial	9		23	23	1	361	fiducial				361	1
0911_1_363	Fiducial		criteria1	Fiducial	9		24	24	1	363	fiducial				363	1
0911_1_365	Fiducial		criteria1	Fiducial	9		25	25	1	365	fiducial				365	1
0911_1_367	Fiducial		criteria1	Fiducial	9		26	26	1	367	fiducial				367	1
0911_1_369	Fiducial		criteria1	Fiducial	9		27	27	1	369	fiducial				369	1
0911_3_369	Fiducial		criteria1	Fiducial	9		28	28	3	369	fiducial				369	3
0911_5_369	Fiducial		criteria1	Fiducial	9		29	29	5	369	fiducial				369	5
0911_7_369	Fiducial		criteria1	Fiducial	9		30	30	7	369	fiducial				369	7
0911_9_369	Fiducial		criteria1	Fiducial	9		31	31	9	369	fiducial				369	9
0911_11_369	Fiducial		criteria1	Fiducial	9		32	32	11	369	fiducial				369	11
0911_13_369	Fiducial		criteria1	Fiducial	9		33	33	13	369	fiducial				369	13
0911_229_1	Fiducial		criteria1	Fiducial	9		34	34	229	1	fiducial				1	229
0911_231_1	Fiducial		criteria1	Fiducial	9		35	35	231	1	fiducial				1	231
0911_233_1	Fiducial		criteria1	Fiducial	9		36	36	233	1	fiducial				1	233
0911_235_1	Fiducial		criteria1	Fiducial	9		37	37	235	1	fiducial				1	235
0911_237_1	Fiducial		criteria1	Fiducial	9		38	38	237	1	fiducial				1	237
0911_239_1	Fiducial		criteria1	Fiducial	9		39	39	239	1	fiducial				1	239
0911_241_1	Fiducial		criteria1	Fiducial	9		40	40	241	1	fiducial				1	241
0911_241_3	Fiducial		criteria1	Fiducial	9		41	41	241	3	fiducial				3	241
0911_241_5	Fiducial		criteria1	Fiducial	9		42	42	241	5	fiducial				5	241
0911_241_7	Fiducial		criteria1	Fiducial	9		43	43	241	7	fiducial				7	241
0911_241_9	Fiducial		criteria1	Fiducial	9		44	44	241	9	fiducial				9	241
0911_241_11	Fiducial		criteria1	Fiducial	9		45	45	241	11	fiducial				11	241
0911_241_13	Fiducial		criteria1	Fiducial	9		46	46	241	13	fiducial				13	241
0911_241_357	Fiducial		criteria1	Fiducial	9		47	47	241	357	fiducial				357	241
0911_241_359	Fiducial		criteria1	Fiducial	9		48	48	241	359	fiducial				359	241
0911_241_361	Fiducial		criteria1	Fiducial	9		49	49	241	361	fiducial				361	241
0911_241_363	Fiducial		criteria1	Fiducial	9		50	50	241	363	fiducial				363	241
0911_241_365	Fiducial		criteria1	Fiducial	9		51	51	241	365	fiducial				365	241
0911_241_367	Fiducial		criteria1	Fiducial	9		52	52	241	367	fiducial				367	241
0911_229_369	Fiducial		criteria1	Fiducial	9		53	53	229	369	fiducial				369	229
0911_231_369	Fiducial		criteria1	Fiducial	9		54	54	231	369	fiducial				369	231
0911_233_369	Fiducial		criteria1	Fiducial	9		55	55	233	369	fiducial				369	233
0911_235_369	Fiducial		criteria1	Fiducial	9		56	56	235	369	fiducial				369	235
0911_237_369	Fiducial		criteria1	Fiducial	9		57	57	237	369	fiducial				369	237
0911_239_369	Fiducial		criteria1	Fiducial	9		58	58	239	369	fiducial				369	239
0911_241_369	Fiducial		criteria1	Fiducial	9		59	59	241	369	fiducial				369	241
0911_528_1	Fiducial		criteria1	Fiducial	9		60	60	528	1	fiducial				1	528
0911_528_3	Fiducial		criteria1	Fiducial	9		61	61	528	3	fiducial				3	528
0911_528_5	Fiducial		criteria1	Fiducial	9		62	62	528	5	fiducial				5	528
0911_528_7	Fiducial		criteria1	Fiducial	9		63	63	528	7	fiducial				7	528
0911_528_9	Fiducial		criteria1	Fiducial	9		64	64	528	9	fiducial				9	528
0911_528_11	Fiducial		criteria1	Fiducial	9		65	65	528	11	fiducial				11	528
0911_528_13	Fiducial		criteria1	Fiducial	9		66	66	528	13	fiducial				13	528
0911_528_15	Fiducial		criteria1	Fiducial	9		67	67	528	15	fiducial				15	528
0911_528_17	Fiducial		criteria1	Fiducial	9		68	68	528	17	fiducial				17	528
0911_528_19	Fiducial		criteria1	Fiducial	9		69	69	528	19	fiducial				19	528
0911_530_1	Fiducial		criteria1	Fiducial	9		70	70	530	1	fiducial				1	530
0911_532_1	Fiducial		criteria1	Fiducial	9		71	71	532	1	fiducial				1	532
0911_534_1	Fiducial		criteria1	Fiducial	9		72	72	534	1	fiducial				1	534
0911_536_1	Fiducial		criteria1	Fiducial	9		73	73	536	1	fiducial				1	536
0911_538_1	Fiducial		criteria1	Fiducial	9		74	74	538	1	fiducial				1	538
0911_540_1	Fiducial		criteria1	Fiducial	9		75	75	540	1	fiducial				1	540
0911_542_1	Fiducial		criteria1	Fiducial	9		76	76	542	1	fiducial				1	542
0911_544_1	Fiducial		criteria1	Fiducial	9		77	77	544	1	fiducial				1	544
0911_546_1	Fiducial		criteria1	Fiducial	9		78	78	546	1	fiducial				1	546
0911_528_24	Fiducial		criteria1	Fiducial	9		79	79	528	24	fiducial				24	528
0911_528_26	Fiducial		criteria1	Fiducial	9		80	80	528	26	fiducial				26	528
0911_756_1	Fiducial		criteria1	Fiducial	9		81	81	756	1	fiducial				1	756
0911_758_1	Fiducial		criteria1	Fiducial	9		82	82	758	1	fiducial				1	758
0911_760_1	Fiducial		criteria1	Fiducial	9		83	83	760	1	fiducial				1	760
0911_762_1	Fiducial		criteria1	Fiducial	9		84	84	762	1	fiducial				1	762
0911_764_1	Fiducial		criteria1	Fiducial	9		85	85	764	1	fiducial				1	764
0911_766_1	Fiducial		criteria1	Fiducial	9		86	86	766	1	fiducial				1	766
0911_768_1	Fiducial		criteria1	Fiducial	9		87	87	768	1	fiducial				1	768
0911_768_3	Fiducial		criteria1	Fiducial	9		88	88	768	3	fiducial				3	768
0911_768_5	Fiducial		criteria1	Fiducial	9		89	89	768	5	fiducial				5	768
0911_768_7	Fiducial		criteria1	Fiducial	9		90	90	768	7	fiducial				7	768
0911_768_9	Fiducial		criteria1	Fiducial	9		91	91	768	9	fiducial				9	768
0911_768_11	Fiducial		criteria1	Fiducial	9		92	92	768	11	fiducial				11	768
0911_768_13	Fiducial		criteria1	Fiducial	9		93	93	768	13	fiducial				13	768
0911_528_357	Fiducial		criteria1	Fiducial	9		94	94	528	357	fiducial				357	528
0911_528_359	Fiducial		criteria1	Fiducial	9		95	95	528	359	fiducial				359	528
0911_528_361	Fiducial		criteria1	Fiducial	9		96	96	528	361	fiducial				361	528
0911_528_363	Fiducial		criteria1	Fiducial	9		97	97	528	363	fiducial				363	528
0911_528_365	Fiducial		criteria1	Fiducial	9		98	98	528	365	fiducial				365	528
0911_528_367	Fiducial		criteria1	Fiducial	9		99	99	528	367	fiducial				367	528
0911_528_369	Fiducial		criteria1	Fiducial	9		100	100	528	369	fiducial				369	528
0911_530_369	Fiducial		criteria1	Fiducial	9		101	101	530	369	fiducial				369	530
0911_532_369	Fiducial		criteria1	Fiducial	9		102	102	532	369	fiducial				369	532
0911_534_369	Fiducial		criteria1	Fiducial	9		103	103	534	369	fiducial				369	534
0911_536_369	Fiducial		criteria1	Fiducial	9		104	104	536	369	fiducial				369	536
0911_538_369	Fiducial		criteria1	Fiducial	9		105	105	538	369	fiducial				369	538
0911_540_369	Fiducial		criteria1	Fiducial	9		106	106	540	369	fiducial				369	540
0911_768_357	Fiducial		criteria1	Fiducial	9		107	107	768	357	fiducial				357	768
0911_768_359	Fiducial		criteria1	Fiducial	9		108	108	768	359	fiducial				359	768
0911_768_361	Fiducial		criteria1	Fiducial	9		109	109	768	361	fiducial				361	768
0911_768_363	Fiducial		criteria1	Fiducial	9		110	110	768	363	fiducial				363	768
0911_768_365	Fiducial		criteria1	Fiducial	9		111	111	768	365	fiducial				365	768
0911_768_367	Fiducial		criteria1	Fiducial	9		112	112	768	367	fiducial				367	768
0911_768_369	Fiducial		criteria1	Fiducial	9		113	113	768	369	fiducial				369	768
0911_756_369	Fiducial		criteria1	Fiducial	9		114	114	756	369	fiducial				369	756
0911_758_369	Fiducial		criteria1	Fiducial	9		115	115	758	369	fiducial				369	758
0911_760_369	Fiducial		criteria1	Fiducial	9		116	116	760	369	fiducial				369	760
0911_762_369	Fiducial		criteria1	Fiducial	9		117	117	762	369	fiducial				369	762
0911_764_369	Fiducial		criteria1	Fiducial	9		118	118	764	369	fiducial				369	764
0911_766_369	Fiducial		criteria1	Fiducial	9		119	119	766	369	fiducial				369	766
0911_768_369	Fiducial		criteria1	Fiducial	9		120	120	768	369	fiducial				369	768
0911_519_1	Fiducial		criteria1	Fiducial	9		121	121	519	1	fiducial				1	519
0911_519_3	Fiducial		criteria1	Fiducial	9		122	122	519	3	fiducial				3	519
0911_519_5	Fiducial		criteria1	Fiducial	9		123	123	519	5	fiducial				5	519
0911_519_7	Fiducial		criteria1	Fiducial	9		124	124	519	7	fiducial				7	519
0911_519_9	Fiducial		criteria1	Fiducial	9		125	125	519	9	fiducial				9	519
0911_519_11	Fiducial		criteria1	Fiducial	9		126	126	519	11	fiducial				11	519
0911_519_13	Fiducial		criteria1	Fiducial	9		127	127	519	13	fiducial				13	519
0911_519_15	Fiducial		criteria1	Fiducial	9		128	128	519	15	fiducial				15	519
0911_519_17	Fiducial		criteria1	Fiducial	9		129	129	519	17	fiducial				17	519
0911_519_19	Fiducial		criteria1	Fiducial	9		130	130	519	19	fiducial				19	519
0911_519_21	Fiducial		criteria1	Fiducial	9		131	131	519	21	fiducial				21	519
0911_519_23	Fiducial		criteria1	Fiducial	9		132	132	519	23	fiducial				23	519
0911_519_25	Fiducial		criteria1	Fiducial	9		133	133	519	25	fiducial				25	519
0911_519_27	Fiducial		criteria1	Fiducial	9		134	134	519	27	fiducial				27	519
0911_519_29	Fiducial		criteria1	Fiducial	9		135	135	519	29	fiducial				29	519
0911_519_31	Fiducial		criteria1	Fiducial	9		136	136	519	31	fiducial				31	519
0911_519_33	Fiducial		criteria1	Fiducial	9		137	137	519	33	fiducial				33	519
0911_519_35	Fiducial		criteria1	Fiducial	9		138	138	519	35	fiducial				35	519
0911_519_37	Fiducial		criteria1	Fiducial	9		139	139	519	37	fiducial				37	519
0911_519_39	Fiducial		criteria1	Fiducial	9		140	140	519	39	fiducial				39	519
0911_519_41	Fiducial		criteria1	Fiducial	9		141	141	519	41	fiducial				41	519
0911_519_43	Fiducial		criteria1	Fiducial	9		142	142	519	43	fiducial				43	519
0911_519_45	Fiducial		criteria1	Fiducial	9		143	143	519	45	fiducial				45	519
0911_519_47	Fiducial		criteria1	Fiducial	9		144	144	519	47	fiducial				47	519
0911_519_49	Fiducial		criteria1	Fiducial	9		145	145	519	49	fiducial				49	519
0911_519_51	Fiducial		criteria1	Fiducial	9		146	146	519	51	fiducial				51	519
0911_519_53	Fiducial		criteria1	Fiducial	9		147	147	519	53	fiducial				53	519
0911_519_55	Fiducial		criteria1	Fiducial	9		148	148	519	55	fiducial				55	519
0911_519_57	Fiducial		criteria1	Fiducial	9		149	149	519	57	fiducial				57	519
0911_519_59	Fiducial		criteria1	Fiducial	9		150	150	519	59	fiducial				59	519
0911_519_61	Fiducial		criteria1	Fiducial	9		151	151	519	61	fiducial				61	519
0911_519_63	Fiducial		criteria1	Fiducial	9		152	152	519	63	fiducial				63	519
0911_519_65	Fiducial		criteria1	Fiducial	9		153	153	519	65	fiducial				65	519
0911_519_67	Fiducial		criteria1	Fiducial	9		154	154	519	67	fiducial				67	519
0911_519_69	Fiducial		criteria1	Fiducial	9		155	155	519	69	fiducial				69	519
0911_519_71	Fiducial		criteria1	Fiducial	9		156	156	519	71	fiducial				71	519
0911_519_73	Fiducial		criteria1	Fiducial	9		157	157	519	73	fiducial				73	519
0911_519_75	Fiducial		criteria1	Fiducial	9		158	158	519	75	fiducial				75	519
0911_519_77	Fiducial		criteria1	Fiducial	9		159	159	519	77	fiducial				77	519
0911_519_79	Fiducial		criteria1	Fiducial	9		160	160	519	79	fiducial				79	519
0911_519_81	Fiducial		criteria1	Fiducial	9		161	161	519	81	fiducial				81	519
0911_519_83	Fiducial		criteria1	Fiducial	9		162	162	519	83	fiducial				83	519
0911_519_85	Fiducial		criteria1	Fiducial	9		163	163	519	85	fiducial				85	519
0911_519_87	Fiducial		criteria1	Fiducial	9		164	164	519	87	fiducial				87	519
0911_519_89	Fiducial		criteria1	Fiducial	9		165	165	519	89	fiducial				89	519
0911_519_91	Fiducial		criteria1	Fiducial	9		166	166	519	91	fiducial				91	519
0911_519_93	Fiducial		criteria1	Fiducial	9		167	167	519	93	fiducial				93	519
0911_519_95	Fiducial		criteria1	Fiducial	9		168	168	519	95	fiducial				95	519
0911_519_97	Fiducial		criteria1	Fiducial	9		169	169	519	97	fiducial				97	519
0911_519_99	Fiducial		criteria1	Fiducial	9		170	170	519	99	fiducial				99	519
0911_519_101	Fiducial		criteria1	Fiducial	9		171	171	519	101	fiducial				101	519
0911_519_103	Fiducial		criteria1	Fiducial	9		172	172	519	103	fiducial				103	519
0911_519_105	Fiducial		criteria1	Fiducial	9		173	173	519	105	fiducial				105	519
0911_519_107	Fiducial		criteria1	Fiducial	9		174	174	519	107	fiducial				107	519
0911_519_109	Fiducial		criteria1	Fiducial	9		175	175	519	109	fiducial				109	519
0911_519_111	Fiducial		criteria1	Fiducial	9		176	176	519	111	fiducial				111	519
0911_519_113	Fiducial		criteria1	Fiducial	9		177	177	519	113	fiducial				113	519
0911_519_115	Fiducial		criteria1	Fiducial	9		178	178	519	115	fiducial				115	519
0911_519_117	Fiducial		criteria1	Fiducial	9		179	179	519	117	fiducial				117	519
0911_519_119	Fiducial		criteria1	Fiducial	9		180	180	519	119	fiducial				119	519
0911_519_121	Fiducial		criteria1	Fiducial	9		181	181	519	121	fiducial				121	519
0911_519_123	Fiducial		criteria1	Fiducial	9		182	182	519	123	fiducial				123	519
0911_519_125	Fiducial		criteria1	Fiducial	9		183	183	519	125	fiducial				125	519
0911_519_127	Fiducial		criteria1	Fiducial	9		184	184	519	127	fiducial				127	519
0911_519_129	Fiducial		criteria1	Fiducial	9		185	185	519	129	fiducial				129	519
0911_519_131	Fiducial		criteria1	Fiducial	9		186	186	519	131	fiducial				131	519
0911_519_133	Fiducial		criteria1	Fiducial	9		187	187	519	133	fiducial				133	519
0911_519_135	Fiducial		criteria1	Fiducial	9		188	188	519	135	fiducial				135	519
0911_519_137	Fiducial		criteria1	Fiducial	9		189	189	519	137	fiducial				137	519
0911_519_139	Fiducial		criteria1	Fiducial	9		190	190	519	139	fiducial				139	519
0911_519_141	Fiducial		criteria1	Fiducial	9		191	191	519	141	fiducial				141	519
0911_519_143	Fiducial		criteria1	Fiducial	9		192	192	519	143	fiducial				143	519
0911_519_145	Fiducial		criteria1	Fiducial	9		193	193	519	145	fiducial				145	519
0911_519_147	Fiducial		criteria1	Fiducial	9		194	194	519	147	fiducial				147	519
0911_519_149	Fiducial		criteria1	Fiducial	9		195	195	519	149	fiducial				149	519
0911_519_151	Fiducial		criteria1	Fiducial	9		196	196	519	151	fiducial				151	519
0911_519_153	Fiducial		criteria1	Fiducial	9		197	197	519	153	fiducial				153	519
0911_519_155	Fiducial		criteria1	Fiducial	9		198	198	519	155	fiducial				155	519
0911_519_157	Fiducial		criteria1	Fiducial	9		199	199	519	157	fiducial				157	519
0911_519_159	Fiducial		criteria1	Fiducial	9		200	200	519	159	fiducial				159	519
0911_519_161	Fiducial		criteria1	Fiducial	9		201	201	519	161	fiducial				161	519
0911_519_163	Fiducial		criteria1	Fiducial	9		202	202	519	163	fiducial				163	519
0911_519_165	Fiducial		criteria1	Fiducial	9		203	203	519	165	fiducial				165	519
0911_519_167	Fiducial		criteria1	Fiducial	9		204	204	519	167	fiducial				167	519
0911_519_169	Fiducial		criteria1	Fiducial	9		205	205	519	169	fiducial				169	519
0911_519_171	Fiducial		criteria1	Fiducial	9		206	206	519	171	fiducial				171	519
0911_519_173	Fiducial		criteria1	Fiducial	9		207	207	519	173	fiducial				173	519
0911_519_175	Fiducial		criteria1	Fiducial	9		208	208	519	175	fiducial				175	519
0911_519_177	Fiducial		criteria1	Fiducial	9		209	209	519	177	fiducial				177	519
0911_519_179	Fiducial		criteria1	Fiducial	9		210	210	519	179	fiducial				179	519
0911_519_181	Fiducial		criteria1	Fiducial	9		211	211	519	181	fiducial				181	519
0911_519_183	Fiducial		criteria1	Fiducial	9		212	212	519	183	fiducial				183	519
0911_519_185	Fiducial		criteria1	Fiducial	9		213	213	519	185	fiducial				185	519
0911_519_187	Fiducial		criteria1	Fiducial	9		214	214	519	187	fiducial				187	519
0911_519_189	Fiducial		criteria1	Fiducial	9		215	215	519	189	fiducial				189	519
0911_519_191	Fiducial		criteria1	Fiducial	9		216	216	519	191	fiducial				191	519
0911_519_193	Fiducial		criteria1	Fiducial	9		217	217	519	193	fiducial				193	519
0911_519_195	Fiducial		criteria1	Fiducial	9		218	218	519	195	fiducial				195	519
0911_519_197	Fiducial		criteria1	Fiducial	9		219	219	519	197	fiducial				197	519
0911_519_199	Fiducial		criteria1	Fiducial	9		220	220	519	199	fiducial				199	519
0911_519_201	Fiducial		criteria1	Fiducial	9		221	221	519	201	fiducial				201	519
0911_519_203	Fiducial		criteria1	Fiducial	9		222	222	519	203	fiducial				203	519
0911_519_205	Fiducial		criteria1	Fiducial	9		223	223	519	205	fiducial				205	519
0911_519_207	Fiducial		criteria1	Fiducial	9		224	224	519	207	fiducial				207	519
0911_519_209	Fiducial		criteria1	Fiducial	9		225	225	519	209	fiducial				209	519
0911_519_211	Fiducial		criteria1	Fiducial	9		226	226	519	211	fiducial				211	519
0911_519_213	Fiducial		criteria1	Fiducial	9		227	227	519	213	fiducial				213	519
0911_519_215	Fiducial		criteria1	Fiducial	9		228	228	519	215	fiducial				215	519
0911_519_217	Fiducial		criteria1	Fiducial	9		229	229	519	217	fiducial				217	519
0911_519_219	Fiducial		criteria1	Fiducial	9		230	230	519	219	fiducial				219	519
0911_519_221	Fiducial		criteria1	Fiducial	9		231	231	519	221	fiducial				221	519
0911_519_223	Fiducial		criteria1	Fiducial	9		232	232	519	223	fiducial				223	519
0911_519_225	Fiducial		criteria1	Fiducial	9		233	233	519	225	fiducial				225	519
0911_519_227	Fiducial		criteria1	Fiducial	9		234	234	519	227	fiducial				227	519
0911_519_229	Fiducial		criteria1	Fiducial	9		235	235	519	229	fiducial				229	519
0911_519_231	Fiducial		criteria1	Fiducial	9		236	236	519	231	fiducial				231	519
0911_519_233	Fiducial		criteria1	Fiducial	9		237	237	519	233	fiducial				233	519
0911_519_235	Fiducial		criteria1	Fiducial	9		238	238	519	235	fiducial				235	519
0911_519_237	Fiducial		criteria1	Fiducial	9		239	239	519	237	fiducial				237	519
0911_519_239	Fiducial		criteria1	Fiducial	9		240	240	519	239	fiducial				239	519
0911_519_241	Fiducial		criteria1	Fiducial	9		241	241	519	241	fiducial				241	519
0911_519_243	Fiducial		criteria1	Fiducial	9		242	242	519	243	fiducial				243	519
0911_519_245	Fiducial		criteria1	Fiducial	9		243	243	519	245	fiducial				245	519
0911_519_247	Fiducial		criteria1	Fiducial	9		244	244	519	247	fiducial				247	519
0911_519_249	Fiducial		criteria1	Fiducial	9		245	245	519	249	fiducial				249	519
0911_519_251	Fiducial		criteria1	Fiducial	9		246	246	519	251	fiducial				251	519
0911_519_253	Fiducial		criteria1	Fiducial	9		247	247	519	253	fiducial				253	519
0911_519_255	Fiducial		criteria1	Fiducial	9		248	248	519	255	fiducial				255	519
0911_519_257	Fiducial		criteria1	Fiducial	9		249	249	519	257	fiducial				257	519
0911_519_259	Fiducial		criteria1	Fiducial	9		250	250	519	259	fiducial				259	519
0911_519_261	Fiducial		criteria1	Fiducial	9		251	251	519	261	fiducial				261	519
0911_519_263	Fiducial		criteria1	Fiducial	9		252	252	519	263	fiducial				263	519
0911_519_265	Fiducial		criteria1	Fiducial	9		253	253	519	265	fiducial				265	519
0911_519_267	Fiducial		criteria1	Fiducial	9		254	254	519	267	fiducial				267	519
0911_519_269	Fiducial		criteria1	Fiducial	9		255	255	519	269	fiducial				269	519
0911_519_271	Fiducial		criteria1	Fiducial	9		256	256	519	271	fiducial				271	519
0911_519_273	Fiducial		criteria1	Fiducial	9		257	257	519	273	fiducial				273	519
0911_519_275	Fiducial		criteria1	Fiducial	9		258	258	519	275	fiducial				275	519
0911_519_277	Fiducial		criteria1	Fiducial	9		259	259	519	277	fiducial				277	519
0911_519_279	Fiducial		criteria1	Fiducial	9		260	260	519	279	fiducial				279	519
0911_519_281	Fiducial		criteria1	Fiducial	9		261	261	519	281	fiducial				281	519
0911_519_283	Fiducial		criteria1	Fiducial	9		262	262	519	283	fiducial				283	519
0911_519_285	Fiducial		criteria1	Fiducial	9		263	263	519	285	fiducial				285	519
0911_519_287	Fiducial		criteria1	Fiducial	9		264	264	519	287	fiducial				287	519
0911_519_289	Fiducial		criteria1	Fiducial	9		265	265	519	289	fiducial				289	519
0911_519_291	Fiducial		criteria1	Fiducial	9		266	266	519	291	fiducial				291	519
0911_519_293	Fiducial		criteria1	Fiducial	9		267	267	519	293	fiducial				293	519
0911_519_295	Fiducial		criteria1	Fiducial	9		268	268	519	295	fiducial				295	519
0911_519_297	Fiducial		criteria1	Fiducial	9		269	269	519	297	fiducial				297	519
0911_519_299	Fiducial		criteria1	Fiducial	9		270	270	519	299	fiducial				299	519
0911_519_301	Fiducial		criteria1	Fiducial	9		271	271	519	301	fiducial				301	519
0911_519_303	Fiducial		criteria1	Fiducial	9		272	272	519	303	fiducial				303	519
0911_519_305	Fiducial		criteria1	Fiducial	9		273	273	519	305	fiducial				305	519
0911_519_307	Fiducial		criteria1	Fiducial	9		274	274	519	307	fiducial				307	519
0911_519_309	Fiducial		criteria1	Fiducial	9		275	275	519	309	fiducial				309	519
0911_519_311	Fiducial		criteria1	Fiducial	9		276	276	519	311	fiducial				311	519
0911_519_313	Fiducial		criteria1	Fiducial	9		277	277	519	313	fiducial				313	519
0911_519_315	Fiducial		criteria1	Fiducial	9		278	278	519	315	fiducial				315	519
0911_519_317	Fiducial		criteria1	Fiducial	9		279	279	519	317	fiducial				317	519
0911_519_319	Fiducial		criteria1	Fiducial	9		280	280	519	319	fiducial				319	519
0911_519_321	Fiducial		criteria1	Fiducial	9		281	281	519	321	fiducial				321	519
0911_519_323	Fiducial		criteria1	Fiducial	9		282	282	519	323	fiducial				323	519
0911_519_325	Fiducial		criteria1	Fiducial	9		283	283	519	325	fiducial				325	519
0911_519_327	Fiducial		criteria1	Fiducial	9		284	284	519	327	fiducial				327	519
0911_519_329	Fiducial		criteria1	Fiducial	9		285	285	519	329	fiducial				329	519
0911_519_331	Fiducial		criteria1	Fiducial	9		286	286	519	331	fiducial				331	519
0911_519_333	Fiducial		criteria1	Fiducial	9		287	287	519	333	fiducial				333	519
0911_519_335	Fiducial		criteria1	Fiducial	9		288	288	519	335	fiducial				335	519
0911_519_337	Fiducial		criteria1	Fiducial	9		289	289	519	337	fiducial				337	519
0911_519_339	Fiducial		criteria1	Fiducial	9		290	290	519	339	fiducial				339	519
0911_519_341	Fiducial		criteria1	Fiducial	9		291	291	519	341	fiducial				341	519
0911_519_343	Fiducial		criteria1	Fiducial	9		292	292	519	343	fiducial				343	519
0911_519_345	Fiducial		criteria1	Fiducial	9		293	293	519	345	fiducial				345	519
0911_519_347	Fiducial		criteria1	Fiducial	9		294	294	519	347	fiducial				347	519
0911_519_349	Fiducial		criteria1	Fiducial	9		295	295	519	349	fiducial				349	519
0911_519_351	Fiducial		criteria1	Fiducial	9		296	296	519	351	fiducial				351	519
0911_519_353	Fiducial		criteria1	Fiducial	9		297	297	519	353	fiducial				353	519
0911_519_355	Fiducial		criteria1	Fiducial	9		298	298	519	355	fiducial				355	519
0911_519_357	Fiducial		criteria1	Fiducial	9		299	299	519	357	fiducial				357	519
0911_519_359	Fiducial		criteria1	Fiducial	9		300	300	519	359	fiducial				359	519
0911_519_361	Fiducial		criteria1	Fiducial	9		301	301	519	361	fiducial				361	519
0911_519_363	Fiducial		criteria1	Fiducial	9		302	302	519	363	fiducial				363	519
0911_519_365	Fiducial		criteria1	Fiducial	9		303	303	519	365	fiducial				365	519
0911_519_367	Fiducial		criteria1	Fiducial	9		304	304	519	367	fiducial				367	519
0911_519_369	Fiducial		criteria1	Fiducial	9		305	305	519	369	fiducial				369	519
0911_519_371	Fiducial		criteria1	Fiducial	9		306	306	519	371	fiducial				371	519
0911_519_373	Fiducial		criteria1	Fiducial	9		307	307	519	373	fiducial				373	519
0911_519_375	Fiducial		criteria1	Fiducial	9		308	308	519	375	fiducial				375	519
0911_519_377	Fiducial		criteria1	Fiducial	9		309	309	519	377	fiducial				377	519
0911_519_379	Fiducial		criteria1	Fiducial	9		310	310	519	379	fiducial				379	519
0911_519_381	Fiducial		criteria1	Fiducial	9		311	311	519	381	fiducial				381	519
0911_519_383	Fiducial		criteria1	Fiducial	9		312	312	519	383	fiducial				383	519
0911_519_385	Fiducial		criteria1	Fiducial	9		313	313	519	385	fiducial				385	519
0911_519_387	Fiducial		criteria1	Fiducial	9		314	314	519	387	fiducial				387	519
0911_519_389	Fiducial		criteria1	Fiducial	9		315	315	519	389	fiducial				389	519
0911_519_391	Fiducial		criteria1	Fiducial	9		316	316	519	391	fiducial				391	519
0911_519_393	Fiducial		criteria1	Fiducial	9		317	317	519	393	fiducial				393	519
0911_519_395	Fiducial		criteria1	Fiducial	9		318	318	519	395	fiducial				395	519
0911_519_397	Fiducial		criteria1	Fiducial	9		319	319	519	397	fiducial				397	519
0911_519_399	Fiducial		criteria1	Fiducial	9		320	320	519	399	fiducial				399	519
0911_519_401	Fiducial		criteria1	Fiducial	9		321	321	519	401	fiducial				401	519
0911_519_403	Fiducial		criteria1	Fiducial	9		322	322	519	403	fiducial				403	519
0911_519_405	Fiducial		criteria1	Fiducial	9		323	323	519	405	fiducial				405	519
0911_519_407	Fiducial		criteria1	Fiducial	9		324	324	519	407	fiducial				407	519
0911_519_409	Fiducial		criteria1	Fiducial	9		325	325	519	409	fiducial				409	519
0911_519_411	Fiducial		criteria1	Fiducial	9		326	326	519	411	fiducial				411	519
0911_519_413	Fiducial		criteria1	Fiducial	9		327	327	519	413	fiducial				413	519
0911_519_415	Fiducial		criteria1	Fiducial	9		328	328	519	415	fiducial				415	519
0911_519_417	Fiducial		criteria1	Fiducial	9		329	329	519	417	fiducial				417	519
0911_519_419	Fiducial		criteria1	Fiducial	9		330	330	519	419	fiducial				419	519
0911_519_421	Fiducial		criteria1	Fiducial	9		331	331	519	421	fiducial				421	519
0911_519_423	Fiducial		criteria1	Fiducial	9		332	332	519	423	fiducial				423	519
0911_519_425	Fiducial		criteria1	Fiducial	9		333	333	519	425	fiducial				425	519
0911_519_427	Fiducial		criteria1	Fiducial	9		334	334	519	427	fiducial				427	519
0911_519_429	Fiducial		criteria1	Fiducial	9		335	335	519	429	fiducial				429	519
0911_519_431	Fiducial		criteria1	Fiducial	9		336	336	519	431	fiducial				431	519
0911_519_433	Fiducial		criteria1	Fiducial	9		337	337	519	433	fiducial				433	519
0911_519_435	Fiducial		criteria1	Fiducial	9		338	338	519	435	fiducial				435	519
0911_519_437	Fiducial		criteria1	Fiducial	9		339	339	519	437	fiducial				437	519
0911_519_439	Fiducial		criteria1	Fiducial	9		340	340	519	439	fiducial				439	519
0911_519_441	Fiducial		criteria1	Fiducial	9		341	341	519	441	fiducial				441	519
0911_519_443	Fiducial		criteria1	Fiducial	9		342	342	519	443	fiducial				443	519
0911_519_445	Fiducial		criteria1	Fiducial	9		343	343	519	445	fiducial				445	519
0911_519_447	Fiducial		criteria1	Fiducial	9		344	344	519	447	fiducial				447	519
0911_519_449	Fiducial		criteria1	Fiducial	9		345	345	519	449	fiducial				449	519
0911_519_451	Fiducial		criteria1	Fiducial	9		346	346	519	451	fiducial				451	519
0911_519_453	Fiducial		criteria1	Fiducial	9		347	347	519	453	fiducial				453	519
0911_519_455	Fiducial		criteria1	Fiducial	9		348	348	519	455	fiducial				455	519
0911_519_457	Fiducial		criteria1	Fiducial	9		349	349	519	457	fiducial				457	519
0911_519_459	Fiducial		criteria1	Fiducial	9		350	350	519	459	fiducial				459	519
0911_519_461	Fiducial		criteria1	Fiducial	9		351	351	519	461	fiducial				461	519
0911_519_463	Fiducial		criteria1	Fiducial	9		352	352	519	463	fiducial				463	519
0911_519_465	Fiducial		criteria1	Fiducial	9		353	353	519	465	fiducial				465	519
0911_519_467	Fiducial		criteria1	Fiducial	9		354	354	519	467	fiducial				467	519
0911_519_469	Fiducial		criteria1	Fiducial	9		355	355	519	469	fiducial				469	519
0911_519_471	Fiducial		criteria1	Fiducial	9		356	356	519	471	fiducial				471	519
0911_519_473	Fiducial		criteria1	Fiducial	9		357	357	519	473	fiducial				473	519
0911_519_475	Fiducial		criteria1	Fiducial	9		358	358	519	475	fiducial				475	519
0911_519_477	Fiducial		criteria1	Fiducial	9		359	359	519	477	fiducial				477	519
0911_519_479	Fiducial		criteria1	Fiducial	9		360	360	519	479	fiducial				479	519
0911_519_481	Fiducial		criteria1	Fiducial	9		361	361	519	481	fiducial				481	519
0911_519_483	Fiducial		criteria1	Fiducial	9		362	362	519	483	fiducial				483	519
0911_519_485	Fiducial		criteria1	Fiducial	9		363	363	519	485	fiducial				485	519
0911_519_487	Fiducial		criteria1	Fiducial	9		364	364	519	487	fiducial				487	519
0911_519_489	Fiducial		criteria1	Fiducial	9		365	365	519	489	fiducial				489	519
0911_519_491	Fiducial		criteria1	Fiducial	9		366	366	519	491	fiducial				491	519
0911_519_493	Fiducial		criteria1	Fiducial	9		367	367	519	493	fiducial				493	519
0911_519_495	Fiducial		criteria1	Fiducial	9		368	368	519	495	fiducial				495	519
0911_519_497	Fiducial		criteria1	Fiducial	9		369	369	519	497	fiducial				497	519
0911_519_499	Fiducial		criteria1	Fiducial	9		370	370	519	499	fiducial				499	519
0911_519_501	Fiducial		criteria1	Fiducial	9		371	371	519	501	fiducial				501	519
0911_519_503	Fiducial		criteria1	Fiducial	9		372	372	519	503	fiducial				503	519
0911_519_505	Fiducial		criteria1	Fiducial	9		373	373	519	505	fiducial				505	519
0911_519_507	Fiducial		criteria1	Fiducial	9		374	374	519	507	fiducial				507	519
0911_519_509	Fiducial		criteria1	Fiducial	9		375	375	519	509	fiducial				509	519
0911_519_511	Fiducial		criteria1	Fiducial	9		376	376	519	511	fiducial				511	519
0911_519_513	Fiducial		criteria1	Fiducial	9		377	377	519	513	fiducial				513	519
0911_519_515	Fiducial		criteria1	Fiducial	9		378	378	519	515	fiducial				515	519
0911_519_517	Fiducial		criteria1	Fiducial	9		379	379	519	517	fiducial				517	519
0911_519_519	Fiducial		criteria1	Fiducial	9		380	380	519	519	fiducial				519	519
0911_519_521	Fiducial		criteria1	Fiducial	9		381	381	519	521	fiducial				521	519
0911_519_523	Fiducial		criteria1	Fiducial	9		382	382	519	523	fiducial				523	519
0911_519_525	Fiducial		criteria1	Fiducial	9		383	383	519	525	fiducial				525	519
0911_519_527	Fiducial		criteria1	Fiducial	9		384	384	519	527	fiducial				527	519
0911_519_529	Fiducial		criteria1	Fiducial	9		385	385	519	529	fiducial				529	519
0911_519_531	Fiducial		criteria1	Fiducial	9		386	386	519	531	fiducial				531	519
0911_519_533	Fiducial		criteria1	Fiducial	9		387	387	519	533	fiducial				533	519
0911_519_535	Fiducial		criteria1	Fiducial	9		388	388	519	535	fiducial				535	519
0911_519_537	Fiducial		criteria1	Fiducial	9		389	389	519	537	fiducial				537	519
0911_519_539	Fiducial		criteria1	Fiducial	9		390	390	519	539	fiducial				539	519
0911_519_541	Fiducial		criteria1	Fiducial	9		391	391	519	541	fiducial				541	519
0911_519_543	Fiducial		criteria1	Fiducial	9		392	392	519	543	fiducial				543	519
0911_519_545	Fiducial		criteria1	Fiducial	9		393	393	519	545	fiducial				545	519
0911_519_547	Fiducial		criteria1	Fiducial	9		394	394	519	547	fiducial				547	519
0911_519_549	Fiducial		criteria1	Fiducial	9		395	395	519	549	fiducial				549	519
0911_519_551	Fiducial		criteria1	Fiducial	9		396	396	519	551	fiducial				551	519
0911_519_553	Fiducial		criteria1	Fiducial	9		397	397	519	553	fiducial				553	519
0911_519_555	Fiducial		criteria1	Fiducial	9		398	398	519	555	fiducial				555	519
0911_519_557	Fiducial		criteria1	Fiducial	9		399	399	519	557	fiducial				557	519
0911_519_559	Fiducial		criteria1	Fiducial	9		400	400	519	559	fiducial				559	519
0911_519_561	Fiducial		criteria1	Fiducial	9		401	401	519	561	fiducial				561	519
0911_519_563	Fiducial		criteria1	Fiducial	9		402	402	519	563	fiducial				563	519
0911_519_565	Fiducial		criteria1	Fiducial	9		403	403	519	565	fiducial				565	519
0911_519_567	Fiducial		criteria1	Fiducial	9		404	404	519	567	fiducial				567	519
0911_519_569	Fiducial		criteria1	Fiducial	9		405	405	519	569	fiducial				569	519
0911_519_571	Fiducial		criteria1	Fiducial	9		406	406	519	571	fiducial				571	519
0911_519_573	Fiducial		criteria1	Fiducial	9		407	407	519	573	fiducial				573	519
0911_519_575	Fiducial		criteria1	Fiducial	9		408	408	519	575	fiducial				575	519
0911_519_577	Fiducial		criteria1	Fiducial	9		409	409	519	577	fiducial				577	519
0911_519_579	Fiducial		criteria1	Fiducial	9		410	410	519	579	fiducial				579	519
0911_519_581	Fiducial		criteria1	Fiducial	9		411	411	519	581	fiducial				581	519
0911_519_583	Fiducial		criteria1	Fiducial	9		412	412	519	583	fiducial				583	519
0911_519_585	Fiducial		criteria1	Fiducial	9		413	413	519	585	fiducial				585	519
0911_519_587	Fiducial		criteria1	Fiducial	9		414	414	519	587	fiducial				587	519
0911_519_589	Fiducial		criteria1	Fiducial	9		415	415	519	589	fiducial				589	519
0911_519_591	Fiducial		criteria1	Fiducial	9		416	416	519	591	fiducial				591	519
0911_519_593	Fiducial		criteria1	Fiducial	9		417	417	519	593	fiducial				593	519
0911_519_595	Fiducial		criteria1	Fiducial	9		418	418	519	595	fiducial				595	519
0911_519_597	Fiducial		criteria1	Fiducial	9		419	419	519	597	fiducial				597	519
0911_519_599	Fiducial		criteria1	Fiducial	9		420	420	519	599	fiducial				599	519
0911_519_601	Fiducial		criteria1	Fiducial	9		421	421	519	601	fiducial				601	519
0911_519_603	Fiducial		criteria1	Fiducial	9		422	422	519	603	fiducial				603	519
0911_519_605	Fiducial		criteria1	Fiducial	9		423	423	519	605	fiducial				605	519
0911_519_607	Fiducial		criteria1	Fiducial	9		424	424	519	607	fiducial				607	519
0911_519_609	Fiducial		criteria1	Fiducial	9		425	425	519	609	fiducial				609	519
0911_519_611	Fiducial		criteria1	Fiducial	9		426	426	519	611	fiducial				611	519
0911_519_613	Fiducial		criteria1	Fiducial	9		427	427	519	613	fiducial				613	519
0911_519_615	Fiducial		criteria1	Fiducial	9		428	428	519	615	fiducial				615	519
0911_519_617	Fiducial		criteria1	Fiducial	9		429	429	519	617	fiducial				617	519
0911_519_619	Fiducial		criteria1	Fiducial	9		430	430	519	619	fiducial				619	519
0911_519_621	Fiducial		criteria1	Fiducial	9		431	431	519	621	fiducial				621	519
0911_519_623	Fiducial		criteria1	Fiducial	9		432	432	519	623	fiducial				623	519
0911_519_625	Fiducial		criteria1	Fiducial	9		433	433	519	625	fiducial				625	519
0911_519_627	Fiducial		criteria1	Fiducial	9		434	434	519	627	fiducial				627	519
0911_519_629	Fiducial		criteria1	Fiducial	9		435	435	519	629	fiducial				629	519
0911_519_631	Fiducial		criteria1	Fiducial	9		436	436	519	631	fiducial				631	519
0911_519_633	Fiducial		criteria1	Fiducial	9		437	437	519	633	fiducial				633	519
0911_519_635	Fiducial		criteria1	Fiducial	9		438	438	519	635	fiducial				635	519
0911_519_637	Fiducial		criteria1	Fiducial	9		439	439	519	637	fiducial				637	519
0911_519_639	Fiducial		criteria1	Fiducial	9		440	440	519	639	fiducial				639	519
0911_519_641	Fiducial		criteria1	Fiducial	9		441	441	519	641	fiducial				641	519
0911_519_643	Fiducial		criteria1	Fiducial	9		442	442	519	643	fiducial				643	519
0911_519_645	Fiducial		criteria1	Fiducial	9		443	443	519	645	fiducial				645	519
0911_519_647	Fiducial		criteria1	Fiducial	9		444	444	519	647	fiducial				647	519
0911_519_649	Fiducial		criteria1	Fiducial	9		445	445	519	649	fiducial				649	519
0911_519_651	Fiducial		criteria1	Fiducial	9		446	446	519	651	fiducial				651	519
0911_519_653	Fiducial		criteria1	Fiducial	9		447	447	519	653	fiducial				653	519
0911_519_655	Fiducial		criteria1	Fiducial	9		448	448	519	655	fiducial				655	519
0911_519_657	Fiducial		criteria1	Fiducial	9		449	449	519	657	fiducial				657	519
0911_519_659	Fiducial		criteria1	Fiducial	9		450	450	519	659	fiducial				659	519
0911_519_661	Fiducial		criteria1	Fiducial	9		451	451	519	661	fiducial				661	519
0911_519_663	Fiducial		criteria1	Fiducial	9		452	452	519	663	fiducial				663	519
0911_519_665	Fiducial		criteria1	Fiducial	9		453	453	519	665	fiducial				665	519
0911_519_667	Fiducial		criteria1	Fiducial	9		454	454	519	667	fiducial				667	519
0911_519_669	Fiducial		criteria1	Fiducial	9		455	455	519	669	fiducial				669	519
0911_519_671	Fiducial		criteria1	Fiducial	9		456	456	519	671	fiducial				671	519
0911_519_673	Fiducial		criteria1	Fiducial	9		457	457	519	673	fiducial				673	519
0911_519_675	Fiducial		criteria1	Fiducial	9		458	458	519	675	fiducial				675	519
0911_519_677	Fiducial		criteria1	Fiducial	9		459	459	519	677	fiducial				677	519
0911_519_679	Fiducial		criteria1	Fiducial	9		460	460	519	679	fiducial				679	519
0911_519_681	Fiducial		criteria1	Fiducial	9		461	461	519	681	fiducial				681	519
0911_519_683	Fiducial		criteria1	Fiducial	9		462	462	519	683	fiducial				683	519
0911_519_685	Fiducial		criteria1	Fiducial	9		463	463	519	685	fiducial				685	519
0911_519_687	Fiducial		criteria1	Fiducial	9		464	464	519	687	fiducial				687	519
0911_519_689	Fiducial		criteria1	Fiducial	9		465	465	519	689	fiducial				689	519
0911_519_691	Fiducial		criteria1	Fiducial	9		466	466	519	691	fiducial				691	519
0911_519_693	Fiducial		criteria1	Fiducial	9		467	467	519	693	fiducial				693	519
0911_519_695	Fiducial		criteria1	Fiducial	9		468	468	519	695	fiducial				695	519
0911_519_697	Fiducial		criteria1	Fiducial	9		469	469	519	697	fiducial				697	519
0911_519_699	Fiducial		criteria1	Fiducial	9		470	470	519	699	fiducial				699	519
0911_519_701	Fiducial		criteria1	Fiducial	9		471	471	519	701	fiducial				701	519
0911_519_703	Fiducial		criteria1	Fiducial	9		472	472	519	703	fiducial				703	519
0911_519_705	Fiducial		criteria1	Fiducial	9		473	473	519	705	fiducial				705	519
0911_519_707	Fiducial		criteria1	Fiducial	9		474	474	519	707	fiducial				707	519
0911_519_709	Fiducial		criteria1	Fiducial	9		475	475	519	709	fiducial				709	519
0911_519_711	Fiducial		criteria1	Fiducial	9		476	476	519	711	fiducial				711	519
0911_519_713	Fiducial		criteria1	Fiducial	9		477	477	519	713	fiducial				713	519
0911_519_715	Fiducial		criteria1	Fiducial	9		478	478	519	715	fiducial				715	519
0911_519_717	Fiducial		criteria1	Fiducial	9		479	479	519	717	fiducial				717	519
0911_519_719	Fiducial		criteria1	Fiducial	9		480	480	519	719	fiducial				719	519
0911_519_721	Fiducial		criteria1	Fiducial	9		481	481	519	721	fiducial				721	519
0911_519_723	Fiducial		criteria1	Fiducial	9		482	482	519	723	fiducial				723	519
0911_519_725	Fiducial		criteria1	Fiducial	9		483	483	519	725	fiducial				725	519
0911_519_727	Fiducial		criteria1	Fiducial	9		484	484	519	727	fiducial				727	519
0911_519_729	Fiducial		criteria1	Fiducial	9		485	485	519	729	fiducial				729	519
0911_519_731	Fiducial		criteria1	Fiducial	9		486	486	519	731	fiducial				731	519
0911_519_733	Fiducial		criteria1	Fiducial	9		487	487	519	733	fiducial				733	519
0911_519_735	Fiducial		criteria1	Fiducial	9		488	488	519	735	fiducial				735	519
0911_519_737	Fiducial		criteria1	Fiducial	9		489	489	519	737	fiducial				737	519
0911_519_739	Fiducial		criteria1	Fiducial	9		490	490	519	739	fiducial				739	519
0911_519_741	Fiducial		criteria1	Fiducial	9		491	491	519	741	fiducial				741	519
0911_519_743	Fiducial		criteria1	Fiducial	9		492	492	519	743	fiducial				743	519
0911_519_745	Fiducial		criteria1	Fiducial	9		493	493	519	745	fiducial				745	519
0911_519_747	Fiducial		criteria1	Fiducial	9		494	494	519	747	fiducial				747	519
0911_519_749	Fiducial		criteria1	Fiducial	9		495	495	519	749	fiducial				749	519
0911_519_751	Fiducial		criteria1	Fiducial	9		496	496	519	751	fiducial				751	519
0911_519_753	Fiducial		criteria1	Fiducial	9		497	497	519	753	fiducial				753	519
0911_519_755	Fiducial		criteria1	Fiducial	9		498	498	519	755	fiducial				755	519
0911_519_757	Fiducial		criteria1	Fiducial	9		499	499	519	757	fiducial				757	519
0911_519_759	Fiducial		criteria1	Fiducial	9		500	500	519	759	fiducial				759	519
0911_519_761	Fiducial		criteria1	Fiducial	9		501	501	519	761	fiducial				761	519
0911_519_763	Fiducial		criteria1	Fiducial	9		502	502	519	763	fiducial				763	519
0911_519_765	Fiducial		criteria1	Fiducial	9		503	503	519	765	fiducial				765	519
0911_519_767	Fiducial		criteria1	Fiducial	9		504	504	519	767	fiducial				767	519
0911_519_769	Fiducial		criteria1	Fiducial	9		505	505	519	769	fiducial				769	519
0911_519_771	Fiducial		criteria1	Fiducial	9		506	506	519	771	fiducial				771	519
0911_519_773	Fiducial		criteria1	Fiducial	9		507	507	519	773	fiducial				773	519
0911_519_775	Fiducial		criteria1	Fiducial	9		508	508	519	775	fiducial				775	519
0911_519_777	Fiducial		criteria1	Fiducial	9		509	509	519	777	fiducial				777	519
0911_519_779	Fiducial		criteria1	Fiducial	9		510	510	519	779	fiducial				779	519
0911_519_781	Fiducial		criteria1	Fiducial	9		511	511	519	781	fiducial				781	519
0911_519_783	Fiducial		criteria1	Fiducial	9		512	512	519	783	fiducial				783	519
0911_519_785	Fiducial		criteria1	Fiducial	9		513	513	519	785	fiducial				785	519
0911_519_787	Fiducial		criteria1	Fiducial	9		514	514	519	787	fiducial				787	519
0911_519_789	Fiducial		criteria1	Fiducial	9		515	515	519	789	fiducial				789	519
0911_519_791	Fiducial		criteria1	Fiducial	9		516	516	519	791	fiducial				791	519
0911_519_793	Fiducial		criteria1	Fiducial	9		517	517	519	793	fiducial				793	519
0911_519_795	Fiducial		criteria1	Fiducial	9		518	518	519	795	fiducial				795	519
0911_519_797	Fiducial		criteria1	Fiducial	9		519	519	519	797	fiducial				797	519
0911_519_799	Fiducial		criteria1	Fiducial	9		520	520	519	799	fiducial				799	519
0911_519_801	Fiducial		criteria1	Fiducial	9		521	521	519	801	fiducial				801	519
0911_519_803	Fiducial		criteria1	Fiducial	9		522	522	519	803	fiducial				803	519
0911_519_805	Fiducial		criteria1	Fiducial	9		523	523	519	805	fiducial				805	519
0911_519_807	Fiducial		criteria1	Fiducial	9		524	524	519	807	fiducial				807	519
0911_519_809	Fiducial		criteria1	Fiducial	9		525	525	519	809	fiducial				809	519
0911_519_811	Fiducial		criteria1	Fiducial	9		526	526	519	811	fiducial				811	519
0911_519_813	Fiducial		criteria1	Fiducial	9		527	527	519	813	fiducial				813	519
0911_519_815	Fiducial		criteria1	Fiducial	9		528	528	519	815	fiducial				815	519
0911_519_817	Fiducial		criteria1	Fiducial	9		529	529	519	817	fiducial				817	519
0911_519_819	Fiducial		criteria1	Fiducial	9		530	530	519	819	fiducial				819	519
0911_519_821	Fiducial		criteria1	Fiducial	9		531	531	519	821	fiducial				821	519
0911_519_823	Fiducial		criteria1	Fiducial	9		532	532	519	823	fiducial				823	519
0911_519_825	Fiducial		criteria1	Fiducial	9		533	533	519	825	fiducial				825	519
0911_519_827	Fiducial		criteria1	Fiducial	9		534	534	519	827	fiducial				827	519
0911_519_829	Fiducial		criteria1	Fiducial	9		535	535	519	829	fiducial				829	519
0911_519_831	Fiducial		criteria1	Fiducial	9		536	536	519	831	fiducial				831	519
0911_519_833	Fiducial		criteria1	Fiducial	9		537	537	519	833	fiducial				833	519
0911_519_835	Fiducial		criteria1	Fiducial	9		538	538	519	835	fiducial				835	519
0911_519_837	Fiducial		criteria1	Fiducial	9		539	539	519	837	fiducial				837	519
0911_519_839	Fiducial		criteria1	Fiducial	9		540	540	519	839	fiducial				839	519
0911_519_841	Fiducial		criteria1	Fiducial	9		541	541	519	841	fiducial				841	519
0911_519_843	Fiducial		criteria1	Fiducial	9		542	542	519	843	fiducial				843	519
0911_519_845	Fiducial		criteria1	Fiducial	9		543	543	519	845	fiducial				845	519
0911_519_847	Fiducial		criteria1	Fiducial	9		544	544	519	847	fiducial				847	519
0911_519_849	Fiducial		criteria1	Fiducial	9		545	545	519	849	fiducial				849	519
0911_519_851	Fiducial		criteria1	Fiducial	9		546	546	519	851	fiducial				851	519
0911_519_853	Fiducial		criteria1	Fiducial	9		547	547	519	853	fiducial				853	519
0911_519_855	Fiducial		criteria1	Fiducial	9		548	548	519	855	fiducial				855	519
0911_519_857	Fiducial		criteria1	Fiducial	9		549	549	519	857	fiducial				857	519
0911_519_859	Fiducial		criteria1	Fiducial	9		550	550	519	859	fiducial				859	519
0911_519_861	Fiducial		criteria1	Fiducial	9		551	551	519	861	fiducial				861	519
0911_519_863	Fiducial		criteria1	Fiducial	9		552	552	519	863	fiducial				863	519
0911_519_865	Fiducial		criteria1	Fiducial	9		553	553	519	865	fiducial				865	519
0911_519_867	Fiducial		criteria1	Fiducial	9		554	554	519	867	fiducial				867	519
0911_519_869	Fiducial		criteria1	Fiducial	9		555	555	519	869	fiducial				869	519
0911_519_871	Fiducial		criteria1	Fiducial	9		556	556	519	871	fiducial				871	519
0911_519_873	Fiducial		criteria1	Fiducial	9		557	557	519	873	fiducial				873	519
0911_519_875	Fiducial		criteria1	Fiducial	9		558	558	519	875	fiducial				875	519
0911_519_877	Fiducial		criteria1	Fiducial	9		559	559	519	877	fiducial				877	519
0911_519_879	Fiducial		criteria1	Fiducial	9		560	560	519	879	fiducial				879	519
0911_519_881	Fiducial		criteria1	Fiducial	9		561	561	519	881	fiducial				881	519
0911_519_883	Fiducial		criteria1	Fiducial	9		562	562	519	883	fiducial				883	519
0911_519_885	Fiducial		criteria1	Fiducial	9		563	563	519	885	fiducial				885	519
0911_519_887	Fiducial		criteria1	Fiducial	9		564	564	519	887	fiducial				887	519
0911_519_889	Fiducial		criteria1	Fiducial	9		565	565	519	889	fiducial				889	519
0911_519_891	Fiducial		criteria1	Fiducial	9		566	566	519	891	fiducial				891	519
0911_519_893	Fiducial		criteria1	Fiducial	9		567	567	519	893	fiducial				893	519
0911_519_895	Fiducial		criteria1	Fiducial	9		568	568	519	895	fiducial				895	519
0911_519_897	Fiducial		criteria1	Fiducial	9		569	569	519	897	fiducial				897	519
0911_519_899	Fiducial		criteria1	Fiducial	9		570	570	519	899	fiducial				899	519
0911_519_901	Fiducial		criteria1	Fiducial	9		571	571	519	901	fiducial				901	519
0911_519_903	Fiducial		criteria1	Fiducial	9		572	572	519	903	fiducial				903	519
0911_519_905	Fiducial		criteria1	Fiducial	9		573	573	519	905	fiducial				905	519
0911_519_907	Fiducial		criteria1	Fiducial	9		574	574	519	907	fiducial				907	519
0911_519_909	Fiducial		criteria1	Fiducial	9		575	575	519	909	fiducial				909	519
0911_519_911	Fiducial		criteria1	Fiducial	9		576	576	519	911	fiducial				911	519
0911_519_913	Fiducial		criteria1	Fiducial	9		577	577	519	913	fiducial				913	519
0911_519_915	Fiducial		criteria1	Fiducial	9		578	578	519	915	fiducial				915	519
0911_519_917	Fiducial		criteria1	Fiducial	9		579	579	519	917	fiducial				917	519
0911_519_919	Fiducial		criteria1	Fiducial	9		580	580	519	919	fiducial				919	519
0911_519_921	Fiducial		criteria1	Fiducial	9		581	581	519	921	fiducial				921	519
0911_519_923	Fiducial		criteria1	Fiducial	9		582	582	519	923	fiducial				923	519
0911_519_925	Fiducial		criteria1	Fiducial	9		583	583	519	925	fiducial				925	519
0911_519_927	Fiducial		criteria1	Fiducial	9		584	584	519	927	fiducial				927	519
0911_519_929	Fiducial		criteria1	Fiducial	9		585	585	519	929	fiducial				929	519
0911_519_931	Fiducial		criteria1	Fiducial	9		586	586	519	931	fiducial				931	519
0911_519_933	Fiducial		criteria1	Fiducial	9		587	587	519	933	fiducial				933	519
0911_519_935	Fiducial		criteria1	Fiducial	9		588	588	519	935	fiducial				935	519
0911_519_937	Fiducial		criteria1	Fiducial	9		589	589	519	937	fiducial				937	519
0911_519_939	Fiducial		criteria1	Fiducial	9		590	590	519	939	fiducial				939	519
0911_519_941	Fiducial		criteria1	Fiducial	9		591	591	519	941	fiducial				941	519
0911_519_943	Fiducial		criteria1	Fiducial	9		592	592	519	943	fiducial				943	519
0911_519_945	Fiducial		criteria1	Fiducial	9		593	593	519	945	fiducial				945	519
0911_519_947	Fiducial		criteria1	Fiducial	9		594	594	519	947	fiducial				947	519
0911_519_949	Fiducial		criteria1	Fiducial	9		595	595	519	949	fiducial				949	519
0911_519_951	Fiducial		criteria1	Fiducial	9		596	596	519	951	fiducial				951	519
0911_519_953	Fiducial		criteria1	Fiducial	9		597	597	519	953	fiducial				953	519
0911_519_955	Fiducial		criteria1	Fiducial	9		598	598	519	955	fiducial				955	519
0911_519_957	Fiducial		criteria1	Fiducial	9		599	599	519	957	fiducial				957	519
0911_519_959	Fiducial		criteria1	Fiducial	9		600	600	519	959	fiducial				959	519
0911_519_961	Fiducial		criteria1	Fiducial	9		601	601	519	961	fiducial				961	519
0911_519_963	Fiducial		criteria1	Fiducial	9		602	602	519	963	fiducial				963	519
0911_519_965	Fiducial		criteria1	Fiducial	9		603	603	519	965	fiducial				965	519
0911_519_967	Fiducial		criteria1	Fiducial	9		604	604	519	967	fiducial				967	519
0911_519_969	Fiducial		criteria1	Fiducial	9		605	605	519	969	fiducial				969	519
0911_519_971	Fiducial		criteria1	Fiducial	9		606	606	519	971	fiducial				971	519
0911_519_973	Fiducial		criteria1	Fiducial	9		607	607	519	973	fiducial				973	519
0911_519_975	Fiducial		criteria1	Fiducial	9		608	608	519	975	fiducial				975	519
0911_519_977	Fiducial		criteria1	Fiducial	9		609	609	519	977	fiducial				977	519
0911_519_979	Fiducial		criteria1	Fiducial	9		610	610	519	979	fiducial				979	519
0911_519_981	Fiducial		criteria1	Fiducial	9		611	611	519	981	fiducial				981	519
0911_519_983	Fiducial		criteria1	Fiducial	9		612	612	519	983	fiducial				983	519
0911_519_985	Fiducial		criteria1	Fiducial	9		613	613	519	985	fiducial				985	519
0911_519_987	Fiducial		criteria1	Fiducial	9		614	614	519	987	fiducial				987	519
0911_519_989	Fiducial		criteria1	Fiducial	9		615	615	519	989	fiducial				989	519
0911_519_991	Fiducial		criteria1	Fiducial	9		616	616	519	991	fiducial				991	519
0911_519_993	Fiducial		criteria1	Fiducial	9		617	617	519	993	fiducial				993	519
0911_519_995	Fiducial		criteria1	Fiducial	9		618	618	519	995	fiducial				995	519
0911_519_997	Fiducial		criteria1	Fiducial	9		619	619	519	997	fiducial				997	519
0911_519_999	Fiducial		criteria1	Fiducial	9		620	620	519	999	fiducial				999	519
0911_519_1001	Fiducial		criteria1	Fiducial	9		621	621	519	1001	fiducial				1001	519
0911_519_1003	Fiducial		criteria1	Fiducial	9		622	622	519	1003	fiducial				1003	519
0911_519_1005	Fiducial		criteria1	Fiducial	9		623	623	519	1005	fiducial				1005	519
0911_519_1007	Fiducial		criteria1	Fiducial	9		624	624	519	1007	fiducial				1007	519
0911_519_1009	Fiducial		criteria1	Fiducial	9		625	625	519	1009	fiducial				1009	519
0911_519_1011	Fiducial		criteria1	Fiducial	9		626	626	519	1011	fiducial				1011	519
0911_519_1013	Fiducial		criteria1	Fiducial	9		627	627	519	1013	fiducial				1013	519
0911_519_1015	Fiducial		criteria1	Fiducial	9		628	628	519	1015	fiducial				1015	519
0911_519_1017	Fiducial		criteria1	Fiducial	9		629	629	519	1017	fiducial				1017	519
0911_519_1019	Fiducial		criteria1	Fiducial	9		630	630	519	1019	fiducial				1019	519
0911_519_1021	Fiducial		criteria1	Fiducial	9		631	631	519	1021	fiducial				1021	519
0911_519_1023	Fiducial		criteria1	Fiducial	9		632	632	519	1023	fiducial				1023	519
0911_504_1	Fiducial		criteria1	Fiducial	9		633	633	504	1	fiducial				1	504
0911_504_3	Fiducial		criteria1	Fiducial	9		634	634	504	3	fiducial				3	504
0911_504_5	Fiducial		criteria1	Fiducial	9		635	635	504	5	fiducial				5	504
0911_504_7	Fiducial		criteria1	Fiducial	9		636	636	504	7	fiducial				7	504
0911_504_9	Fiducial		criteria1	Fiducial	9		637	637	504	9	fiducial				9	504
0911_504_11	Fiducial		criteria1	Fiducial	9		638	638	504	11	fiducial				11	504
0911_504_13	Fiducial		criteria1	Fiducial	9		639	639	504	13	fiducial				13	504
0911_504_15	Fiducial		criteria1	Fiducial	9		640	640	504	15	fiducial				15	504
0911_504_17	Fiducial		criteria1	Fiducial	9		641	641	504	17	fiducial				17	504
0911_504_19	Fiducial		criteria1	Fiducial	9		642	642	504	19	fiducial				19	504
0911_504_21	Fiducial		criteria1	Fiducial	9		643	643	504	21	fiducial				21	504
0911_504_23	Fiducial		criteria1	Fiducial	9		644	644	504	23	fiducial				23	504
0911_504_25	Fiducial		criteria1	Fiducial	9		645	645	504	25	fiducial				25	504
0911_504_27	Fiducial		criteria1	Fiducial	9		646	646	504	27	fiducial				27	504
0911_504_29	Fiducial		criteria1	Fiducial	9		647	647	504	29	fiducial				29	504
0911_504_31	Fiducial		criteria1	Fiducial	9		648	648	504	31	fiducial				31	504
0911_504_33	Fiducial		criteria1	Fiducial	9		649	649	504	33	fiducial				33	504
0911_504_35	Fiducial		criteria1	Fiducial	9		650	650	504	35	fiducial				35	504
0911_504_37	Fiducial		criteria1	Fiducial	9		651	651	504	37	fiducial				37	504
0911_504_39	Fiducial		criteria1	Fiducial	9		652	652	504	39	fiducial				39	504
0911_504_41	Fiducial		criteria1	Fiducial	9		653	653	504	41	fiducial				41	504
0911_504_43	Fiducial		criteria1	Fiducial	9		654	654	504	43	fiducial				43	504
0911_504_45	Fiducial		criteria1	Fiducial	9		655	655	504	45	fiducial				45	504
0911_504_47	Fiducial		criteria1	Fiducial	9		656	656	504	47	fiducial				47	504
0911_504_49	Fiducial		criteria1	Fiducial	9		657	657	504	49	fiducial				49	504
0911_504_51	Fiducial		criteria1	Fiducial	9		658	658	504	51	fiducial				51	504
0911_504_53	Fiducial		criteria1	Fiducial	9		659	659	504	53	fiducial				53	504
0911_504_55	Fiducial		criteria1	Fiducial	9		660	660	504	55	fiducial				55	504
0911_504_57	Fiducial		criteria1	Fiducial	9		661	661	504	57	fiducial				57	504
0911_504_59	Fiducial		criteria1	Fiducial	9		662	662	504	59	fiducial				59	504
0911_504_61	Fiducial		criteria1	Fiducial	9		663	663	504	61	fiducial				61	504
0911_504_63	Fiducial		criteria1	Fiducial	9		664	664	504	63	fiducial				63	504
0911_504_65	Fiducial		criteria1	Fiducial	9		665	665	504	65	fiducial				65	504
0911_504_67	Fiducial		criteria1	Fiducial	9		666	666	504	67	fiducial				67	504
0911_504_69	Fiducial		criteria1	Fiducial	9		667	667	504	69	fiducial				69	504
0911_504_71	Fiducial		criteria1	Fiducial	9		668	668	504	71	fiducial				71	504
0911_504_73	Fiducial		criteria1	Fiducial	9		669	669	504	73	fiducial				73	504
0911_504_75	Fiducial		criteria1	Fiducial	9		670	670	504	75	fiducial				75	504
0911_504_77	Fiducial		criteria1	Fiducial	9		671	671	504	77	fiducial				77	504
0911_504_79	Fiducial		criteria1	Fiducial	9		672	672	504	79	fiducial				79	504
0911_504_81	Fiducial		criteria1	Fiducial	9		673	673	504	81	fiducial				81	504
0911_504_83	Fiducial		criteria1	Fiducial	9		674	674	504	83	fiducial				83	504
0911_504_85	Fiducial		criteria1	Fiducial	9		675	675	504	85	fiducial				85	504
0911_504_87	Fiducial		criteria1	Fiducial	9		676	676	504	87	fiducial				87	504
0911_504_89	Fiducial		criteria1	Fiducial	9		677	677	504	89	fiducial				89	504
0911_504_91	Fiducial		criteria1	Fiducial	9		678	678	504	91	fiducial				91	504
0911_504_93	Fiducial		criteria1	Fiducial	9		679	679	504	93	fiducial				93	504
0911_504_95	Fiducial		criteria1	Fiducial	9		680	680	504	95	fiducial				95	504
0911_504_97	Fiducial		criteria1	Fiducial	9		681	681	504	97	fiducial				97	504
0911_504_99	Fiducial		criteria1	Fiducial	9		682	682	504	99	fiducial				99	504
0911_504_101	Fiducial		criteria1	Fiducial	9		683	683	504	101	fiducial				101	504
0911_504_103	Fiducial		criteria1	Fiducial	9		684	684	504	103	fiducial				103	504
0911_504_105	Fiducial		criteria1	Fiducial	9		685	685	504	105	fiducial				105	504
0911_504_107	Fiducial		criteria1	Fiducial	9		686	686	504	107	fiducial				107	504
0911_504_109	Fiducial		criteria1	Fiducial	9		687	687	504	109	fiducial				109	504
0911_504_111	Fiducial		criteria1	Fiducial	9		688	688	504	111	fiducial				111	504
0911_504_113	Fiducial		criteria1	Fiducial	9		689	689	504	113	fiducial				113	504
0911_504_115	Fiducial		criteria1	Fiducial	9		690	690	504	115	fiducial				115	504
0911_504_117	Fiducial		criteria1	Fiducial	9		691	691	504	117	fiducial				117	504
0911_504_119	Fiducial		criteria1	Fiducial	9		692	692	504	119	fiducial				119	504
0911_504_121	Fiducial		criteria1	Fiducial	9		693	693	504	121	fiducial				121	504
0911_504_123	Fiducial		criteria1	Fiducial	9		694	694	504	123	fiducial				123	504
0911_504_125	Fiducial		criteria1	Fiducial	9		695	695	504	125	fiducial				125	504
0911_504_127	Fiducial		criteria1	Fiducial	9		696	696	504	127	fiducial				127	504
0911_504_129	Fiducial		criteria1	Fiducial	9		697	697	504	129	fiducial				129	504
0911_504_131	Fiducial		criteria1	Fiducial	9		698	698	504	131	fiducial				131	504
0911_504_133	Fiducial		criteria1	Fiducial	9		699	699	504	133	fiducial				133	504
0911_504_135	Fiducial		criteria1	Fiducial	9		700	700	504	135	fiducial				135	504
0911_504_137	Fiducial		criteria1	Fiducial	9		701	701	504	137	fiducial				137	504
0911_504_139	Fiducial		criteria1	Fiducial	9		702	702	504	139	fiducial				139	504
0911_504_141	Fiducial		criteria1	Fiducial	9		703	703	504	141	fiducial				141	504
0911_504_143	Fiducial		criteria1	Fiducial	9		704	704	504	143	fiducial				143	504
0911_504_145	Fiducial		criteria1	Fiducial	9		705	705	504	145	fiducial				145	504
0911_504_147	Fiducial		criteria1	Fiducial	9		706	706	504	147	fiducial				147	504
0911_504_149	Fiducial		criteria1	Fiducial	9		707	707	504	149	fiducial				149	504
0911_504_151	Fiducial		criteria1	Fiducial	9		708	708	504	151	fiducial				151	504
0911_504_153	Fiducial		criteria1	Fiducial	9		709	709	504	153	fiducial				153	504
0911_504_155	Fiducial		criteria1	Fiducial	9		710	710	504	155	fiducial				155	504
0911_504_157	Fiducial		criteria1	Fiducial	9		711	711	504	157	fiducial				157	504
0911_504_159	Fiducial		criteria1	Fiducial	9		712	712	504	159	fiducial				159	504
0911_504_161	Fiducial		criteria1	Fiducial	9		713	713	504	161	fiducial				161	504
0911_504_163	Fiducial		criteria1	Fiducial	9		714	714	504	163	fiducial				163	504
0911_504_165	Fiducial		criteria1	Fiducial	9		715	715	504	165	fiducial				165	504
0911_504_167	Fiducial		criteria1	Fiducial	9		716	716	504	167	fiducial				167	504
0911_504_169	Fiducial		criteria1	Fiducial	9		717	717	504	169	fiducial				169	504
0911_504_171	Fiducial		criteria1	Fiducial	9		718	718	504	171	fiducial				171	504
0911_504_173	Fiducial		criteria1	Fiducial	9		719	719	504	173	fiducial				173	504
0911_504_175	Fiducial		criteria1	Fiducial	9		720	720	504	175	fiducial				175	504
0911_504_177	Fiducial		criteria1	Fiducial	9		721	721	504	177	fiducial				177	504
0911_504_179	Fiducial		criteria1	Fiducial	9		722	722	504	179	fiducial				179	504
0911_504_181	Fiducial		criteria1	Fiducial	9		723	723	504	181	fiducial				181	504
0911_504_183	Fiducial		criteria1	Fiducial	9		724	724	504	183	fiducial				183	504
0911_504_185	Fiducial		criteria1	Fiducial	9		725	725	504	185	fiducial				185	504
0911_504_187	Fiducial		criteria1	Fiducial	9		726	726	504	187	fiducial				187	504
0911_504_189	Fiducial		criteria1	Fiducial	9		727	727	504	189	fiducial				189	504
0911_504_191	Fiducial		criteria1	Fiducial	9		728	728	504	191	fiducial				191	504
0911_504_193	Fiducial		criteria1	Fiducial	9		729	729	504	193	fiducial				193	504
0911_504_195	Fiducial		criteria1	Fiducial	9		730	730	504	195	fiducial				195	504
0911_504_197	Fiducial		criteria1	Fiducial	9		731	731	504	197	fiducial				197	504
0911_504_199	Fiducial		criteria1	Fiducial	9		732	732	504	199	fiducial				199	504
0911_504_201	Fiducial		criteria1	Fiducial	9		733	733	504	201	fiducial				201	504
0911_504_203	Fiducial		criteria1	Fiducial	9		734	734	504	203	fiducial				203	504
0911_504_205	Fiducial		criteria1	Fiducial	9		735	735	504	205	fiducial				205	504
0911_504_207	Fiducial		criteria1	Fiducial	9		736	736	504	207	fiducial				207	504
0911_504_209	Fiducial		criteria1	Fiducial	9		737	737	504	209	fiducial				209	504
0911_504_211	Fiducial		criteria1	Fiducial	9		738	738	504	211	fiducial				211	504
0911_504_213	Fiducial		criteria1	Fiducial	9		739	739	504	213	fiducial				213	504
0911_504_215	Fiducial		criteria1	Fiducial	9		740	740	504	215	fiducial				215	504
0911_504_217	Fiducial		criteria1	Fiducial	9		741	741	504	217	fiducial				217	504
0911_504_219	Fiducial		criteria1	Fiducial	9		742	742	504	219	fiducial				219	504
0911_504_221	Fiducial		criteria1	Fiducial	9		743	743	504	221	fiducial				221	504
0911_504_223	Fiducial		criteria1	Fiducial	9		744	744	504	223	fiducial				223	504
0911_504_225	Fiducial		criteria1	Fiducial	9		745	745	504	225	fiducial				225	504
0911_504_227	Fiducial		criteria1	Fiducial	9		746	746	504	227	fiducial				227	504
0911_504_229	Fiducial		criteria1	Fiducial	9		747	747	504	229	fiducial				229	504
0911_504_231	Fiducial		criteria1	Fiducial	9		748	748	504	231	fiducial				231	504
0911_504_233	Fiducial		criteria1	Fiducial	9		749	749	504	233	fiducial				233	504
0911_504_235	Fiducial		criteria1	Fiducial	9		750	750	504	235	fiducial				235	504
0911_504_237	Fiducial		criteria1	Fiducial	9		751	751	504	237	fiducial				237	504
0911_504_239	Fiducial		criteria1	Fiducial	9		752	752	504	239	fiducial				239	504
0911_504_241	Fiducial		criteria1	Fiducial	9		753	753	504	241	fiducial				241	504
0911_504_243	Fiducial		criteria1	Fiducial	9		754	754	504	243	fiducial				243	504
0911_504_245	Fiducial		criteria1	Fiducial	9		755	755	504	245	fiducial				245	504
0911_504_247	Fiducial		criteria1	Fiducial	9		756	756	504	247	fiducial				247	504
0911_504_249	Fiducial		criteria1	Fiducial	9		757	757	504	249	fiducial				249	504
0911_504_251	Fiducial		criteria1	Fiducial	9		758	758	504	251	fiducial				251	504
0911_504_253	Fiducial		criteria1	Fiducial	9		759	759	504	253	fiducial				253	504
0911_504_255	Fiducial		criteria1	Fiducial	9		760	760	504	255	fiducial				255	504
0911_504_257	Fiducial		criteria1	Fiducial	9		761	761	504	257	fiducial				257	504
0911_504_259	Fiducial		criteria1	Fiducial	9		762	762	504	259	fiducial				259	504
0911_504_261	Fiducial		criteria1	Fiducial	9		763	763	504	261	fiducial				261	504
0911_504_263	Fiducial		criteria1	Fiducial	9		764	764	504	263	fiducial				263	504
0911_504_265	Fiducial		criteria1	Fiducial	9		765	765	504	265	fiducial				265	504
0911_504_267	Fiducial		criteria1	Fiducial	9		766	766	504	267	fiducial				267	504
0911_504_269	Fiducial		criteria1	Fiducial	9		767	767	504	269	fiducial				269	504
0911_504_271	Fiducial		criteria1	Fiducial	9		768	768	504	271	fiducial				271	504
0911_504_273	Fiducial		criteria1	Fiducial	9		769	769	504	273	fiducial				273	504
0911_504_275	Fiducial		criteria1	Fiducial	9		770	770	504	275	fiducial				275	504
0911_504_277	Fiducial		criteria1	Fiducial	9		771	771	504	277	fiducial				277	504
0911_504_279	Fiducial		criteria1	Fiducial	9		772	772	504	279	fiducial				279	504
0911_504_281	Fiducial		criteria1	Fiducial	9		773	773	504	281	fiducial				281	504
0911_504_283	Fiducial		criteria1	Fiducial	9		774	774	504	283	fiducial				283	504
0911_504_285	Fiducial		criteria1	Fiducial	9		775	775	504	285	fiducial				285	504
0911_504_287	Fiducial		criteria1	Fiducial	9		776	776	504	287	fiducial				287	504
0911_504_289	Fiducial		criteria1	Fiducial	9		777	777	504	289	fiducial				289	504
0911_504_291	Fiducial		criteria1	Fiducial	9		778	778	504	291	fiducial				291	504
0911_504_293	Fiducial		criteria1	Fiducial	9		779	779	504	293	fiducial				293	504
0911_504_295	Fiducial		criteria1	Fiducial	9		780	780	504	295	fiducial				295	504
0911_504_297	Fiducial		criteria1	Fiducial	9		781	781	504	297	fiducial				297	504
0911_504_299	Fiducial		criteria1	Fiducial	9		782	782	504	299	fiducial				299	504
0911_504_301	Fiducial		criteria1	Fiducial	9		783	783	504	301	fiducial				301	504
0911_504_303	Fiducial		criteria1	Fiducial	9		784	784	504	303	fiducial				303	504
0911_504_305	Fiducial		criteria1	Fiducial	9		785	785	504	305	fiducial				305	504
0911_504_307	Fiducial		criteria1	Fiducial	9		786	786	504	307	fiducial				307	504
0911_504_309	Fiducial		criteria1	Fiducial	9		787	787	504	309	fiducial				309	504
0911_504_311	Fiducial		criteria1	Fiducial	9		788	788	504	311	fiducial				311	504
0911_504_313	Fiducial		criteria1	Fiducial	9		789	789	504	313	fiducial				313	504
0911_504_315	Fiducial		criteria1	Fiducial	9		790	790	504	315	fiducial				315	504
0911_504_317	Fiducial		criteria1	Fiducial	9		791	791	504	317	fiducial				317	504
0911_504_319	Fiducial		criteria1	Fiducial	9		792	792	504	319	fiducial				319	504
0911_504_321	Fiducial		criteria1	Fiducial	9		793	793	504	321	fiducial				321	504
0911_504_323	Fiducial		criteria1	Fiducial	9		794	794	504	323	fiducial				323	504
0911_504_325	Fiducial		criteria1	Fiducial	9		795	795	504	325	fiducial				325	504
0911_504_327	Fiducial		criteria1	Fiducial	9		796	796	504	327	fiducial				327	504
0911_504_329	Fiducial		criteria1	Fiducial	9		797	797	504	329	fiducial				329	504
0911_504_331	Fiducial		criteria1	Fiducial	9		798	798	504	331	fiducial				331	504
0911_504_333	Fiducial		criteria1	Fiducial	9		799	799	504	333	fiducial				333	504
0911_504_335	Fiducial		criteria1	Fiducial	9		800	800	504	335	fiducial				335	504
0911_504_337	Fiducial		criteria1	Fiducial	9		801	801	504	337	fiducial				337	504
0911_504_339	Fiducial		criteria1	Fiducial	9		802	802	504	339	fiducial				339	504
0911_504_341	Fiducial		criteria1	Fiducial	9		803	803	504	341	fiducial				341	504
0911_504_343	Fiducial		criteria1	Fiducial	9		804	804	504	343	fiducial				343	504
0911_504_345	Fiducial		criteria1	Fiducial	9		805	805	504	345	fiducial				345	504
0911_504_347	Fiducial		criteria1	Fiducial	9		806	806	504	347	fiducial				347	504
0911_504_349	Fiducial		criteria1	Fiducial	9		807	807	504	349	fiducial				349	504
0911_504_351	Fiducial		criteria1	Fiducial	9		808	808	504	351	fiducial				351	504
0911_504_353	Fiducial		criteria1	Fiducial	9		809	809	504	353	fiducial				353	504
0911_504_355	Fiducial		criteria1	Fiducial	9		810	810	504	355	fiducial				355	504
0911_504_357	Fiducial		criteria1	Fiducial	9		811	811	504	357	fiducial				357	504
0911_504_359	Fiducial		criteria1	Fiducial	9		812	812	504	359	fiducial				359	504
0911_504_361	Fiducial		criteria1	Fiducial	9		813	813	504	361	fiducial				361	504
0911_504_363	Fiducial		criteria1	Fiducial	9		814	814	504	363	fiducial				363	504
0911_504_365	Fiducial		criteria1	Fiducial	9		815	815	504	365	fiducial				365	504
0911_504_367	Fiducial		criteria1	Fiducial	9		816	816	504	367	fiducial				367	504
0911_504_369	Fiducial		criteria1	Fiducial	9		817	817	504	369	fiducial				369	504
0911_504_371	Fiducial		criteria1	Fiducial	9		818	818	504	371	fiducial				371	504
0911_504_373	Fiducial		criteria1	Fiducial	9		819	819	504	373	fiducial				373	504
0911_504_375	Fiducial		criteria1	Fiducial	9		820	820	504	375	fiducial				375	504
0911_504_377	Fiducial		criteria1	Fiducial	9		821	821	504	377	fiducial				377	504
0911_504_379	Fiducial		criteria1	Fiducial	9		822	822	504	379	fiducial				379	504
0911_504_381	Fiducial		criteria1	Fiducial	9		823	823	504	381	fiducial				381	504
0911_504_383	Fiducial		criteria1	Fiducial	9		824	824	504	383	fiducial				383	504
0911_504_385	Fiducial		criteria1	Fiducial	9		825	825	504	385	fiducial				385	504
0911_504_387	Fiducial		criteria1	Fiducial	9		826	826	504	387	fiducial				387	504
0911_504_389	Fiducial		criteria1	Fiducial	9		827	827	504	389	fiducial				389	504
0911_504_391	Fiducial		criteria1	Fiducial	9		828	828	504	391	fiducial				391	504
0911_504_393	Fiducial		criteria1	Fiducial	9		829	829	504	393	fiducial				393	504
0911_504_395	Fiducial		criteria1	Fiducial	9		830	830	504	395	fiducial				395	504
0911_504_397	Fiducial		criteria1	Fiducial	9		831	831	504	397	fiducial				397	504
0911_504_399	Fiducial		criteria1	Fiducial	9		832	832	504	399	fiducial				399	504
0911_504_401	Fiducial		criteria1	Fiducial	9		833	833	504	401	fiducial				401	504
0911_504_403	Fiducial		criteria1	Fiducial	9		834	834	504	403	fiducial				403	504
0911_504_405	Fiducial		criteria1	Fiducial	9		835	835	504	405	fiducial				405	504
0911_504_407	Fiducial		criteria1	Fiducial	9		836	836	504	407	fiducial				407	504
0911_504_409	Fiducial		criteria1	Fiducial	9		837	837	504	409	fiducial				409	504
0911_504_411	Fiducial		criteria1	Fiducial	9		838	838	504	411	fiducial				411	504
0911_504_413	Fiducial		criteria1	Fiducial	9		839	839	504	413	fiducial				413	504
0911_504_415	Fiducial		criteria1	Fiducial	9		840	840	504	415	fiducial				415	504
0911_504_417	Fiducial		criteria1	Fiducial	9		841	841	504	417	fiducial				417	504
0911_504_419	Fiducial		criteria1	Fiducial	9		842	842	504	419	fiducial				419	504
0911_504_421	Fiducial		criteria1	Fiducial	9		843	843	504	421	fiducial				421	504
0911_504_423	Fiducial		criteria1	Fiducial	9		844	844	504	423	fiducial				423	504
0911_504_425	Fiducial		criteria1	Fiducial	9		845	845	504	425	fiducial				425	504
0911_504_427	Fiducial		criteria1	Fiducial	9		846	846	504	427	fiducial				427	504
0911_504_429	Fiducial		criteria1	Fiducial	9		847	847	504	429	fiducial				429	504
0911_504_431	Fiducial		criteria1	Fiducial	9		848	848	504	431	fiducial				431	504
0911_504_433	Fiducial		criteria1	Fiducial	9		849	849	504	433	fiducial				433	504
0911_504_435	Fiducial		criteria1	Fiducial	9		850	850	504	435	fiducial				435	504
0911_504_437	Fiducial		criteria1	Fiducial	9		851	851	504	437	fiducial				437	504
0911_504_439	Fiducial		criteria1	Fiducial	9		852	852	504	439	fiducial				439	504
0911_504_441	Fiducial		criteria1	Fiducial	9		853	853	504	441	fiducial				441	504
0911_504_443	Fiducial		criteria1	Fiducial	9		854	854	504	443	fiducial				443	504
0911_504_445	Fiducial		criteria1	Fiducial	9		855	855	504	445	fiducial				445	504
0911_504_447	Fiducial		criteria1	Fiducial	9		856	856	504	447	fiducial				447	504
0911_504_449	Fiducial		criteria1	Fiducial	9		857	857	504	449	fiducial				449	504
0911_504_451	Fiducial		criteria1	Fiducial	9		858	858	504	451	fiducial				451	504
0911_504_453	Fiducial		criteria1	Fiducial	9		859	859	504	453	fiducial				453	504
0911_504_455	Fiducial		criteria1	Fiducial	9		860	860	504	455	fiducial				455	504
0911_504_457	Fiducial		criteria1	Fiducial	9		861	861	504	457	fiducial				457	504
0911_504_459	Fiducial		criteria1	Fiducial	9		862	862	504	459	fiducial				459	504
0911_504_461	Fiducial		criteria1	Fiducial	9		863	863	504	461	fiducial				461	504
0911_504_463	Fiducial		criteria1	Fiducial	9		864	864	504	463	fiducial				463	504
0911_504_465	Fiducial		criteria1	Fiducial	9		865	865	504	465	fiducial				465	504
0911_504_467	Fiducial		criteria1	Fiducial	9		866	866	504	467	fiducial				467	504
0911_504_469	Fiducial		criteria1	Fiducial	9		867	867	504	469	fiducial				469	504
0911_504_471	Fiducial		criteria1	Fiducial	9		868	868	504	471	fiducial				471	504
0911_504_473	Fiducial		criteria1	Fiducial	9		869	869	504	473	fiducial				473	504
0911_504_475	Fiducial		criteria1	Fiducial	9		870	870	504	475	fiducial				475	504
0911_504_477	Fiducial		criteria1	Fiducial	9		871	871	504	477	fiducial				477	504
0911_504_479	Fiducial		criteria1	Fiducial	9		872	872	504	479	fiducial				479	504
0911_504_481	Fiducial		criteria1	Fiducial	9		873	873	504	481	fiducial				481	504
0911_504_483	Fiducial		criteria1	Fiducial	9		874	874	504	483	fiducial				483	504
0911_504_485	Fiducial		criteria1	Fiducial	9		875	875	504	485	fiducial				485	504
0911_504_487	Fiducial		criteria1	Fiducial	9		876	876	504	487	fiducial				487	504
0911_504_489	Fiducial		criteria1	Fiducial	9		877	877	504	489	fiducial				489	504
0911_504_491	Fiducial		criteria1	Fiducial	9		878	878	504	491	fiducial				491	504
0911_504_493	Fiducial		criteria1	Fiducial	9		879	879	504	493	fiducial				493	504
0911_504_495	Fiducial		criteria1	Fiducial	9		880	880	504	495	fiducial				495	504
0911_504_497	Fiducial		criteria1	Fiducial	9		881	881	504	497	fiducial				497	504
0911_504_499	Fiducial		criteria1	Fiducial	9		882	882	504	499	fiducial				499	504
0911_504_501	Fiducial		criteria1	Fiducial	9		883	883	504	501	fiducial				501	504
0911_504_503	Fiducial		criteria1	Fiducial	9		884	884	504	503	fiducial				503	504
0911_504_505	Fiducial		criteria1	Fiducial	9		885	885	504	505	fiducial				505	504
0911_504_507	Fiducial		criteria1	Fiducial	9		886	886	504	507	fiducial				507	504
0911_504_509	Fiducial		criteria1	Fiducial	9		887	887	504	509	fiducial				509	504
0911_504_511	Fiducial		criteria1	Fiducial	9		888	888	504	511	fiducial				511	504
0911_504_513	Fiducial		criteria1	Fiducial	9		889	889	504	513	fiducial				513	504
0911_504_515	Fiducial		criteria1	Fiducial	9		890	890	504	515	fiducial				515	504
0911_504_517	Fiducial		criteria1	Fiducial	9		891	891	504	517	fiducial				517	504
0911_504_519	Fiducial		criteria1	Fiducial	9		892	892	504	519	fiducial				519	504
0911_504_521	Fiducial		criteria1	Fiducial	9		893	893	504	521	fiducial				521	504
0911_504_523	Fiducial		criteria1	Fiducial	9		894	894	504	523	fiducial				523	504
0911_504_525	Fiducial		criteria1	Fiducial	9		895	895	504	525	fiducial				525	504
0911_504_527	Fiducial		criteria1	Fiducial	9		896	896	504	527	fiducial				527	504
0911_504_529	Fiducial		criteria1	Fiducial	9		897	897	504	529	fiducial				529	504
0911_504_531	Fiducial		criteria1	Fiducial	9		898	898	504	531	fiducial				531	504
0911_504_533	Fiducial		criteria1	Fiducial	9		899	899	504	533	fiducial				533	504
0911_504_535	Fiducial		criteria1	Fiducial	9		900	900	504	535	fiducial				535	504
0911_504_537	Fiducial		criteria1	Fiducial	9		901	901	504	537	fiducial				537	504
0911_504_539	Fiducial		criteria1	Fiducial	9		902	902	504	539	fiducial				539	504
0911_504_541	Fiducial		criteria1	Fiducial	9		903	903	504	541	fiducial				541	504
0911_504_543	Fiducial		criteria1	Fiducial	9		904	904	504	543	fiducial				543	504
0911_504_545	Fiducial		criteria1	Fiducial	9		905	905	504	545	fiducial				545	504
0911_504_547	Fiducial		criteria1	Fiducial	9		906	906	504	547	fiducial				547	504
0911_504_549	Fiducial		criteria1	Fiducial	9		907	907	504	549	fiducial				549	504
0911_504_551	Fiducial		criteria1	Fiducial	9		908	908	504	551	fiducial				551	504
0911_504_553	Fiducial		criteria1	Fiducial	9		909	909	504	553	fiducial				553	504
0911_504_555	Fiducial		criteria1	Fiducial	9		910	910	504	555	fiducial				555	504
0911_504_557	Fiducial		criteria1	Fiducial	9		911	911	504	557	fiducial				557	504
0911_504_559	Fiducial		criteria1	Fiducial	9		912	912	504	559	fiducial				559	504
0911_504_561	Fiducial		criteria1	Fiducial	9		913	913	504	561	fiducial				561	504
0911_504_563	Fiducial		criteria1	Fiducial	9		914	914	504	563	fiducial				563	504
0911_504_565	Fiducial		criteria1	Fiducial	9		915	915	504	565	fiducial				565	504
0911_504_567	Fiducial		criteria1	Fiducial	9		916	916	504	567	fiducial				567	504
0911_504_569	Fiducial		criteria1	Fiducial	9		917	917	504	569	fiducial				569	504
0911_504_571	Fiducial		criteria1	Fiducial	9		918	918	504	571	fiducial				571	504
0911_504_573	Fiducial		criteria1	Fiducial	9		919	919	504	573	fiducial				573	504
0911_504_575	Fiducial		criteria1	Fiducial	9		920	920	504	575	fiducial				575	504
0911_504_577	Fiducial		criteria1	Fiducial	9		921	921	504	577	fiducial				577	504
0911_504_579	Fiducial		criteria1	Fiducial	9		922	922	504	579	fiducial				579	504
0911_504_581	Fiducial		criteria1	Fiducial	9		923	923	504	581	fiducial				581	504
0911_504_583	Fiducial		criteria1	Fiducial	9		924	924	504	583	fiducial				583	504
0911_504_585	Fiducial		criteria1	Fiducial	9		925	925	504	585	fiducial				585	504
0911_504_587	Fiducial		criteria1	Fiducial	9		926	926	504	587	fiducial				587	504
0911_504_589	Fiducial		criteria1	Fiducial	9		927	927	504	589	fiducial				589	504
0911_504_591	Fiducial		criteria1	Fiducial	9		928	928	504	591	fiducial				591	504
0911_504_593	Fiducial		criteria1	Fiducial	9		929	929	504	593	fiducial				593	504
0911_504_595	Fiducial		criteria1	Fiducial	9		930	930	504	595	fiducial				595	504
0911_504_597	Fiducial		criteria1	Fiducial	9		931	931	504	597	fiducial				597	504
0911_504_599	Fiducial		criteria1	Fiducial	9		932	932	504	599	fiducial				599	504
0911_504_601	Fiducial		criteria1	Fiducial	9		933	933	504	601	fiducial				601	504
0911_504_603	Fiducial		criteria1	Fiducial	9		934	934	504	603	fiducial				603	504
0911_504_605	Fiducial		criteria1	Fiducial	9		935	935	504	605	fiducial				605	504
0911_504_607	Fiducial		criteria1	Fiducial	9		936	936	504	607	fiducial				607	504
0911_504_609	Fiducial		criteria1	Fiducial	9		937	937	504	609	fiducial				609	504
0911_504_611	Fiducial		criteria1	Fiducial	9		938	938	504	611	fiducial				611	504
0911_504_613	Fiducial		criteria1	Fiducial	9		939	939	504	613	fiducial				613	504
0911_504_615	Fiducial		criteria1	Fiducial	9		940	940	504	615	fiducial				615	504
0911_504_617	Fiducial		criteria1	Fiducial	9		941	941	504	617	fiducial				617	504
0911_504_619	Fiducial		criteria1	Fiducial	9		942	942	504	619	fiducial				619	504
0911_504_621	Fiducial		criteria1	Fiducial	9		943	943	504	621	fiducial				621	504
0911_504_623	Fiducial		criteria1	Fiducial	9		944	944	504	623	fiducial				623	504
0911_504_625	Fiducial		criteria1	Fiducial	9		945	945	504	625	fiducial				625	504
0911_504_627	Fiducial		criteria1	Fiducial	9		946	946	504	627	fiducial				627	504
0911_504_629	Fiducial		criteria1	Fiducial	9		947	947	504	629	fiducial				629	504
0911_504_631	Fiducial		criteria1	Fiducial	9		948	948	504	631	fiducial				631	504
0911_504_633	Fiducial		criteria1	Fiducial	9		949	949	504	633	fiducial				633	504
0911_504_635	Fiducial		criteria1	Fiducial	9		950	950	504	635	fiducial				635	504
0911_504_637	Fiducial		criteria1	Fiducial	9		951	951	504	637	fiducial				637	504
0911_504_639	Fiducial		criteria1	Fiducial	9		952	952	504	639	fiducial				639	504
0911_504_641	Fiducial		criteria1	Fiducial	9		953	953	504	641	fiducial				641	504
0911_504_643	Fiducial		criteria1	Fiducial	9		954	954	504	643	fiducial				643	504
0911_504_645	Fiducial		criteria1	Fiducial	9		955	955	504	645	fiducial				645	504
0911_504_647	Fiducial		criteria1	Fiducial	9		956	956	504	647	fiducial				647	504
0911_504_649	Fiducial		criteria1	Fiducial	9		957	957	504	649	fiducial				649	504
0911_504_651	Fiducial		criteria1	Fiducial	9		958	958	504	651	fiducial				651	504
0911_504_653	Fiducial		criteria1	Fiducial	9		959	959	504	653	fiducial				653	504
0911_504_655	Fiducial		criteria1	Fiducial	9		960	960	504	655	fiducial				655	504
0911_504_657	Fiducial		criteria1	Fiducial	9		961	961	504	657	fiducial				657	504
0911_504_659	Fiducial		criteria1	Fiducial	9		962	962	504	659	fiducial				659	504
0911_504_661	Fiducial		criteria1	Fiducial	9		963	963	504	661	fiducial				661	504
0911_504_663	Fiducial		criteria1	Fiducial	9		964	964	504	663	fiducial				663	504
0911_504_665	Fiducial		criteria1	Fiducial	9		965	965	504	665	fiducial				665	504
0911_504_667	Fiducial		criteria1	Fiducial	9		966	966	504	667	fiducial				667	504
0911_504_669	Fiducial		criteria1	Fiducial	9		967	967	504	669	fiducial				669	504
0911_504_671	Fiducial		criteria1	Fiducial	9		968	968	504	671	fiducial				671	504
0911_504_673	Fiducial		criteria1	Fiducial	9		969	969	504	673	fiducial				673	504
0911_504_675	Fiducial		criteria1	Fiducial	9		970	970	504	675	fiducial				675	504
0911_504_677	Fiducial		criteria1	Fiducial	9		971	971	504	677	fiducial				677	504
0911_504_679	Fiducial		criteria1	Fiducial	9		972	972	504	679	fiducial				679	504
0911_504_681	Fiducial		criteria1	Fiducial	9		973	973	504	681	fiducial				681	504
0911_504_683	Fiducial		criteria1	Fiducial	9		974	974	504	683	fiducial				683	504
0911_504_685	Fiducial		criteria1	Fiducial	9		975	975	504	685	fiducial				685	504
0911_504_687	Fiducial		criteria1	Fiducial	9		976	976	504	687	fiducial				687	504
0911_504_689	Fiducial		criteria1	Fiducial	9		977	977	504	689	fiducial				689	504
0911_504_691	Fiducial		criteria1	Fiducial	9		978	978	504	691	fiducial				691	504
0911_504_693	Fiducial		criteria1	Fiducial	9		979	979	504	693	fiducial				693	504
0911_504_695	Fiducial		criteria1	Fiducial	9		980	980	504	695	fiducial				695	504
0911_504_697	Fiducial		criteria1	Fiducial	9		981	981	504	697	fiducial				697	504
0911_504_699	Fiducial		criteria1	Fiducial	9		982	982	504	699	fiducial				699	504
0911_504_701	Fiducial		criteria1	Fiducial	9		983	983	504	701	fiducial				701	504
0911_504_703	Fiducial		criteria1	Fiducial	9		984	984	504	703	fiducial				703	504
0911_504_705	Fiducial		criteria1	Fiducial	9		985	985	504	705	fiducial				705	504
0911_504_707	Fiducial		criteria1	Fiducial	9		986	986	504	707	fiducial				707	504
0911_504_709	Fiducial		criteria1	Fiducial	9		987	987	504	709	fiducial				709	504
0911_504_711	Fiducial		criteria1	Fiducial	9		988	988	504	711	fiducial				711	504
0911_504_713	Fiducial		criteria1	Fiducial	9		989	989	504	713	fiducial				713	504
0911_504_715	Fiducial		criteria1	Fiducial	9		990	990	504	715	fiducial				715	504
0911_504_717	Fiducial		criteria1	Fiducial	9		991	991	504	717	fiducial				717	504
0911_504_719	Fiducial		criteria1	Fiducial	9		992	992	504	719	fiducial				719	504
0911_504_721	Fiducial		criteria1	Fiducial	9		993	993	504	721	fiducial				721	504
0911_504_723	Fiducial		criteria1	Fiducial	9		994	994	504	723	fiducial				723	504
0911_504_725	Fiducial		criteria1	Fiducial	9		995	995	504	725	fiducial				725	504
0911_504_727	Fiducial		criteria1	Fiducial	9		996	996	504	727	fiducial				727	504
0911_504_729	Fiducial		criteria1	Fiducial	9		997	997	504	729	fiducial				729	504
0911_504_731	Fiducial		criteria1	Fiducial	9		998	998	504	731	fiducial				731	504
0911_504_733	Fiducial		criteria1	Fiducial	9		999	999	504	733	fiducial				733	504
0911_504_735	Fiducial		criteria1	Fiducial	9		1000	1000	504	735	fiducial				735	504
0911_504_737	Fiducial		criteria1	Fiducial	9		1001	1001	504	737	fiducial				737	504
0911_504_739	Fiducial		criteria1	Fiducial	9		1002	1002	504	739	fiducial				739	504
0911_504_741	Fiducial		criteria1	Fiducial	9		1003	1003	504	741	fiducial				741	504
0911_504_743	Fiducial		criteria1	Fiducial	9		1004	1004	504	743	fiducial				743	504
0911_504_745	Fiducial		criteria1	Fiducial	9		1005	1005	504	745	fiducial				745	504
0911_504_747	Fiducial		criteria1	Fiducial	9		1006	1006	504	747	fiducial				747	504
0911_504_749	Fiducial		criteria1	Fiducial	9		1007	1007	504	749	fiducial				749	504
0911_504_751	Fiducial		criteria1	Fiducial	9		1008	1008	504	751	fiducial				751	504
0911_504_753	Fiducial		criteria1	Fiducial	9		1009	1009	504	753	fiducial				753	504
0911_504_755	Fiducial		criteria1	Fiducial	9		1010	1010	504	755	fiducial				755	504
0911_504_757	Fiducial		criteria1	Fiducial	9		1011	1011	504	757	fiducial				757	504
0911_504_759	Fiducial		criteria1	Fiducial	9		1012	1012	504	759	fiducial				759	504
0911_504_761	Fiducial		criteria1	Fiducial	9		1013	1013	504	761	fiducial				761	504
0911_504_763	Fiducial		criteria1	Fiducial	9		1014	1014	504	763	fiducial				763	504
0911_504_765	Fiducial		criteria1	Fiducial	9		1015	1015	504	765	fiducial				765	504
0911_504_767	Fiducial		criteria1	Fiducial	9		1016	1016	504	767	fiducial				767	504
0911_504_769	Fiducial		criteria1	Fiducial	9		1017	1017	504	769	fiducial				769	504
0911_504_771	Fiducial		criteria1	Fiducial	9		1018	1018	504	771	fiducial				771	504
0911_504_773	Fiducial		criteria1	Fiducial	9		1019	1019	504	773	fiducial				773	504
0911_504_775	Fiducial		criteria1	Fiducial	9		1020	1020	504	775	fiducial				775	504
0911_504_777	Fiducial		criteria1	Fiducial	9		1021	1021	504	777	fiducial				777	504
0911_504_779	Fiducial		criteria1	Fiducial	9		1022	1022	504	779	fiducial				779	504
0911_504_781	Fiducial		criteria1	Fiducial	9		1023	1023	504	781	fiducial				781	504
0911_504_783	Fiducial		criteria1	Fiducial	9		1024	1024	504	783	fiducial				783	504
0911_504_785	Fiducial		criteria1	Fiducial	9		1025	1025	504	785	fiducial				785	504
0911_504_787	Fiducial		criteria1	Fiducial	9		1026	1026	504	787	fiducial				787	504
0911_504_789	Fiducial		criteria1	Fiducial	9		1027	1027	504	789	fiducial				789	504
0911_504_791	Fiducial		criteria1	Fiducial	9		1028	1028	504	791	fiducial				791	504
0911_504_793	Fiducial		criteria1	Fiducial	9		1029	1029	504	793	fiducial				793	504
0911_504_795	Fiducial		criteria1	Fiducial	9		1030	1030	504	795	fiducial				795	504
0911_504_797	Fiducial		criteria1	Fiducial	9		1031	1031	504	797	fiducial				797	504
0911_504_799	Fiducial		criteria1	Fiducial	9		1032	1032	504	799	fiducial				799	504
0911_504_801	Fiducial		criteria1	Fiducial	9		1033	1033	504	801	fiducial				801	504
0911_504_803	Fiducial		criteria1	Fiducial	9		1034	1034	504	803	fiducial				803	504
0911_504_805	Fiducial		criteria1	Fiducial	9		1035	1035	504	805	fiducial				805	504
0911_504_807	Fiducial		criteria1	Fiducial	9		1036	1036	504	807	fiducial				807	504
0911_504_809	Fiducial		criteria1	Fiducial	9		1037	1037	504	809	fiducial				809	504
0911_504_811	Fiducial		criteria1	Fiducial	9		1038	1038	504	811	fiducial				811	504
0911_504_813	Fiducial		criteria1	Fiducial	9		1039	1039	504	813	fiducial				813	504
0911_504_815	Fiducial		criteria1	Fiducial	9		1040	1040	504	815	fiducial				815	504
0911_504_817	Fiducial		criteria1	Fiducial	9		1041	1041	504	817	fiducial				817	504
0911_504_819	Fiducial		criteria1	Fiducial	9		1042	1042	504	819	fiducial				819	504
0911_504_821	Fiducial		criteria1	Fiducial	9		1043	1043	504	821	fiducial				821	504
0911_504_823	Fiducial		criteria1	Fiducial	9		1044	1044	504	823	fiducial				823	504
0911_504_825	Fiducial		criteria1	Fiducial	9		1045	1045	504	825	fiducial				825	504
0911_504_827	Fiducial		criteria1	Fiducial	9		1046	1046	504	827	fiducial				827	504
0911_504_829	Fiducial		criteria1	Fiducial	9		1047	1047	504	829	fiducial				829	504
0911_504_831	Fiducial		criteria1	Fiducial	9		1048	1048	504	831	fiducial				831	504
0911_504_833	Fiducial		criteria1	Fiducial	9		1049	1049	504	833	fiducial				833	504
0911_504_835	Fiducial		criteria1	Fiducial	9		1050	1050	504	835	fiducial				835	504
0911_504_837	Fiducial		criteria1	Fiducial	9		1051	1051	504	837	fiducial				837	504
0911_504_839	Fiducial		criteria1	Fiducial	9		1052	1052	504	839	fiducial				839	504
0911_504_841	Fiducial		criteria1	Fiducial	9		1053	1053	504	841	fiducial				841	504
0911_504_843	Fiducial		criteria1	Fiducial	9		1054	1054	504	843	fiducial				843	504
0911_504_845	Fiducial		criteria1	Fiducial	9		1055	1055	504	845	fiducial				845	504
0911_504_847	Fiducial		criteria1	Fiducial	9		1056	1056	504	847	fiducial				847	504
0911_504_849	Fiducial		criteria1	Fiducial	9		1057	1057	504	849	fiducial				849	504
0911_504_851	Fiducial		criteria1	Fiducial	9		1058	1058	504	851	fiducial				851	504
0911_504_853	Fiducial		criteria1	Fiducial	9		1059	1059	504	853	fiducial				853	504
0911_504_855	Fiducial		criteria1	Fiducial	9		1060	1060	504	855	fiducial				855	504
0911_504_857	Fiducial		criteria1	Fiducial	9		1061	1061	504	857	fiducial				857	504
0911_504_859	Fiducial		criteria1	Fiducial	9		1062	1062	504	859	fiducial				859	504
0911_504_861	Fiducial		criteria1	Fiducial	9		1063	1063	504	861	fiducial				861	504
0911_504_863	Fiducial		criteria1	Fiducial	9		1064	1064	504	863	fiducial				863	504
0911_504_865	Fiducial		criteria1	Fiducial	9		1065	1065	504	865	fiducial				865	504
0911_504_867	Fiducial		criteria1	Fiducial	9		1066	1066	504	867	fiducial				867	504
0911_504_869	Fiducial		criteria1	Fiducial	9		1067	1067	504	869	fiducial				869	504
0911_504_871	Fiducial		criteria1	Fiducial	9		1068	1068	504	871	fiducial				871	504
0911_504_873	Fiducial		criteria1	Fiducial	9		1069	1069	504	873	fiducial				873	504
0911_504_875	Fiducial		criteria1	Fiducial	9		1070	1070	504	875	fiducial				875	504
0911_504_877	Fiducial		criteria1	Fiducial	9		1071	1071	504	877	fiducial				877	504
0911_504_879	Fiducial		criteria1	Fiducial	9		1072	1072	504	879	fiducial				879	504
0911_504_881	Fiducial		criteria1	Fiducial	9		1073	1073	504	881	fiducial				881	504
0911_504_883	Fiducial		criteria1	Fiducial	9		1074	1074	504	883	fiducial				883	504
0911_504_885	Fiducial		criteria1	Fiducial	9		1075	1075	504	885	fiducial				885	504
0911_504_887	Fiducial		criteria1	Fiducial	9		1076	1076	504	887	fiducial				887	504
0911_504_889	Fiducial		criteria1	Fiducial	9		1077	1077	504	889	fiducial				889	504
0911_504_891	Fiducial		criteria1	Fiducial	9		1078	1078	504	891	fiducial				891	504
0911_504_893	Fiducial		criteria1	Fiducial	9		1079	1079	504	893	fiducial				893	504
0911_504_895	Fiducial		criteria1	Fiducial	9		1080	1080	504	895	fiducial				895	504
0911_504_897	Fiducial		criteria1	Fiducial	9		1081	1081	504	897	fiducial				897	504
0911_504_899	Fiducial		criteria1	Fiducial	9		1082	1082	504	899	fiducial				899	504
0911_504_901	Fiducial		criteria1	Fiducial	9		1083	1083	504	901	fiducial				901	504
0911_504_903	Fiducial		criteria1	Fiducial	9		1084	1084	504	903	fiducial				903	504
0911_504_905	Fiducial		criteria1	Fiducial	9		1085	1085	504	905	fiducial				905	504
0911_504_907	Fiducial		criteria1	Fiducial	9		1086	1086	504	907	fiducial				907	504
0911_504_909	Fiducial		criteria1	Fiducial	9		1087	1087	504	909	fiducial				909	504
0911_504_911	Fiducial		criteria1	Fiducial	9		1088	1088	504	911	fiducial				911	504
0911_504_913	Fiducial		criteria1	Fiducial	9		1089	1089	504	913	fiducial				913	504
0911_504_915	Fiducial		criteria1	Fiducial	9		1090	1090	504	915	fiducial				915	504
0911_504_917	Fiducial		criteria1	Fiducial	9		1091	1091	504	917	fiducial				917	504
0911_504_919	Fiducial		criteria1	Fiducial	9		1092	1092	504	919	fiducial				919	504
0911_504_921	Fiducial		criteria1	Fiducial	9		1093	1093	504	921	fiducial				921	504
0911_504_923	Fiducial		criteria1	Fiducial	9		1094	1094	504	923	fiducial				923	504
0911_504_925	Fiducial		criteria1	Fiducial	9		1095	1095	504	925	fiducial				925	504
0911_504_927	Fiducial		criteria1	Fiducial	9		1096	1096	504	927	fiducial				927	504
0911_504_929	Fiducial		criteria1	Fiducial	9		1097	1097	504	929	fiducial				929	504
0911_504_931	Fiducial		criteria1	Fiducial	9		1098	1098	504	931	fiducial				931	504
0911_504_933	Fiducial		criteria1	Fiducial	9		1099	1099	504	933	fiducial				933	504
0911_504_935	Fiducial		criteria1	Fiducial	9		1100	1100	504	935	fiducial				935	504
0911_504_937	Fiducial		criteria1	Fiducial	9		1101	1101	504	937	fiducial				937	504
0911_504_939	Fiducial		criteria1	Fiducial	9		1102	1102	504	939	fiducial				939	504
0911_504_941	Fiducial		criteria1	Fiducial	9		1103	1103	504	941	fiducial				941	504
0911_504_943	Fiducial		criteria1	Fiducial	9		1104	1104	504	943	fiducial				943	504
0911_504_945	Fiducial		criteria1	Fiducial	9		1105	1105	504	945	fiducial				945	504
0911_504_947	Fiducial		criteria1	Fiducial	9		1106	1106	504	947	fiducial				947	504
0911_504_949	Fiducial		criteria1	Fiducial	9		1107	1107	504	949	fiducial				949	504
0911_504_951	Fiducial		criteria1	Fiducial	9		1108	1108	504	951	fiducial				951	504
0911_504_953	Fiducial		criteria1	Fiducial	9		1109	1109	504	953	fiducial				953	504
0911_504_955	Fiducial		criteria1	Fiducial	9		1110	1110	504	955	fiducial				955	504
0911_504_957	Fiducial		criteria1	Fiducial	9		1111	1111	504	957	fiducial				957	504
0911_504_959	Fiducial		criteria1	Fiducial	9		1112	1112	504	959	fiducial				959	504
0911_504_961	Fiducial		criteria1	Fiducial	9		1113	1113	504	961	fiducial				961	504
0911_504_963	Fiducial		criteria1	Fiducial	9		1114	1114	504	963	fiducial				963	504
0911_504_965	Fiducial		criteria1	Fiducial	9		1115	1115	504	965	fiducial				965	504
0911_504_967	Fiducial		criteria1	Fiducial	9		1116	1116	504	967	fiducial				967	504
0911_504_969	Fiducial		criteria1	Fiducial	9		1117	1117	504	969	fiducial				969	504
0911_504_971	Fiducial		criteria1	Fiducial	9		1118	1118	504	971	fiducial				971	504
0911_504_973	Fiducial		criteria1	Fiducial	9		1119	1119	504	973	fiducial				973	504
0911_504_975	Fiducial		criteria1	Fiducial	9		1120	1120	504	975	fiducial				975	504
0911_504_977	Fiducial		criteria1	Fiducial	9		1121	1121	504	977	fiducial				977	504
0911_504_979	Fiducial		criteria1	Fiducial	9		1122	1122	504	979	fiducial				979	504
0911_504_981	Fiducial		criteria1	Fiducial	9		1123	1123	504	981	fiducial				981	504
0911_504_983	Fiducial		criteria1	Fiducial	9		1124	1124	504	983	fiducial				983	504
0911_504_985	Fiducial		criteria1	Fiducial	9		1125	1125	504	985	fiducial				985	504
0911_504_987	Fiducial		criteria1	Fiducial	9		1126	1126	504	987	fiducial				987	504
0911_504_989	Fiducial		criteria1	Fiducial	9		1127	1127	504	989	fiducial				989	504
0911_504_991	Fiducial		criteria1	Fiducial	9		1128	1128	504	991	fiducial				991	504
0911_504_993	Fiducial		criteria1	Fiducial	9		1129	1129	504	993	fiducial				993	504
0911_504_995	Fiducial		criteria1	Fiducial	9		1130	1130	504	995	fiducial				995	504
0911_504_997	Fiducial		criteria1	Fiducial	9		1131	1131	504	997	fiducial				997	504
0911_504_999	Fiducial		criteria1	Fiducial	9		1132	1132	504	999	fiducial				999	504
0911_504_1001	Fiducial		criteria1	Fiducial	9		1133	1133	504	1001	fiducial				1001	504
0911_504_1003	Fiducial		criteria1	Fiducial	9		1134	1134	504	1003	fiducial				1003	504
0911_504_1005	Fiducial		criteria1	Fiducial	9		1135	1135	504	1005	fiducial				1005	504
0911_504_1007	Fiducial		criteria1	Fiducial	9		1136	1136	504	1007	fiducial				1007	504
0911_504_1009	Fiducial		criteria1	Fiducial	9		1137	1137	504	1009	fiducial				1009	504
0911_504_1011	Fiducial		criteria1	Fiducial	9		1138	1138	504	1011	fiducial				1011	504
0911_504_1013	Fiducial		criteria1	Fiducial	9		1139	1139	504	1013	fiducial				1013	504
0911_504_1015	Fiducial		criteria1	Fiducial	9		1140	1140	504	1015	fiducial				1015	504
0911_504_1017	Fiducial		criteria1	Fiducial	9		1141	1141	504	1017	fiducial				1017	504
0911_504_1019	Fiducial		criteria1	Fiducial	9		1142	1142	504	1019	fiducial				1019	504
0911_504_1021	Fiducial		criteria1	Fiducial	9		1143	1143	504	1021	fiducial				1021	504
0911_504_1023	Fiducial		criteria1	Fiducial	9		1144	1144	504	1023	fiducial				1023	504
0911_484_1	Fiducial		criteria1	Fiducial	9		1145	1145	484	1	fiducial				1	484
0911_484_3	Fiducial		criteria1	Fiducial	9		1146	1146	484	3	fiducial				3	484
0911_484_5	Fiducial		criteria1	Fiducial	9		1147	1147	484	5	fiducial				5	484
0911_484_7	Fiducial		criteria1	Fiducial	9		1148	1148	484	7	fiducial				7	484
0911_484_9	Fiducial		criteria1	Fiducial	9		1149	1149	484	9	fiducial				9	484
0911_484_11	Fiducial		criteria1	Fiducial	9		1150	1150	484	11	fiducial				11	484
0911_484_13	Fiducial		criteria1	Fiducial	9		1151	1151	484	13	fiducial				13	484
0911_484_15	Fiducial		criteria1	Fiducial	9		1152	1152	484	15	fiducial				15	484
0911_484_17	Fiducial		criteria1	Fiducial	9		1153	1153	484	17	fiducial				17	484
0911_484_19	Fiducial		criteria1	Fiducial	9		1154	1154	484	19	fiducial				19	484
0911_484_21	Fiducial		criteria1	Fiducial	9		1155	1155	484	21	fiducial				21	484
0911_484_23	Fiducial		criteria1	Fiducial	9		1156	1156	484	23	fiducial				23	484
0911_484_25	Fiducial		criteria1	Fiducial	9		1157	1157	484	25	fiducial				25	484
0911_484_27	Fiducial		criteria1	Fiducial	9		1158	1158	484	27	fiducial				27	484
0911_484_29	Fiducial		criteria1	Fiducial	9		1159	1159	484	29	fiducial				29	484
0911_484_31	Fiducial		criteria1	Fiducial	9		1160	1160	484	31	fiducial				31	484
0911_484_33	Fiducial		criteria1	Fiducial	9		1161	1161	484	33	fiducial				33	484
0911_484_35	Fiducial		criteria1	Fiducial	9		1162	1162	484	35	fiducial				35	484
0911_484_37	Fiducial		criteria1	Fiducial	9		1163	1163	484	37	fiducial				37	484
0911_484_39	Fiducial		criteria1	Fiducial	9		1164	1164	484	39	fiducial				39	484
0911_484_41	Fiducial		criteria1	Fiducial	9		1165	1165	484	41	fiducial				41	484
0911_484_43	Fiducial		criteria1	Fiducial	9		1166	1166	484	43	fiducial				43	484
0911_484_45	Fiducial		criteria1	Fiducial	9		1167	1167	484	45	fiducial				45	484
0911_484_47	Fiducial		criteria1	Fiducial	9		1168	1168	484	47	fiducial				47	484
0911_484_49	Fiducial		criteria1	Fiducial	9		1169	1169	484	49	fiducial				49	484
0911_484_51	Fiducial		criteria1	Fiducial	9		1170	1170	484	51	fiducial				51	484
0911_484_53	Fiducial		criteria1	Fiducial	9		1171	1171	484	53	fiducial				53	484
0911_484_55	Fiducial		criteria1	Fiducial	9		1172	1172	484	55	fiducial				55	484
0911_484_57	Fiducial		criteria1	Fiducial	9		1173	1173	484	57	fiducial				57	484
0911_484_59	Fiducial		criteria1	Fiducial	9		1174	1174	484	59	fiducial				59	484
0911_484_61	Fiducial		criteria1	Fiducial	9		1175	1175	484	61	fiducial				61	484
0911_484_63	Fiducial		criteria1	Fiducial	9		1176	1176	484	63	fiducial				63	484
0911_484_65	Fiducial		criteria1	Fiducial	9		1177	1177	484	65	fiducial				65	484
0911_484_67	Fiducial		criteria1	Fiducial	9		1178	1178	484	67	fiducial				67	484
0911_484_69	Fiducial		criteria1	Fiducial	9		1179	1179	484	69	fiducial				69	484
0911_484_71	Fiducial		criteria1	Fiducial	9		1180	1180	484	71	fiducial				71	484
0911_484_73	Fiducial		criteria1	Fiducial	9		1181	1181	484	73	fiducial				73	484
0911_484_75	Fiducial		criteria1	Fiducial	9		1182	1182	484	75	fiducial				75	484
0911_484_77	Fiducial		criteria1	Fiducial	9		1183	1183	484	77	fiducial				77	484
0911_484_79	Fiducial		criteria1	Fiducial	9		1184	1184	484	79	fiducial				79	484
0911_484_81	Fiducial		criteria1	Fiducial	9		1185	1185	484	81	fiducial				81	484
0911_484_83	Fiducial		criteria1	Fiducial	9		1186	1186	484	83	fiducial				83	484
0911_484_85	Fiducial		criteria1	Fiducial	9		1187	1187	484	85	fiducial				85	484
0911_484_87	Fiducial		criteria1	Fiducial	9		1188	1188	484	87	fiducial				87	484
0911_484_89	Fiducial		criteria1	Fiducial	9		1189	1189	484	89	fiducial				89	484
0911_484_91	Fiducial		criteria1	Fiducial	9		1190	1190	484	91	fiducial				91	484
0911_484_93	Fiducial		criteria1	Fiducial	9		1191	1191	484	93	fiducial				93	484
0911_484_95	Fiducial		criteria1	Fiducial	9		1192	1192	484	95	fiducial				95	484
0911_484_97	Fiducial		criteria1	Fiducial	9		1193	1193	484	97	fiducial				97	484
0911_484_99	Fiducial		criteria1	Fiducial	9		1194	1194	484	99	fiducial				99	484
0911_484_101	Fiducial		criteria1	Fiducial	9		1195	1195	484	101	fiducial				101	484
0911_484_103	Fiducial		criteria1	Fiducial	9		1196	1196	484	103	fiducial				103	484
0911_484_105	Fiducial		criteria1	Fiducial	9		1197	1197	484	105	fiducial				105	484
0911_484_107	Fiducial		criteria1	Fiducial	9		1198	1198	484	107	fiducial				107	484
0911_484_109	Fiducial		criteria1	Fiducial	9		1199	1199	484	109	fiducial				109	484
0911_484_111	Fiducial		criteria1	Fiducial	9		1200	1200	484	111	fiducial				111	484
0911_484_113	Fiducial		criteria1	Fiducial	9		1201	1201	484	113	fiducial				113	484
0911_484_115	Fiducial		criteria1	Fiducial	9		1202	1202	484	115	fiducial				115	484
0911_484_117	Fiducial		criteria1	Fiducial	9		1203	1203	484	117	fiducial				117	484
0911_484_119	Fiducial		criteria1	Fiducial	9		1204	1204	484	119	fiducial				119	484
0911_484_121	Fiducial		criteria1	Fiducial	9		1205	1205	484	121	fiducial				121	484
0911_484_123	Fiducial		criteria1	Fiducial	9		1206	1206	484	123	fiducial				123	484
0911_484_125	Fiducial		criteria1	Fiducial	9		1207	1207	484	125	fiducial				125	484
0911_484_127	Fiducial		criteria1	Fiducial	9		1208	1208	484	127	fiducial				127	484
0911_484_129	Fiducial		criteria1	Fiducial	9		1209	1209	484	129	fiducial				129	484
0911_484_131	Fiducial		criteria1	Fiducial	9		1210	1210	484	131	fiducial				131	484
0911_484_133	Fiducial		criteria1	Fiducial	9		1211	1211	484	133	fiducial				133	484
0911_484_135	Fiducial		criteria1	Fiducial	9		1212	1212	484	135	fiducial				135	484
0911_484_137	Fiducial		criteria1	Fiducial	9		1213	1213	484	137	fiducial				137	484
0911_484_139	Fiducial		criteria1	Fiducial	9		1214	1214	484	139	fiducial				139	484
0911_484_141	Fiducial		criteria1	Fiducial	9		1215	1215	484	141	fiducial				141	484
0911_484_143	Fiducial		criteria1	Fiducial	9		1216	1216	484	143	fiducial				143	484
0911_484_145	Fiducial		criteria1	Fiducial	9		1217	1217	484	145	fiducial				145	484
0911_484_147	Fiducial		criteria1	Fiducial	9		1218	1218	484	147	fiducial				147	484
0911_484_149	Fiducial		criteria1	Fiducial	9		1219	1219	484	149	fiducial				149	484
0911_484_151	Fiducial		criteria1	Fiducial	9		1220	1220	484	151	fiducial				151	484
0911_484_153	Fiducial		criteria1	Fiducial	9		1221	1221	484	153	fiducial				153	484
0911_484_155	Fiducial		criteria1	Fiducial	9		1222	1222	484	155	fiducial				155	484
0911_484_157	Fiducial		criteria1	Fiducial	9		1223	1223	484	157	fiducial				157	484
0911_484_159	Fiducial		criteria1	Fiducial	9		1224	1224	484	159	fiducial				159	484
0911_484_161	Fiducial		criteria1	Fiducial	9		1225	1225	484	161	fiducial				161	484
0911_484_163	Fiducial		criteria1	Fiducial	9		1226	1226	484	163	fiducial				163	484
0911_484_165	Fiducial		criteria1	Fiducial	9		1227	1227	484	165	fiducial				165	484
0911_484_167	Fiducial		criteria1	Fiducial	9		1228	1228	484	167	fiducial				167	484
0911_484_169	Fiducial		criteria1	Fiducial	9		1229	1229	484	169	fiducial				169	484
0911_484_171	Fiducial		criteria1	Fiducial	9		1230	1230	484	171	fiducial				171	484
0911_484_173	Fiducial		criteria1	Fiducial	9		1231	1231	484	173	fiducial				173	484
0911_484_175	Fiducial		criteria1	Fiducial	9		1232	1232	484	175	fiducial				175	484
0911_484_177	Fiducial		criteria1	Fiducial	9		1233	1233	484	177	fiducial				177	484
0911_484_179	Fiducial		criteria1	Fiducial	9		1234	1234	484	179	fiducial				179	484
0911_484_181	Fiducial		criteria1	Fiducial	9		1235	1235	484	181	fiducial				181	484
0911_484_183	Fiducial		criteria1	Fiducial	9		1236	1236	484	183	fiducial				183	484
0911_484_185	Fiducial		criteria1	Fiducial	9		1237	1237	484	185	fiducial				185	484
0911_484_187	Fiducial		criteria1	Fiducial	9		1238	1238	484	187	fiducial				187	484
0911_484_189	Fiducial		criteria1	Fiducial	9		1239	1239	484	189	fiducial				189	484
0911_484_191	Fiducial		criteria1	Fiducial	9		1240	1240	484	191	fiducial				191	484
0911_484_193	Fiducial		criteria1	Fiducial	9		1241	1241	484	193	fiducial				193	484
0911_484_195	Fiducial		criteria1	Fiducial	9		1242	1242	484	195	fiducial				195	484
0911_484_197	Fiducial		criteria1	Fiducial	9		1243	1243	484	197	fiducial				197	484
0911_484_199	Fiducial		criteria1	Fiducial	9		1244	1244	484	199	fiducial				199	484
0911_484_201	Fiducial		criteria1	Fiducial	9		1245	1245	484	201	fiducial				201	484
0911_484_203	Fiducial		criteria1	Fiducial	9		1246	1246	484	203	fiducial				203	484
0911_484_205	Fiducial		criteria1	Fiducial	9		1247	1247	484	205	fiducial				205	484
0911_484_207	Fiducial		criteria1	Fiducial	9		1248	1248	484	207	fiducial				207	484
0911_484_209	Fiducial		criteria1	Fiducial	9		1249	1249	484	209	fiducial				209	484
0911_484_211	Fiducial		criteria1	Fiducial	9		1250	1250	484	211	fiducial				211	484
0911_484_213	Fiducial		criteria1	Fiducial	9		1251	1251	484	213	fiducial				213	484
0911_484_215	Fiducial		criteria1	Fiducial	9		1252	1252	484	215	fiducial				215	484
0911_484_217	Fiducial		criteria1	Fiducial	9		1253	1253	484	217	fiducial				217	484
0911_484_219	Fiducial		criteria1	Fiducial	9		1254	1254	484	219	fiducial				219	484
0911_484_221	Fiducial		criteria1	Fiducial	9		1255	1255	484	221	fiducial				221	484
0911_484_223	Fiducial		criteria1	Fiducial	9		1256	1256	484	223	fiducial				223	484
0911_484_225	Fiducial		criteria1	Fiducial	9		1257	1257	484	225	fiducial				225	484
0911_484_227	Fiducial		criteria1	Fiducial	9		1258	1258	484	227	fiducial				227	484
0911_484_229	Fiducial		criteria1	Fiducial	9		1259	1259	484	229	fiducial				229	484
0911_484_231	Fiducial		criteria1	Fiducial	9		1260	1260	484	231	fiducial				231	484
0911_484_233	Fiducial		criteria1	Fiducial	9		1261	1261	484	233	fiducial				233	484
0911_484_235	Fiducial		criteria1	Fiducial	9		1262	1262	484	235	fiducial				235	484
0911_484_237	Fiducial		criteria1	Fiducial	9		1263	1263	484	237	fiducial				237	484
0911_484_239	Fiducial		criteria1	Fiducial	9		1264	1264	484	239	fiducial				239	484
0911_484_241	Fiducial		criteria1	Fiducial	9		1265	1265	484	241	fiducial				241	484
0911_484_243	Fiducial		criteria1	Fiducial	9		1266	1266	484	243	fiducial				243	484
0911_484_245	Fiducial		criteria1	Fiducial	9		1267	1267	484	245	fiducial				245	484
0911_484_247	Fiducial		criteria1	Fiducial	9		1268	1268	484	247	fiducial				247	484
0911_484_249	Fiducial		criteria1	Fiducial	9		1269	1269	484	249	fiducial				249	484
0911_484_251	Fiducial		criteria1	Fiducial	9		1270	1270	484	251	fiducial				251	484
0911_484_253	Fiducial		criteria1	Fiducial	9		1271	1271	484	253	fiducial				253	484
0911_484_255	Fiducial		criteria1	Fiducial	9		1272	1272	484	255	fiducial				255	484
0911_484_257	Fiducial		criteria1	Fiducial	9		1273	1273	484	257	fiducial				257	484
0911_484_259	Fiducial		criteria1	Fiducial	9		1274	1274	484	259	fiducial				259	484
0911_484_261	Fiducial		criteria1	Fiducial	9		1275	1275	484	261	fiducial				261	484
0911_484_263	Fiducial		criteria1	Fiducial	9		1276	1276	484	263	fiducial				263	484
0911_484_265	Fiducial		criteria1	Fiducial	9		1277	1277	484	265	fiducial				265	484
0911_484_267	Fiducial		criteria1	Fiducial	9		1278	1278	484	267	fiducial				267	484
0911_484_269	Fiducial		criteria1	Fiducial	9		1279	1279	484	269	fiducial				269	484
0911_484_271	Fiducial		criteria1	Fiducial	9		1280	1280	484	271	fiducial				271	484
0911_484_273	Fiducial		criteria1	Fiducial	9		1281	1281	484	273	fiducial				273	484
0911_484_275	Fiducial		criteria1	Fiducial	9		1282	1282	484	275	fiducial				275	484
0911_484_277	Fiducial		criteria1	Fiducial	9		1283	1283	484	277	fiducial				277	484
0911_484_279	Fiducial		criteria1	Fiducial	9		1284	1284	484	279	fiducial				279	484
0911_484_281	Fiducial		criteria1	Fiducial	9		1285	1285	484	281	fiducial				281	484
0911_484_283	Fiducial		criteria1	Fiducial	9		1286	1286	484	283	fiducial				283	484
0911_484_285	Fiducial		criteria1	Fiducial	9		1287	1287	484	285	fiducial				285	484
0911_484_287	Fiducial		criteria1	Fiducial	9		1288	1288	484	287	fiducial				287	484
0911_484_289	Fiducial		criteria1	Fiducial	9		1289	1289	484	289	fiducial				289	484
0911_484_291	Fiducial		criteria1	Fiducial	9		1290	1290	484	291	fiducial				291	484
0911_484_293	Fiducial		criteria1	Fiducial	9		1291	1291	484	293	fiducial				293	484
0911_484_295	Fiducial		criteria1	Fiducial	9		1292	1292	484	295	fiducial				295	484
0911_484_297	Fiducial		criteria1	Fiducial	9		1293	1293	484	297	fiducial				297	484
0911_484_299	Fiducial		criteria1	Fiducial	9		1294	1294	484	299	fiducial				299	484
0911_484_301	Fiducial		criteria1	Fiducial	9		1295	1295	484	301	fiducial				301	484
0911_484_303	Fiducial		criteria1	Fiducial	9		1296	1296	484	303	fiducial				303	484
0911_484_305	Fiducial		criteria1	Fiducial	9		1297	1297	484	305	fiducial				305	484
0911_484_307	Fiducial		criteria1	Fiducial	9		1298	1298	484	307	fiducial				307	484
0911_484_309	Fiducial		criteria1	Fiducial	9		1299	1299	484	309	fiducial				309	484
0911_484_311	Fiducial		criteria1	Fiducial	9		1300	1300	484	311	fiducial				311	484
0911_484_313	Fiducial		criteria1	Fiducial	9		1301	1301	484	313	fiducial				313	484
0911_484_315	Fiducial		criteria1	Fiducial	9		1302	1302	484	315	fiducial				315	484
0911_484_317	Fiducial		criteria1	Fiducial	9		1303	1303	484	317	fiducial				317	484
0911_484_319	Fiducial		criteria1	Fiducial	9		1304	1304	484	319	fiducial				319	484
0911_484_321	Fiducial		criteria1	Fiducial	9		1305	1305	484	321	fiducial				321	484
0911_484_323	Fiducial		criteria1	Fiducial	9		1306	1306	484	323	fiducial				323	484
0911_484_325	Fiducial		criteria1	Fiducial	9		1307	1307	484	325	fiducial				325	484
0911_484_327	Fiducial		criteria1	Fiducial	9		1308	1308	484	327	fiducial				327	484
0911_484_329	Fiducial		criteria1	Fiducial	9		1309	1309	484	329	fiducial				329	484
0911_484_331	Fiducial		criteria1	Fiducial	9		1310	1310	484	331	fiducial				331	484
0911_484_333	Fiducial		criteria1	Fiducial	9		1311	1311	484	333	fiducial				333	484
0911_484_335	Fiducial		criteria1	Fiducial	9		1312	1312	484	335	fiducial				335	484
0911_484_337	Fiducial		criteria1	Fiducial	9		1313	1313	484	337	fiducial				337	484
0911_484_339	Fiducial		criteria1	Fiducial	9		1314	1314	484	339	fiducial				339	484
0911_484_341	Fiducial		criteria1	Fiducial	9		1315	1315	484	341	fiducial				341	484
0911_484_343	Fiducial		criteria1	Fiducial	9		1316	1316	484	343	fiducial				343	484
0911_484_345	Fiducial		criteria1	Fiducial	9		1317	1317	484	345	fiducial				345	484
0911_484_347	Fiducial		criteria1	Fiducial	9		1318	1318	484	347	fiducial				347	484
0911_484_349	Fiducial		criteria1	Fiducial	9		1319	1319	484	349	fiducial				349	484
0911_484_351	Fiducial		criteria1	Fiducial	9		1320	1320	484	351	fiducial				351	484
0911_484_353	Fiducial		criteria1	Fiducial	9		1321	1321	484	353	fiducial				353	484
0911_484_355	Fiducial		criteria1	Fiducial	9		1322	1322	484	355	fiducial				355	484
0911_484_357	Fiducial		criteria1	Fiducial	9		1323	1323	484	357	fiducial				357	484
0911_484_359	Fiducial		criteria1	Fiducial	9		1324	1324	484	359	fiducial				359	484
0911_484_361	Fiducial		criteria1	Fiducial	9		1325	1325	484	361	fiducial				361	484
0911_484_363	Fiducial		criteria1	Fiducial	9		1326	1326	484	363	fiducial				363	484
0911_484_365	Fiducial		criteria1	Fiducial	9		1327	1327	484	365	fiducial				365	484
0911_484_367	Fiducial		criteria1	Fiducial	9		1328	1328	484	367	fiducial				367	484
0911_484_369	Fiducial		criteria1	Fiducial	9		1329	1329	484	369	fiducial				369	484
0911_484_371	Fiducial		criteria1	Fiducial	9		1330	1330	484	371	fiducial				371	484
0911_484_373	Fiducial		criteria1	Fiducial	9		1331	1331	484	373	fiducial				373	484
0911_484_375	Fiducial		criteria1	Fiducial	9		1332	1332	484	375	fiducial				375	484
0911_484_377	Fiducial		criteria1	Fiducial	9		1333	1333	484	377	fiducial				377	484
0911_484_379	Fiducial		criteria1	Fiducial	9		1334	1334	484	379	fiducial				379	484
0911_484_381	Fiducial		criteria1	Fiducial	9		1335	1335	484	381	fiducial				381	484
0911_484_383	Fiducial		criteria1	Fiducial	9		1336	1336	484	383	fiducial				383	484
0911_484_385	Fiducial		criteria1	Fiducial	9		1337	1337	484	385	fiducial				385	484
0911_484_387	Fiducial		criteria1	Fiducial	9		1338	1338	484	387	fiducial				387	484
0911_484_389	Fiducial		criteria1	Fiducial	9		1339	1339	484	389	fiducial				389	484
0911_484_391	Fiducial		criteria1	Fiducial	9		1340	1340	484	391	fiducial				391	484
0911_484_393	Fiducial		criteria1	Fiducial	9		1341	1341	484	393	fiducial				393	484
0911_484_395	Fiducial		criteria1	Fiducial	9		1342	1342	484	395	fiducial				395	484
0911_484_397	Fiducial		criteria1	Fiducial	9		1343	1343	484	397	fiducial				397	484
0911_484_399	Fiducial		criteria1	Fiducial	9		1344	1344	484	399	fiducial				399	484
0911_484_401	Fiducial		criteria1	Fiducial	9		1345	1345	484	401	fiducial				401	484
0911_484_403	Fiducial		criteria1	Fiducial	9		1346	1346	484	403	fiducial				403	484
0911_484_405	Fiducial		criteria1	Fiducial	9		1347	1347	484	405	fiducial				405	484
0911_484_407	Fiducial		criteria1	Fiducial	9		1348	1348	484	407	fiducial				407	484
0911_484_409	Fiducial		criteria1	Fiducial	9		1349	1349	484	409	fiducial				409	484
0911_484_411	Fiducial		criteria1	Fiducial	9		1350	1350	484	411	fiducial				411	484
0911_484_413	Fiducial		criteria1	Fiducial	9		1351	1351	484	413	fiducial				413	484
0911_484_415	Fiducial		criteria1	Fiducial	9		1352	1352	484	415	fiducial				415	484
0911_484_417	Fiducial		criteria1	Fiducial	9		1353	1353	484	417	fiducial				417	484
0911_484_419	Fiducial		criteria1	Fiducial	9		1354	1354	484	419	fiducial				419	484
0911_484_421	Fiducial		criteria1	Fiducial	9		1355	1355	484	421	fiducial				421	484
0911_484_423	Fiducial		criteria1	Fiducial	9		1356	1356	484	423	fiducial				423	484
0911_484_425	Fiducial		criteria1	Fiducial	9		1357	1357	484	425	fiducial				425	484
0911_484_427	Fiducial		criteria1	Fiducial	9		1358	1358	484	427	fiducial				427	484
0911_484_429	Fiducial		criteria1	Fiducial	9		1359	1359	484	429	fiducial				429	484
0911_484_431	Fiducial		criteria1	Fiducial	9		1360	1360	484	431	fiducial				431	484
0911_484_433	Fiducial		criteria1	Fiducial	9		1361	1361	484	433	fiducial				433	484
0911_484_435	Fiducial		criteria1	Fiducial	9		1362	1362	484	435	fiducial				435	484
0911_484_437	Fiducial		criteria1	Fiducial	9		1363	1363	484	437	fiducial				437	484
0911_484_439	Fiducial		criteria1	Fiducial	9		1364	1364	484	439	fiducial				439	484
0911_484_441	Fiducial		criteria1	Fiducial	9		1365	1365	484	441	fiducial				441	484
0911_484_443	Fiducial		criteria1	Fiducial	9		1366	1366	484	443	fiducial				443	484
0911_484_445	Fiducial		criteria1	Fiducial	9		1367	1367	484	445	fiducial				445	484
0911_484_447	Fiducial		criteria1	Fiducial	9		1368	1368	484	447	fiducial				447	484
0911_484_449	Fiducial		criteria1	Fiducial	9		1369	1369	484	449	fiducial				449	484
0911_484_451	Fiducial		criteria1	Fiducial	9		1370	1370	484	451	fiducial				451	484
0911_484_453	Fiducial		criteria1	Fiducial	9		1371	1371	484	453	fiducial				453	484
0911_484_455	Fiducial		criteria1	Fiducial	9		1372	1372	484	455	fiducial				455	484
0911_484_457	Fiducial		criteria1	Fiducial	9		1373	1373	484	457	fiducial				457	484
0911_484_459	Fiducial		criteria1	Fiducial	9		1374	1374	484	459	fiducial				459	484
0911_484_461	Fiducial		criteria1	Fiducial	9		1375	1375	484	461	fiducial				461	484
0911_484_463	Fiducial		criteria1	Fiducial	9		1376	1376	484	463	fiducial				463	484
0911_484_465	Fiducial		criteria1	Fiducial	9		1377	1377	484	465	fiducial				465	484
0911_484_467	Fiducial		criteria1	Fiducial	9		1378	1378	484	467	fiducial				467	484
0911_484_469	Fiducial		criteria1	Fiducial	9		1379	1379	484	469	fiducial				469	484
0911_484_471	Fiducial		criteria1	Fiducial	9		1380	1380	484	471	fiducial				471	484
0911_484_473	Fiducial		criteria1	Fiducial	9		1381	1381	484	473	fiducial				473	484
0911_484_475	Fiducial		criteria1	Fiducial	9		1382	1382	484	475	fiducial				475	484
0911_484_477	Fiducial		criteria1	Fiducial	9		1383	1383	484	477	fiducial				477	484
0911_484_479	Fiducial		criteria1	Fiducial	9		1384	1384	484	479	fiducial				479	484
0911_484_481	Fiducial		criteria1	Fiducial	9		1385	1385	484	481	fiducial				481	484
0911_484_483	Fiducial		criteria1	Fiducial	9		1386	1386	484	483	fiducial				483	484
0911_484_485	Fiducial		criteria1	Fiducial	9		1387	1387	484	485	fiducial				485	484
0911_484_487	Fiducial		criteria1	Fiducial	9		1388	1388	484	487	fiducial				487	484
0911_484_489	Fiducial		criteria1	Fiducial	9		1389	1389	484	489	fiducial				489	484
0911_484_491	Fiducial		criteria1	Fiducial	9		1390	1390	484	491	fiducial				491	484
0911_484_493	Fiducial		criteria1	Fiducial	9		1391	1391	484	493	fiducial				493	484
0911_484_495	Fiducial		criteria1	Fiducial	9		1392	1392	484	495	fiducial				495	484
0911_484_497	Fiducial		criteria1	Fiducial	9		1393	1393	484	497	fiducial				497	484
0911_484_499	Fiducial		criteria1	Fiducial	9		1394	1394	484	499	fiducial				499	484
0911_484_501	Fiducial		criteria1	Fiducial	9		1395	1395	484	501	fiducial				501	484
0911_484_503	Fiducial		criteria1	Fiducial	9		1396	1396	484	503	fiducial				503	484
0911_484_505	Fiducial		criteria1	Fiducial	9		1397	1397	484	505	fiducial				505	484
0911_484_507	Fiducial		criteria1	Fiducial	9		1398	1398	484	507	fiducial				507	484
0911_484_509	Fiducial		criteria1	Fiducial	9		1399	1399	484	509	fiducial				509	484
0911_484_511	Fiducial		criteria1	Fiducial	9		1400	1400	484	511	fiducial				511	484
0911_484_513	Fiducial		criteria1	Fiducial	9		1401	1401	484	513	fiducial				513	484
0911_484_515	Fiducial		criteria1	Fiducial	9		1402	1402	484	515	fiducial				515	484
0911_484_517	Fiducial		criteria1	Fiducial	9		1403	1403	484	517	fiducial				517	484
0911_484_519	Fiducial		criteria1	Fiducial	9		1404	1404	484	519	fiducial				519	484
0911_484_521	Fiducial		criteria1	Fiducial	9		1405	1405	484	521	fiducial				521	484
0911_484_523	Fiducial		criteria1	Fiducial	9		1406	1406	484	523	fiducial				523	484
0911_484_525	Fiducial		criteria1	Fiducial	9		1407	1407	484	525	fiducial				525	484
0911_484_527	Fiducial		criteria1	Fiducial	9		1408	1408	484	527	fiducial				527	484
0911_484_529	Fiducial		criteria1	Fiducial	9		1409	1409	484	529	fiducial				529	484
0911_484_531	Fiducial		criteria1	Fiducial	9		1410	1410	484	531	fiducial				531	484
0911_484_533	Fiducial		criteria1	Fiducial	9		1411	1411	484	533	fiducial				533	484
0911_484_535	Fiducial		criteria1	Fiducial	9		1412	1412	484	535	fiducial				535	484
0911_484_537	Fiducial		criteria1	Fiducial	9		1413	1413	484	537	fiducial				537	484
0911_484_539	Fiducial		criteria1	Fiducial	9		1414	1414	484	539	fiducial				539	484
0911_484_541	Fiducial		criteria1	Fiducial	9		1415	1415	484	541	fiducial				541	484
0911_484_543	Fiducial		criteria1	Fiducial	9		1416	1416	484	543	fiducial				543	484
0911_484_545	Fiducial		criteria1	Fiducial	9		1417	1417	484	545	fiducial				545	484
0911_484_547	Fiducial		criteria1	Fiducial	9		1418	1418	484	547	fiducial				547	484
0911_484_549	Fiducial		criteria1	Fiducial	9		1419	1419	484	549	fiducial				549	484
0911_484_551	Fiducial		criteria1	Fiducial	9		1420	1420	484	551	fiducial				551	484
0911_484_553	Fiducial		criteria1	Fiducial	9		1421	1421	484	553	fiducial				553	484
0911_484_555	Fiducial		criteria1	Fiducial	9		1422	1422	484	555	fiducial				555	484
0911_484_557	Fiducial		criteria1	Fiducial	9		1423	1423	484	557	fiducial				557	484
0911_484_559	Fiducial		criteria1	Fiducial	9		1424	1424	484	559	fiducial				559	484
0911_484_561	Fiducial		criteria1	Fiducial	9		1425	1425	484	561	fiducial				561	484
0911_484_563	Fiducial		criteria1	Fiducial	9		1426	1426	484	563	fiducial				563	484
0911_484_565	Fiducial		criteria1	Fiducial	9		1427	1427	484	565	fiducial				565	484
0911_484_567	Fiducial		criteria1	Fiducial	9		1428	1428	484	567	fiducial				567	484
0911_484_569	Fiducial		criteria1	Fiducial	9		1429	1429	484	569	fiducial				569	484
0911_484_571	Fiducial		criteria1	Fiducial	9		1430	1430	484	571	fiducial				571	484
0911_484_573	Fiducial		criteria1	Fiducial	9		1431	1431	484	573	fiducial				573	484
0911_484_575	Fiducial		criteria1	Fiducial	9		1432	1432	484	575	fiducial				575	484
0911_484_577	Fiducial		criteria1	Fiducial	9		1433	1433	484	577	fiducial				577	484
0911_484_579	Fiducial		criteria1	Fiducial	9		1434	1434	484	579	fiducial				579	484
0911_484_581	Fiducial		criteria1	Fiducial	9		1435	1435	484	581	fiducial				581	484
0911_484_583	Fiducial		criteria1	Fiducial	9		1436	1436	484	583	fiducial				583	484
0911_484_585	Fiducial		criteria1	Fiducial	9		1437	1437	484	585	fiducial				585	484
0911_484_587	Fiducial		criteria1	Fiducial	9		1438	1438	484	587	fiducial				587	484
0911_484_589	Fiducial		criteria1	Fiducial	9		1439	1439	484	589	fiducial				589	484
0911_484_591	Fiducial		criteria1	Fiducial	9		1440	1440	484	591	fiducial				591	484
0911_484_593	Fiducial		criteria1	Fiducial	9		1441	1441	484	593	fiducial				593	484
0911_484_595	Fiducial		criteria1	Fiducial	9		1442	1442	484	595	fiducial				595	484
0911_484_597	Fiducial		criteria1	Fiducial	9		1443	1443	484	597	fiducial				597	484
0911_484_599	Fiducial		criteria1	Fiducial	9		1444	1444	484	599	fiducial				599	484
0911_484_601	Fiducial		criteria1	Fiducial	9		1445	1445	484	601	fiducial				601	484
0911_484_603	Fiducial		criteria1	Fiducial	9		1446	1446	484	603	fiducial				603	484
0911_484_605	Fiducial		criteria1	Fiducial	9		1447	1447	484	605	fiducial				605	484
0911_484_607	Fiducial		criteria1	Fiducial	9		1448	1448	484	607	fiducial				607	484
0911_484_609	Fiducial		criteria1	Fiducial	9		1449	1449	484	609	fiducial				609	484
0911_484_611	Fiducial		criteria1	Fiducial	9		1450	1450	484	611	fiducial				611	484
0911_484_613	Fiducial		criteria1	Fiducial	9		1451	1451	484	613	fiducial				613	484
0911_484_615	Fiducial		criteria1	Fiducial	9		1452	1452	484	615	fiducial				615	484
0911_484_617	Fiducial		criteria1	Fiducial	9		1453	1453	484	617	fiducial				617	484
0911_484_619	Fiducial		criteria1	Fiducial	9		1454	1454	484	619	fiducial				619	484
0911_484_621	Fiducial		criteria1	Fiducial	9		1455	1455	484	621	fiducial				621	484
0911_484_623	Fiducial		criteria1	Fiducial	9		1456	1456	484	623	fiducial				623	484
0911_484_625	Fiducial		criteria1	Fiducial	9		1457	1457	484	625	fiducial				625	484
0911_484_627	Fiducial		criteria1	Fiducial	9		1458	1458	484	627	fiducial				627	484
0911_484_629	Fiducial		criteria1	Fiducial	9		1459	1459	484	629	fiducial				629	484
0911_484_631	Fiducial		criteria1	Fiducial	9		1460	1460	484	631	fiducial				631	484
0911_484_633	Fiducial		criteria1	Fiducial	9		1461	1461	484	633	fiducial				633	484
0911_484_635	Fiducial		criteria1	Fiducial	9		1462	1462	484	635	fiducial				635	484
0911_484_637	Fiducial		criteria1	Fiducial	9		1463	1463	484	637	fiducial				637	484
0911_484_639	Fiducial		criteria1	Fiducial	9		1464	1464	484	639	fiducial				639	484
0911_484_641	Fiducial		criteria1	Fiducial	9		1465	1465	484	641	fiducial				641	484
0911_484_643	Fiducial		criteria1	Fiducial	9		1466	1466	484	643	fiducial				643	484
0911_484_645	Fiducial		criteria1	Fiducial	9		1467	1467	484	645	fiducial				645	484
0911_484_647	Fiducial		criteria1	Fiducial	9		1468	1468	484	647	fiducial				647	484
0911_484_649	Fiducial		criteria1	Fiducial	9		1469	1469	484	649	fiducial				649	484
0911_484_651	Fiducial		criteria1	Fiducial	9		1470	1470	484	651	fiducial				651	484
0911_484_653	Fiducial		criteria1	Fiducial	9		1471	1471	484	653	fiducial				653	484
0911_484_655	Fiducial		criteria1	Fiducial	9		1472	1472	484	655	fiducial				655	484
0911_484_657	Fiducial		criteria1	Fiducial	9		1473	1473	484	657	fiducial				657	484
0911_484_659	Fiducial		criteria1	Fiducial	9		1474	1474	484	659	fiducial				659	484
0911_484_661	Fiducial		criteria1	Fiducial	9		1475	1475	484	661	fiducial				661	484
0911_484_663	Fiducial		criteria1	Fiducial	9		1476	1476	484	663	fiducial				663	484
0911_484_665	Fiducial		criteria1	Fiducial	9		1477	1477	484	665	fiducial				665	484
0911_484_667	Fiducial		criteria1	Fiducial	9		1478	1478	484	667	fiducial				667	484
0911_484_669	Fiducial		criteria1	Fiducial	9		1479	1479	484	669	fiducial				669	484
0911_484_671	Fiducial		criteria1	Fiducial	9		1480	1480	484	671	fiducial				671	484
0911_484_673	Fiducial		criteria1	Fiducial	9		1481	1481	484	673	fiducial				673	484
0911_484_675	Fiducial		criteria1	Fiducial	9		1482	1482	484	675	fiducial				675	484
0911_484_677	Fiducial		criteria1	Fiducial	9		1483	1483	484	677	fiducial				677	484
0911_484_679	Fiducial		criteria1	Fiducial	9		1484	1484	484	679	fiducial				679	484
0911_484_681	Fiducial		criteria1	Fiducial	9		1485	1485	484	681	fiducial				681	484
0911_484_683	Fiducial		criteria1	Fiducial	9		1486	1486	484	683	fiducial				683	484
0911_484_685	Fiducial		criteria1	Fiducial	9		1487	1487	484	685	fiducial				685	484
0911_484_687	Fiducial		criteria1	Fiducial	9		1488	1488	484	687	fiducial				687	484
0911_484_689	Fiducial		criteria1	Fiducial	9		1489	1489	484	689	fiducial				689	484
0911_484_691	Fiducial		criteria1	Fiducial	9		1490	1490	484	691	fiducial				691	484
0911_484_693	Fiducial		criteria1	Fiducial	9		1491	1491	484	693	fiducial				693	484
0911_484_695	Fiducial		criteria1	Fiducial	9		1492	1492	484	695	fiducial				695	484
0911_484_697	Fiducial		criteria1	Fiducial	9		1493	1493	484	697	fiducial				697	484
0911_484_699	Fiducial		criteria1	Fiducial	9		1494	1494	484	699	fiducial				699	484
0911_484_701	Fiducial		criteria1	Fiducial	9		1495	1495	484	701	fiducial				701	484
0911_484_703	Fiducial		criteria1	Fiducial	9		1496	1496	484	703	fiducial				703	484
0911_484_705	Fiducial		criteria1	Fiducial	9		1497	1497	484	705	fiducial				705	484
0911_484_707	Fiducial		criteria1	Fiducial	9		1498	1498	484	707	fiducial				707	484
0911_484_709	Fiducial		criteria1	Fiducial	9		1499	1499	484	709	fiducial				709	484
0911_484_711	Fiducial		criteria1	Fiducial	9		1500	1500	484	711	fiducial				711	484
0911_484_713	Fiducial		criteria1	Fiducial	9		1501	1501	484	713	fiducial				713	484
0911_484_715	Fiducial		criteria1	Fiducial	9		1502	1502	484	715	fiducial				715	484
0911_484_717	Fiducial		criteria1	Fiducial	9		1503	1503	484	717	fiducial				717	484
0911_484_719	Fiducial		criteria1	Fiducial	9		1504	1504	484	719	fiducial				719	484
0911_484_721	Fiducial		criteria1	Fiducial	9		1505	1505	484	721	fiducial				721	484
0911_484_723	Fiducial		criteria1	Fiducial	9		1506	1506	484	723	fiducial				723	484
0911_484_725	Fiducial		criteria1	Fiducial	9		1507	1507	484	725	fiducial				725	484
0911_484_727	Fiducial		criteria1	Fiducial	9		1508	1508	484	727	fiducial				727	484
0911_484_729	Fiducial		criteria1	Fiducial	9		1509	1509	484	729	fiducial				729	484
0911_484_731	Fiducial		criteria1	Fiducial	9		1510	1510	484	731	fiducial				731	484
0911_484_733	Fiducial		criteria1	Fiducial	9		1511	1511	484	733	fiducial				733	484
0911_484_735	Fiducial		criteria1	Fiducial	9		1512	1512	484	735	fiducial				735	484
0911_484_737	Fiducial		criteria1	Fiducial	9		1513	1513	484	737	fiducial				737	484
0911_484_739	Fiducial		criteria1	Fiducial	9		1514	1514	484	739	fiducial				739	484
0911_484_741	Fiducial		criteria1	Fiducial	9		1515	1515	484	741	fiducial				741	484
0911_484_743	Fiducial		criteria1	Fiducial	9		1516	1516	484	743	fiducial				743	484
0911_484_745	Fiducial		criteria1	Fiducial	9		1517	1517	484	745	fiducial				745	484
0911_484_747	Fiducial		criteria1	Fiducial	9		1518	1518	484	747	fiducial				747	484
0911_484_749	Fiducial		criteria1	Fiducial	9		1519	1519	484	749	fiducial				749	484
0911_484_751	Fiducial		criteria1	Fiducial	9		1520	1520	484	751	fiducial				751	484
0911_484_753	Fiducial		criteria1	Fiducial	9		1521	1521	484	753	fiducial				753	484
0911_484_755	Fiducial		criteria1	Fiducial	9		1522	1522	484	755	fiducial				755	484
0911_484_757	Fiducial		criteria1	Fiducial	9		1523	1523	484	757	fiducial				757	484
0911_484_759	Fiducial		criteria1	Fiducial	9		1524	1524	484	759	fiducial				759	484
0911_484_761	Fiducial		criteria1	Fiducial	9		1525	1525	484	761	fiducial				761	484
0911_484_763	Fiducial		criteria1	Fiducial	9		1526	1526	484	763	fiducial				763	484
0911_484_765	Fiducial		criteria1	Fiducial	9		1527	1527	484	765	fiducial				765	484
0911_484_767	Fiducial		criteria1	Fiducial	9		1528	1528	484	767	fiducial				767	484
0911_484_769	Fiducial		criteria1	Fiducial	9		1529	1529	484	769	fiducial				769	484
0911_484_771	Fiducial		criteria1	Fiducial	9		1530	1530	484	771	fiducial				771	484
0911_484_773	Fiducial		criteria1	Fiducial	9		1531	1531	484	773	fiducial				773	484
0911_484_775	Fiducial		criteria1	Fiducial	9		1532	1532	484	775	fiducial				775	484
0911_484_777	Fiducial		criteria1	Fiducial	9		1533	1533	484	777	fiducial				777	484
0911_484_779	Fiducial		criteria1	Fiducial	9		1534	1534	484	779	fiducial				779	484
0911_484_781	Fiducial		criteria1	Fiducial	9		1535	1535	484	781	fiducial				781	484
0911_484_783	Fiducial		criteria1	Fiducial	9		1536	1536	484	783	fiducial				783	484
0911_484_785	Fiducial		criteria1	Fiducial	9		1537	1537	484	785	fiducial				785	484
0911_484_787	Fiducial		criteria1	Fiducial	9		1538	1538	484	787	fiducial				787	484
0911_484_789	Fiducial		criteria1	Fiducial	9		1539	1539	484	789	fiducial				789	484
0911_484_791	Fiducial		criteria1	Fiducial	9		1540	1540	484	791	fiducial				791	484
0911_484_793	Fiducial		criteria1	Fiducial	9		1541	1541	484	793	fiducial				793	484
0911_484_795	Fiducial		criteria1	Fiducial	9		1542	1542	484	795	fiducial				795	484
0911_484_797	Fiducial		criteria1	Fiducial	9		1543	1543	484	797	fiducial				797	484
0911_484_799	Fiducial		criteria1	Fiducial	9		1544	1544	484	799	fiducial				799	484
0911_484_801	Fiducial		criteria1	Fiducial	9		1545	1545	484	801	fiducial				801	484
0911_484_803	Fiducial		criteria1	Fiducial	9		1546	1546	484	803	fiducial				803	484
0911_484_805	Fiducial		criteria1	Fiducial	9		1547	1547	484	805	fiducial				805	484
0911_484_807	Fiducial		criteria1	Fiducial	9		1548	1548	484	807	fiducial				807	484
0911_484_809	Fiducial		criteria1	Fiducial	9		1549	1549	484	809	fiducial				809	484
0911_484_811	Fiducial		criteria1	Fiducial	9		1550	1550	484	811	fiducial				811	484
0911_484_813	Fiducial		criteria1	Fiducial	9		1551	1551	484	813	fiducial				813	484
0911_484_815	Fiducial		criteria1	Fiducial	9		1552	1552	484	815	fiducial				815	484
0911_484_817	Fiducial		criteria1	Fiducial	9		1553	1553	484	817	fiducial				817	484
0911_484_819	Fiducial		criteria1	Fiducial	9		1554	1554	484	819	fiducial				819	484
0911_484_821	Fiducial		criteria1	Fiducial	9		1555	1555	484	821	fiducial				821	484
0911_484_823	Fiducial		criteria1	Fiducial	9		1556	1556	484	823	fiducial				823	484
0911_484_825	Fiducial		criteria1	Fiducial	9		1557	1557	484	825	fiducial				825	484
0911_484_827	Fiducial		criteria1	Fiducial	9		1558	1558	484	827	fiducial				827	484
0911_484_829	Fiducial		criteria1	Fiducial	9		1559	1559	484	829	fiducial				829	484
0911_484_831	Fiducial		criteria1	Fiducial	9		1560	1560	484	831	fiducial				831	484
0911_484_833	Fiducial		criteria1	Fiducial	9		1561	1561	484	833	fiducial				833	484
0911_484_835	Fiducial		criteria1	Fiducial	9		1562	1562	484	835	fiducial				835	484
0911_484_837	Fiducial		criteria1	Fiducial	9		1563	1563	484	837	fiducial				837	484
0911_484_839	Fiducial		criteria1	Fiducial	9		1564	1564	484	839	fiducial				839	484
0911_484_841	Fiducial		criteria1	Fiducial	9		1565	1565	484	841	fiducial				841	484
0911_484_843	Fiducial		criteria1	Fiducial	9		1566	1566	484	843	fiducial				843	484
0911_484_845	Fiducial		criteria1	Fiducial	9		1567	1567	484	845	fiducial				845	484
0911_484_847	Fiducial		criteria1	Fiducial	9		1568	1568	484	847	fiducial				847	484
0911_484_849	Fiducial		criteria1	Fiducial	9		1569	1569	484	849	fiducial				849	484
0911_484_851	Fiducial		criteria1	Fiducial	9		1570	1570	484	851	fiducial				851	484
0911_484_853	Fiducial		criteria1	Fiducial	9		1571	1571	484	853	fiducial				853	484
0911_484_855	Fiducial		criteria1	Fiducial	9		1572	1572	484	855	fiducial				855	484
0911_484_857	Fiducial		criteria1	Fiducial	9		1573	1573	484	857	fiducial				857	484
0911_484_859	Fiducial		criteria1	Fiducial	9		1574	1574	484	859	fiducial				859	484
0911_484_861	Fiducial		criteria1	Fiducial	9		1575	1575	484	861	fiducial				861	484
0911_484_863	Fiducial		criteria1	Fiducial	9		1576	1576	484	863	fiducial				863	484
0911_484_865	Fiducial		criteria1	Fiducial	9		1577	1577	484	865	fiducial				865	484
0911_484_867	Fiducial		criteria1	Fiducial	9		1578	1578	484	867	fiducial				867	484
0911_484_869	Fiducial		criteria1	Fiducial	9		1579	1579	484	869	fiducial				869	484
0911_484_871	Fiducial		criteria1	Fiducial	9		1580	1580	484	871	fiducial				871	484
0911_484_873	Fiducial		criteria1	Fiducial	9		1581	1581	484	873	fiducial				873	484
0911_484_875	Fiducial		criteria1	Fiducial	9		1582	1582	484	875	fiducial				875	484
0911_484_877	Fiducial		criteria1	Fiducial	9		1583	1583	484	877	fiducial				877	484
0911_484_879	Fiducial		criteria1	Fiducial	9		1584	1584	484	879	fiducial				879	484
0911_484_881	Fiducial		criteria1	Fiducial	9		1585	1585	484	881	fiducial				881	484
0911_484_883	Fiducial		criteria1	Fiducial	9		1586	1586	484	883	fiducial				883	484
0911_484_885	Fiducial		criteria1	Fiducial	9		1587	1587	484	885	fiducial				885	484
0911_484_887	Fiducial		criteria1	Fiducial	9		1588	1588	484	887	fiducial				887	484
0911_484_889	Fiducial		criteria1	Fiducial	9		1589	1589	484	889	fiducial				889	484
0911_484_891	Fiducial		criteria1	Fiducial	9		1590	1590	484	891	fiducial				891	484
0911_484_893	Fiducial		criteria1	Fiducial	9		1591	1591	484	893	fiducial				893	484
0911_484_895	Fiducial		criteria1	Fiducial	9		1592	1592	484	895	fiducial				895	484
0911_484_897	Fiducial		criteria1	Fiducial	9		1593	1593	484	897	fiducial				897	484
0911_484_899	Fiducial		criteria1	Fiducial	9		1594	1594	484	899	fiducial				899	484
0911_484_901	Fiducial		criteria1	Fiducial	9		1595	1595	484	901	fiducial				901	484
0911_484_903	Fiducial		criteria1	Fiducial	9		1596	1596	484	903	fiducial				903	484
0911_484_905	Fiducial		criteria1	Fiducial	9		1597	1597	484	905	fiducial				905	484
0911_484_907	Fiducial		criteria1	Fiducial	9		1598	1598	484	907	fiducial				907	484
0911_484_909	Fiducial		criteria1	Fiducial	9		1599	1599	484	909	fiducial				909	484
0911_484_911	Fiducial		criteria1	Fiducial	9		1600	1600	484	911	fiducial				911	484
0911_484_913	Fiducial		criteria1	Fiducial	9		1601	1601	484	913	fiducial				913	484
0911_484_915	Fiducial		criteria1	Fiducial	9		1602	1602	484	915	fiducial				915	484
0911_484_917	Fiducial		criteria1	Fiducial	9		1603	1603	484	917	fiducial				917	484
0911_484_919	Fiducial		criteria1	Fiducial	9		1604	1604	484	919	fiducial				919	484
0911_484_921	Fiducial		criteria1	Fiducial	9		1605	1605	484	921	fiducial				921	484
0911_484_923	Fiducial		criteria1	Fiducial	9		1606	1606	484	923	fiducial				923	484
0911_484_925	Fiducial		criteria1	Fiducial	9		1607	1607	484	925	fiducial				925	484
0911_484_927	Fiducial		criteria1	Fiducial	9		1608	1608	484	927	fiducial				927	484
0911_484_929	Fiducial		criteria1	Fiducial	9		1609	1609	484	929	fiducial				929	484
0911_484_931	Fiducial		criteria1	Fiducial	9		1610	1610	484	931	fiducial				931	484
0911_484_933	Fiducial		criteria1	Fiducial	9		1611	1611	484	933	fiducial				933	484
0911_484_935	Fiducial		criteria1	Fiducial	9		1612	1612	484	935	fiducial				935	484
0911_484_937	Fiducial		criteria1	Fiducial	9		1613	1613	484	937	fiducial				937	484
0911_484_939	Fiducial		criteria1	Fiducial	9		1614	1614	484	939	fiducial				939	484
0911_484_941	Fiducial		criteria1	Fiducial	9		1615	1615	484	941	fiducial				941	484
0911_484_943	Fiducial		criteria1	Fiducial	9		1616	1616	484	943	fiducial				943	484
0911_484_945	Fiducial		criteria1	Fiducial	9		1617	1617	484	945	fiducial				945	484
0911_484_947	Fiducial		criteria1	Fiducial	9		1618	1618	484	947	fiducial				947	484
0911_484_949	Fiducial		criteria1	Fiducial	9		1619	1619	484	949	fiducial				949	484
0911_484_951	Fiducial		criteria1	Fiducial	9		1620	1620	484	951	fiducial				951	484
0911_484_953	Fiducial		criteria1	Fiducial	9		1621	1621	484	953	fiducial				953	484
0911_484_955	Fiducial		criteria1	Fiducial	9		1622	1622	484	955	fiducial				955	484
0911_484_957	Fiducial		criteria1	Fiducial	9		1623	1623	484	957	fiducial				957	484
0911_484_959	Fiducial		criteria1	Fiducial	9		1624	1624	484	959	fiducial				959	484
0911_484_961	Fiducial		criteria1	Fiducial	9		1625	1625	484	961	fiducial				961	484
0911_484_963	Fiducial		criteria1	Fiducial	9		1626	1626	484	963	fiducial				963	484
0911_484_965	Fiducial		criteria1	Fiducial	9		1627	1627	484	965	fiducial				965	484
0911_484_967	Fiducial		criteria1	Fiducial	9		1628	1628	484	967	fiducial				967	484
0911_484_969	Fiducial		criteria1	Fiducial	9		1629	1629	484	969	fiducial				969	484
0911_484_971	Fiducial		criteria1	Fiducial	9		1630	1630	484	971	fiducial				971	484
0911_484_973	Fiducial		criteria1	Fiducial	9		1631	1631	484	973	fiducial				973	484
0911_484_975	Fiducial		criteria1	Fiducial	9		1632	1632	484	975	fiducial				975	484
0911_484_977	Fiducial		criteria1	Fiducial	9		1633	1633	484	977	fiducial				977	484
0911_484_979	Fiducial		criteria1	Fiducial	9		1634	1634	484	979	fiducial				979	484
0911_484_981	Fiducial		criteria1	Fiducial	9		1635	1635	484	981	fiducial				981	484
0911_484_983	Fiducial		criteria1	Fiducial	9		1636	1636	484	983	fiducial				983	484
0911_484_985	Fiducial		criteria1	Fiducial	9		1637	1637	484	985	fiducial				985	484
0911_484_987	Fiducial		criteria1	Fiducial	9		1638	1638	484	987	fiducial				987	484
0911_484_989	Fiducial		criteria1	Fiducial	9		1639	1639	484	989	fiducial				989	484
0911_484_991	Fiducial		criteria1	Fiducial	9		1640	1640	484	991	fiducial				991	484
0911_484_993	Fiducial		criteria1	Fiducial	9		1641	1641	484	993	fiducial				993	484
0911_484_995	Fiducial		criteria1	Fiducial	9		1642	1642	484	995	fiducial				995	484
0911_484_997	Fiducial		criteria1	Fiducial	9		1643	1643	484	997	fiducial				997	484
0911_484_999	Fiducial		criteria1	Fiducial	9		1644	1644	484	999	fiducial				999	484
0911_484_1001	Fiducial		criteria1	Fiducial	9		1645	1645	484	1001	fiducial				1001	484
0911_484_1003	Fiducial		criteria1	Fiducial	9		1646	1646	484	1003	fiducial				1003	484
0911_484_1005	Fiducial		criteria1	Fiducial	9		1647	1647	484	1005	fiducial				1005	484
0911_484_1007	Fiducial		criteria1	Fiducial	9		1648	1648	484	1007	fiducial				1007	484
0911_484_1009	Fiducial		criteria1	Fiducial	9		1649	1649	484	1009	fiducial				1009	484
0911_484_1011	Fiducial		criteria1	Fiducial	9		1650	1650	484	1011	fiducial				1011	484
0911_484_1013	Fiducial		criteria1	Fiducial	9		1651	1651	484	1013	fiducial				1013	484
0911_484_1015	Fiducial		criteria1	Fiducial	9		1652	1652	484	1015	fiducial				1015	484
0911_484_1017	Fiducial		criteria1	Fiducial	9		1653	1653	484	1017	fiducial				1017	484
0911_484_1019	Fiducial		criteria1	Fiducial	9		1654	1654	484	1019	fiducial				1019	484
0911_484_1021	Fiducial		criteria1	Fiducial	9		1655	1655	484	1021	fiducial				1021	484
0911_484_1023	Fiducial		criteria1	Fiducial	9		1656	1656	484	1023	fiducial				1023	484
0911_464_1	Fiducial		criteria1	Fiducial	9		1657	1657	464	1	fiducial				1	464
0911_464_3	Fiducial		criteria1	Fiducial	9		1658	1658	464	3	fiducial				3	464
0911_464_5	Fiducial		criteria1	Fiducial	9		1659	1659	464	5	fiducial				5	464
0911_464_7	Fiducial		criteria1	Fiducial	9		1660	1660	464	7	fiducial				7	464
0911_464_9	Fiducial		criteria1	Fiducial	9		1661	1661	464	9	fiducial				9	464
0911_464_11	Fiducial		criteria1	Fiducial	9		1662	1662	464	11	fiducial				11	464
0911_464_13	Fiducial		criteria1	Fiducial	9		1663	1663	464	13	fiducial				13	464
0911_464_15	Fiducial		criteria1	Fiducial	9		1664	1664	464	15	fiducial				15	464
0911_464_17	Fiducial		criteria1	Fiducial	9		1665	1665	464	17	fiducial				17	464
0911_464_19	Fiducial		criteria1	Fiducial	9		1666	1666	464	19	fiducial				19	464
0911_464_21	Fiducial		criteria1	Fiducial	9		1667	1667	464	21	fiducial				21	464
0911_464_23	Fiducial		criteria1	Fiducial	9		1668	1668	464	23	fiducial				23	464
0911_464_25	Fiducial		criteria1	Fiducial	9		1669	1669	464	25	fiducial				25	464
0911_464_27	Fiducial		criteria1	Fiducial	9		1670	1670	464	27	fiducial				27	464
0911_464_29	Fiducial		criteria1	Fiducial	9		1671	1671	464	29	fiducial				29	464
0911_464_31	Fiducial		criteria1	Fiducial	9		1672	1672	464	31	fiducial				31	464
0911_464_33	Fiducial		criteria1	Fiducial	9		1673	1673	464	33	fiducial				33	464
0911_464_35	Fiducial		criteria1	Fiducial	9		1674	1674	464	35	fiducial				35	464
0911_464_37	Fiducial		criteria1	Fiducial	9		1675	1675	464	37	fiducial				37	464
0911_464_39	Fiducial		criteria1	Fiducial	9		1676	1676	464	39	fiducial				39	464
0911_464_41	Fiducial		criteria1	Fiducial	9		1677	1677	464	41	fiducial				41	464
0911_464_43	Fiducial		criteria1	Fiducial	9		1678	1678	464	43	fiducial				43	464
0911_464_45	Fiducial		criteria1	Fiducial	9		1679	1679	464	45	fiducial				45	464
0911_464_47	Fiducial		criteria1	Fiducial	9		1680	1680	464	47	fiducial				47	464
0911_464_49	Fiducial		criteria1	Fiducial	9		1681	1681	464	49	fiducial				49	464
0911_464_51	Fiducial		criteria1	Fiducial	9		1682	1682	464	51	fiducial				51	464
0911_464_53	Fiducial		criteria1	Fiducial	9		1683	1683	464	53	fiducial				53	464
0911_464_55	Fiducial		criteria1	Fiducial	9		1684	1684	464	55	fiducial				55	464
0911_464_57	Fiducial		criteria1	Fiducial	9		1685	1685	464	57	fiducial				57	464
0911_464_59	Fiducial		criteria1	Fiducial	9		1686	1686	464	59	fiducial				59	464
0911_464_61	Fiducial		criteria1	Fiducial	9		1687	1687	464	61	fiducial				61	464
0911_464_63	Fiducial		criteria1	Fiducial	9		1688	1688	464	63	fiducial				63	464
0911_464_65	Fiducial		criteria1	Fiducial	9		1689	1689	464	65	fiducial				65	464
0911_464_67	Fiducial		criteria1	Fiducial	9		1690	1690	464	67	fiducial				67	464
0911_464_69	Fiducial		criteria1	Fiducial	9		1691	1691	464	69	fiducial				69	464
0911_464_71	Fiducial		criteria1	Fiducial	9		1692	1692	464	71	fiducial				71	464
0911_464_73	Fiducial		criteria1	Fiducial	9		1693	1693	464	73	fiducial				73	464
0911_464_75	Fiducial		criteria1	Fiducial	9		1694	1694	464	75	fiducial				75	464
0911_464_77	Fiducial		criteria1	Fiducial	9		1695	1695	464	77	fiducial				77	464
0911_464_79	Fiducial		criteria1	Fiducial	9		1696	1696	464	79	fiducial				79	464
0911_464_81	Fiducial		criteria1	Fiducial	9		1697	1697	464	81	fiducial				81	464
0911_464_83	Fiducial		criteria1	Fiducial	9		1698	1698	464	83	fiducial				83	464
0911_464_85	Fiducial		criteria1	Fiducial	9		1699	1699	464	85	fiducial				85	464
0911_464_87	Fiducial		criteria1	Fiducial	9		1700	1700	464	87	fiducial				87	464
0911_464_89	Fiducial		criteria1	Fiducial	9		1701	1701	464	89	fiducial				89	464
0911_464_91	Fiducial		criteria1	Fiducial	9		1702	1702	464	91	fiducial				91	464
0911_464_93	Fiducial		criteria1	Fiducial	9		1703	1703	464	93	fiducial				93	464
0911_464_95	Fiducial		criteria1	Fiducial	9		1704	1704	464	95	fiducial				95	464
0911_464_97	Fiducial		criteria1	Fiducial	9		1705	1705	464	97	fiducial				97	464
0911_464_99	Fiducial		criteria1	Fiducial	9		1706	1706	464	99	fiducial				99	464
0911_464_101	Fiducial		criteria1	Fiducial	9		1707	1707	464	101	fiducial				101	464
0911_464_103	Fiducial		criteria1	Fiducial	9		1708	1708	464	103	fiducial				103	464
0911_464_105	Fiducial		criteria1	Fiducial	9		1709	1709	464	105	fiducial				105	464
0911_464_107	Fiducial		criteria1	Fiducial	9		1710	1710	464	107	fiducial				107	464
0911_464_109	Fiducial		criteria1	Fiducial	9		1711	1711	464	109	fiducial				109	464
0911_464_111	Fiducial		criteria1	Fiducial	9		1712	1712	464	111	fiducial				111	464
0911_464_113	Fiducial		criteria1	Fiducial	9		1713	1713	464	113	fiducial				113	464
0911_464_115	Fiducial		criteria1	Fiducial	9		1714	1714	464	115	fiducial				115	464
0911_464_117	Fiducial		criteria1	Fiducial	9		1715	1715	464	117	fiducial				117	464
0911_464_119	Fiducial		criteria1	Fiducial	9		1716	1716	464	119	fiducial				119	464
0911_464_121	Fiducial		criteria1	Fiducial	9		1717	1717	464	121	fiducial				121	464
0911_464_123	Fiducial		criteria1	Fiducial	9		1718	1718	464	123	fiducial				123	464
0911_464_125	Fiducial		criteria1	Fiducial	9		1719	1719	464	125	fiducial				125	464
0911_464_127	Fiducial		criteria1	Fiducial	9		1720	1720	464	127	fiducial				127	464
0911_464_129	Fiducial		criteria1	Fiducial	9		1721	1721	464	129	fiducial				129	464
0911_464_131	Fiducial		criteria1	Fiducial	9		1722	1722	464	131	fiducial				131	464
0911_464_133	Fiducial		criteria1	Fiducial	9		1723	1723	464	133	fiducial				133	464
0911_464_135	Fiducial		criteria1	Fiducial	9		1724	1724	464	135	fiducial				135	464
0911_464_137	Fiducial		criteria1	Fiducial	9		1725	1725	464	137	fiducial				137	464
0911_464_139	Fiducial		criteria1	Fiducial	9		1726	1726	464	139	fiducial				139	464
0911_464_141	Fiducial		criteria1	Fiducial	9		1727	1727	464	141	fiducial				141	464
0911_464_143	Fiducial		criteria1	Fiducial	9		1728	1728	464	143	fiducial				143	464
0911_464_145	Fiducial		criteria1	Fiducial	9		1729	1729	464	145	fiducial				145	464
0911_464_147	Fiducial		criteria1	Fiducial	9		1730	1730	464	147	fiducial				147	464
0911_464_149	Fiducial		criteria1	Fiducial	9		1731	1731	464	149	fiducial				149	464
0911_464_151	Fiducial		criteria1	Fiducial	9		1732	1732	464	151	fiducial				151	464
0911_464_153	Fiducial		criteria1	Fiducial	9		1733	1733	464	153	fiducial				153	464
0911_464_155	Fiducial		criteria1	Fiducial	9		1734	1734	464	155	fiducial				155	464
0911_464_157	Fiducial		criteria1	Fiducial	9		1735	1735	464	157	fiducial				157	464
0911_464_159	Fiducial		criteria1	Fiducial	9		1736	1736	464	159	fiducial				159	464
0911_464_161	Fiducial		criteria1	Fiducial	9		1737	1737	464	161	fiducial				161	464
0911_464_163	Fiducial		criteria1	Fiducial	9		1738	1738	464	163	fiducial				163	464
0911_464_165	Fiducial		criteria1	Fiducial	9		1739	1739	464	165	fiducial				165	464
0911_464_167	Fiducial		criteria1	Fiducial	9		1740	1740	464	167	fiducial				167	464
0911_464_169	Fiducial		criteria1	Fiducial	9		1741	1741	464	169	fiducial				169	464
0911_464_171	Fiducial		criteria1	Fiducial	9		1742	1742	464	171	fiducial				171	464
0911_464_173	Fiducial		criteria1	Fiducial	9		1743	1743	464	173	fiducial				173	464
0911_464_175	Fiducial		criteria1	Fiducial	9		1744	1744	464	175	fiducial				175	464
0911_464_177	Fiducial		criteria1	Fiducial	9		1745	1745	464	177	fiducial				177	464
0911_464_179	Fiducial		criteria1	Fiducial	9		1746	1746	464	179	fiducial				179	464
0911_464_181	Fiducial		criteria1	Fiducial	9		1747	1747	464	181	fiducial				181	464
0911_464_183	Fiducial		criteria1	Fiducial	9		1748	1748	464	183	fiducial				183	464
0911_464_185	Fiducial		criteria1	Fiducial	9		1749	1749	464	185	fiducial				185	464
0911_464_187	Fiducial		criteria1	Fiducial	9		1750	1750	464	187	fiducial				187	464
0911_464_189	Fiducial		criteria1	Fiducial	9		1751	1751	464	189	fiducial				189	464
0911_464_191	Fiducial		criteria1	Fiducial	9		1752	1752	464	191	fiducial				191	464
0911_464_193	Fiducial		criteria1	Fiducial	9		1753	1753	464	193	fiducial				193	464
0911_464_195	Fiducial		criteria1	Fiducial	9		1754	1754	464	195	fiducial				195	464
0911_464_197	Fiducial		criteria1	Fiducial	9		1755	1755	464	197	fiducial				197	464
0911_464_199	Fiducial		criteria1	Fiducial	9		1756	1756	464	199	fiducial				199	464
0911_464_201	Fiducial		criteria1	Fiducial	9		1757	1757	464	201	fiducial				201	464
0911_464_203	Fiducial		criteria1	Fiducial	9		1758	1758	464	203	fiducial				203	464
0911_464_205	Fiducial		criteria1	Fiducial	9		1759	1759	464	205	fiducial				205	464
0911_464_207	Fiducial		criteria1	Fiducial	9		1760	1760	464	207	fiducial				207	464
0911_464_209	Fiducial		criteria1	Fiducial	9		1761	1761	464	209	fiducial				209	464
0911_464_211	Fiducial		criteria1	Fiducial	9		1762	1762	464	211	fiducial				211	464
0911_464_213	Fiducial		criteria1	Fiducial	9		1763	1763	464	213	fiducial				213	464
0911_464_215	Fiducial		criteria1	Fiducial	9		1764	1764	464	215	fiducial				215	464
0911_464_217	Fiducial		criteria1	Fiducial	9		1765	1765	464	217	fiducial				217	464
0911_464_219	Fiducial		criteria1	Fiducial	9		1766	1766	464	219	fiducial				219	464
0911_464_221	Fiducial		criteria1	Fiducial	9		1767	1767	464	221	fiducial				221	464
0911_464_223	Fiducial		criteria1	Fiducial	9		1768	1768	464	223	fiducial				223	464
0911_464_225	Fiducial		criteria1	Fiducial	9		1769	1769	464	225	fiducial				225	464
0911_464_227	Fiducial		criteria1	Fiducial	9		1770	1770	464	227	fiducial				227	464
0911_464_229	Fiducial		criteria1	Fiducial	9		1771	1771	464	229	fiducial				229	464
0911_464_231	Fiducial		criteria1	Fiducial	9		1772	1772	464	231	fiducial				231	464
0911_464_233	Fiducial		criteria1	Fiducial	9		1773	1773	464	233	fiducial				233	464
0911_464_235	Fiducial		criteria1	Fiducial	9		1774	1774	464	235	fiducial				235	464
0911_464_237	Fiducial		criteria1	Fiducial	9		1775	1775	464	237	fiducial				237	464
0911_464_239	Fiducial		criteria1	Fiducial	9		1776	1776	464	239	fiducial				239	464
0911_464_241	Fiducial		criteria1	Fiducial	9		1777	1777	464	241	fiducial				241	464
0911_464_243	Fiducial		criteria1	Fiducial	9		1778	1778	464	243	fiducial				243	464
0911_464_245	Fiducial		criteria1	Fiducial	9		1779	1779	464	245	fiducial				245	464
0911_464_247	Fiducial		criteria1	Fiducial	9		1780	1780	464	247	fiducial				247	464
0911_464_249	Fiducial		criteria1	Fiducial	9		1781	1781	464	249	fiducial				249	464
0911_464_251	Fiducial		criteria1	Fiducial	9		1782	1782	464	251	fiducial				251	464
0911_464_253	Fiducial		criteria1	Fiducial	9		1783	1783	464	253	fiducial				253	464
0911_464_255	Fiducial		criteria1	Fiducial	9		1784	1784	464	255	fiducial				255	464
0911_464_257	Fiducial		criteria1	Fiducial	9		1785	1785	464	257	fiducial				257	464
0911_464_259	Fiducial		criteria1	Fiducial	9		1786	1786	464	259	fiducial				259	464
0911_464_261	Fiducial		criteria1	Fiducial	9		1787	1787	464	261	fiducial				261	464
0911_464_263	Fiducial		criteria1	Fiducial	9		1788	1788	464	263	fiducial				263	464
0911_464_265	Fiducial		criteria1	Fiducial	9		1789	1789	464	265	fiducial				265	464
0911_464_267	Fiducial		criteria1	Fiducial	9		1790	1790	464	267	fiducial				267	464
0911_464_269	Fiducial		criteria1	Fiducial	9		1791	1791	464	269	fiducial				269	464
0911_464_271	Fiducial		criteria1	Fiducial	9		1792	1792	464	271	fiducial				271	464
0911_464_273	Fiducial		criteria1	Fiducial	9		1793	1793	464	273	fiducial				273	464
0911_464_275	Fiducial		criteria1	Fiducial	9		1794	1794	464	275	fiducial				275	464
0911_464_277	Fiducial		criteria1	Fiducial	9		1795	1795	464	277	fiducial				277	464
0911_464_279	Fiducial		criteria1	Fiducial	9		1796	1796	464	279	fiducial				279	464
0911_464_281	Fiducial		criteria1	Fiducial	9		1797	1797	464	281	fiducial				281	464
0911_464_283	Fiducial		criteria1	Fiducial	9		1798	1798	464	283	fiducial				283	464
0911_464_285	Fiducial		criteria1	Fiducial	9		1799	1799	464	285	fiducial				285	464
0911_464_287	Fiducial		criteria1	Fiducial	9		1800	1800	464	287	fiducial				287	464
0911_464_289	Fiducial		criteria1	Fiducial	9		1801	1801	464	289	fiducial				289	464
0911_464_291	Fiducial		criteria1	Fiducial	9		1802	1802	464	291	fiducial				291	464
0911_464_293	Fiducial		criteria1	Fiducial	9		1803	1803	464	293	fiducial				293	464
0911_464_295	Fiducial		criteria1	Fiducial	9		1804	1804	464	295	fiducial				295	464
0911_464_297	Fiducial		criteria1	Fiducial	9		1805	1805	464	297	fiducial				297	464
0911_464_299	Fiducial		criteria1	Fiducial	9		1806	1806	464	299	fiducial				299	464
0911_464_301	Fiducial		criteria1	Fiducial	9		1807	1807	464	301	fiducial				301	464
0911_464_303	Fiducial		criteria1	Fiducial	9		1808	1808	464	303	fiducial				303	464
0911_464_305	Fiducial		criteria1	Fiducial	9		1809	1809	464	305	fiducial				305	464
0911_464_307	Fiducial		criteria1	Fiducial	9		1810	1810	464	307	fiducial				307	464
0911_464_309	Fiducial		criteria1	Fiducial	9		1811	1811	464	309	fiducial				309	464
0911_464_311	Fiducial		criteria1	Fiducial	9		1812	1812	464	311	fiducial				311	464
0911_464_313	Fiducial		criteria1	Fiducial	9		1813	1813	464	313	fiducial				313	464
0911_464_315	Fiducial		criteria1	Fiducial	9		1814	1814	464	315	fiducial				315	464
0911_464_317	Fiducial		criteria1	Fiducial	9		1815	1815	464	317	fiducial				317	464
0911_464_319	Fiducial		criteria1	Fiducial	9		1816	1816	464	319	fiducial				319	464
0911_464_321	Fiducial		criteria1	Fiducial	9		1817	1817	464	321	fiducial				321	464
0911_464_323	Fiducial		criteria1	Fiducial	9		1818	1818	464	323	fiducial				323	464
0911_464_325	Fiducial		criteria1	Fiducial	9		1819	1819	464	325	fiducial				325	464
0911_464_327	Fiducial		criteria1	Fiducial	9		1820	1820	464	327	fiducial				327	464
0911_464_329	Fiducial		criteria1	Fiducial	9		1821	1821	464	329	fiducial				329	464
0911_464_331	Fiducial		criteria1	Fiducial	9		1822	1822	464	331	fiducial				331	464
0911_464_333	Fiducial		criteria1	Fiducial	9		1823	1823	464	333	fiducial				333	464
0911_464_335	Fiducial		criteria1	Fiducial	9		1824	1824	464	335	fiducial				335	464
0911_464_337	Fiducial		criteria1	Fiducial	9		1825	1825	464	337	fiducial				337	464
0911_464_339	Fiducial		criteria1	Fiducial	9		1826	1826	464	339	fiducial				339	464
0911_464_341	Fiducial		criteria1	Fiducial	9		1827	1827	464	341	fiducial				341	464
0911_464_343	Fiducial		criteria1	Fiducial	9		1828	1828	464	343	fiducial				343	464
0911_464_345	Fiducial		criteria1	Fiducial	9		1829	1829	464	345	fiducial				345	464
0911_464_347	Fiducial		criteria1	Fiducial	9		1830	1830	464	347	fiducial				347	464
0911_464_349	Fiducial		criteria1	Fiducial	9		1831	1831	464	349	fiducial				349	464
0911_464_351	Fiducial		criteria1	Fiducial	9		1832	1832	464	351	fiducial				351	464
0911_464_353	Fiducial		criteria1	Fiducial	9		1833	1833	464	353	fiducial				353	464
0911_464_355	Fiducial		criteria1	Fiducial	9		1834	1834	464	355	fiducial				355	464
0911_464_357	Fiducial		criteria1	Fiducial	9		1835	1835	464	357	fiducial				357	464
0911_464_359	Fiducial		criteria1	Fiducial	9		1836	1836	464	359	fiducial				359	464
0911_464_361	Fiducial		criteria1	Fiducial	9		1837	1837	464	361	fiducial				361	464
0911_464_363	Fiducial		criteria1	Fiducial	9		1838	1838	464	363	fiducial				363	464
0911_464_365	Fiducial		criteria1	Fiducial	9		1839	1839	464	365	fiducial				365	464
0911_464_367	Fiducial		criteria1	Fiducial	9		1840	1840	464	367	fiducial				367	464
0911_464_369	Fiducial		criteria1	Fiducial	9		1841	1841	464	369	fiducial				369	464
0911_464_371	Fiducial		criteria1	Fiducial	9		1842	1842	464	371	fiducial				371	464
0911_464_373	Fiducial		criteria1	Fiducial	9		1843	1843	464	373	fiducial				373	464
0911_464_375	Fiducial		criteria1	Fiducial	9		1844	1844	464	375	fiducial				375	464
0911_464_377	Fiducial		criteria1	Fiducial	9		1845	1845	464	377	fiducial				377	464
0911_464_379	Fiducial		criteria1	Fiducial	9		1846	1846	464	379	fiducial				379	464
0911_464_381	Fiducial		criteria1	Fiducial	9		1847	1847	464	381	fiducial				381	464
0911_464_383	Fiducial		criteria1	Fiducial	9		1848	1848	464	383	fiducial				383	464
0911_464_385	Fiducial		criteria1	Fiducial	9		1849	1849	464	385	fiducial				385	464
0911_464_387	Fiducial		criteria1	Fiducial	9		1850	1850	464	387	fiducial				387	464
0911_464_389	Fiducial		criteria1	Fiducial	9		1851	1851	464	389	fiducial				389	464
0911_464_391	Fiducial		criteria1	Fiducial	9		1852	1852	464	391	fiducial				391	464
0911_464_393	Fiducial		criteria1	Fiducial	9		1853	1853	464	393	fiducial				393	464
0911_464_395	Fiducial		criteria1	Fiducial	9		1854	1854	464	395	fiducial				395	464
0911_464_397	Fiducial		criteria1	Fiducial	9		1855	1855	464	397	fiducial				397	464
0911_464_399	Fiducial		criteria1	Fiducial	9		1856	1856	464	399	fiducial				399	464
0911_464_401	Fiducial		criteria1	Fiducial	9		1857	1857	464	401	fiducial				401	464
0911_464_403	Fiducial		criteria1	Fiducial	9		1858	1858	464	403	fiducial				403	464
0911_464_405	Fiducial		criteria1	Fiducial	9		1859	1859	464	405	fiducial				405	464
0911_464_407	Fiducial		criteria1	Fiducial	9		1860	1860	464	407	fiducial				407	464
0911_464_409	Fiducial		criteria1	Fiducial	9		1861	1861	464	409	fiducial				409	464
0911_464_411	Fiducial		criteria1	Fiducial	9		1862	1862	464	411	fiducial				411	464
0911_464_413	Fiducial		criteria1	Fiducial	9		1863	1863	464	413	fiducial				413	464
0911_464_415	Fiducial		criteria1	Fiducial	9		1864	1864	464	415	fiducial				415	464
0911_464_417	Fiducial		criteria1	Fiducial	9		1865	1865	464	417	fiducial				417	464
0911_464_419	Fiducial		criteria1	Fiducial	9		1866	1866	464	419	fiducial				419	464
0911_464_421	Fiducial		criteria1	Fiducial	9		1867	1867	464	421	fiducial				421	464
0911_464_423	Fiducial		criteria1	Fiducial	9		1868	1868	464	423	fiducial				423	464
0911_464_425	Fiducial		criteria1	Fiducial	9		1869	1869	464	425	fiducial				425	464
0911_464_427	Fiducial		criteria1	Fiducial	9		1870	1870	464	427	fiducial				427	464
0911_464_429	Fiducial		criteria1	Fiducial	9		1871	1871	464	429	fiducial				429	464
0911_464_431	Fiducial		criteria1	Fiducial	9		1872	1872	464	431	fiducial				431	464
0911_464_433	Fiducial		criteria1	Fiducial	9		1873	1873	464	433	fiducial				433	464
0911_464_435	Fiducial		criteria1	Fiducial	9		1874	1874	464	435	fiducial				435	464
0911_464_437	Fiducial		criteria1	Fiducial	9		1875	1875	464	437	fiducial				437	464
0911_464_439	Fiducial		criteria1	Fiducial	9		1876	1876	464	439	fiducial				439	464
0911_464_441	Fiducial		criteria1	Fiducial	9		1877	1877	464	441	fiducial				441	464
0911_464_443	Fiducial		criteria1	Fiducial	9		1878	1878	464	443	fiducial				443	464
0911_464_445	Fiducial		criteria1	Fiducial	9		1879	1879	464	445	fiducial				445	464
0911_464_447	Fiducial		criteria1	Fiducial	9		1880	1880	464	447	fiducial				447	464
0911_464_449	Fiducial		criteria1	Fiducial	9		1881	1881	464	449	fiducial				449	464
0911_464_451	Fiducial		criteria1	Fiducial	9		1882	1882	464	451	fiducial				451	464
0911_464_453	Fiducial		criteria1	Fiducial	9		1883	1883	464	453	fiducial				453	464
0911_464_455	Fiducial		criteria1	Fiducial	9		1884	1884	464	455	fiducial				455	464
0911_464_457	Fiducial		criteria1	Fiducial	9		1885	1885	464	457	fiducial				457	464
0911_464_459	Fiducial		criteria1	Fiducial	9		1886	1886	464	459	fiducial				459	464
0911_464_461	Fiducial		criteria1	Fiducial	9		1887	1887	464	461	fiducial				461	464
0911_464_463	Fiducial		criteria1	Fiducial	9		1888	1888	464	463	fiducial				463	464
0911_464_465	Fiducial		criteria1	Fiducial	9		1889	1889	464	465	fiducial				465	464
0911_464_467	Fiducial		criteria1	Fiducial	9		1890	1890	464	467	fiducial				467	464
0911_464_469	Fiducial		criteria1	Fiducial	9		1891	1891	464	469	fiducial				469	464
0911_464_471	Fiducial		criteria1	Fiducial	9		1892	1892	464	471	fiducial				471	464
0911_464_473	Fiducial		criteria1	Fiducial	9		1893	1893	464	473	fiducial				473	464
0911_464_475	Fiducial		criteria1	Fiducial	9		1894	1894	464	475	fiducial				475	464
0911_464_477	Fiducial		criteria1	Fiducial	9		1895	1895	464	477	fiducial				477	464
0911_464_479	Fiducial		criteria1	Fiducial	9		1896	1896	464	479	fiducial				479	464
0911_464_481	Fiducial		criteria1	Fiducial	9		1897	1897	464	481	fiducial				481	464
0911_464_483	Fiducial		criteria1	Fiducial	9		1898	1898	464	483	fiducial				483	464
0911_464_485	Fiducial		criteria1	Fiducial	9		1899	1899	464	485	fiducial				485	464
0911_464_487	Fiducial		criteria1	Fiducial	9		1900	1900	464	487	fiducial				487	464
0911_464_489	Fiducial		criteria1	Fiducial	9		1901	1901	464	489	fiducial				489	464
0911_464_491	Fiducial		criteria1	Fiducial	9		1902	1902	464	491	fiducial				491	464
0911_464_493	Fiducial		criteria1	Fiducial	9		1903	1903	464	493	fiducial				493	464
0911_464_495	Fiducial		criteria1	Fiducial	9		1904	1904	464	495	fiducial				495	464
0911_464_497	Fiducial		criteria1	Fiducial	9		1905	1905	464	497	fiducial				497	464
0911_464_499	Fiducial		criteria1	Fiducial	9		1906	1906	464	499	fiducial				499	464
0911_464_501	Fiducial		criteria1	Fiducial	9		1907	1907	464	501	fiducial				501	464
0911_464_503	Fiducial		criteria1	Fiducial	9		1908	1908	464	503	fiducial				503	464
0911_464_505	Fiducial		criteria1	Fiducial	9		1909	1909	464	505	fiducial				505	464
0911_464_507	Fiducial		criteria1	Fiducial	9		1910	1910	464	507	fiducial				507	464
0911_464_509	Fiducial		criteria1	Fiducial	9		1911	1911	464	509	fiducial				509	464
0911_464_511	Fiducial		criteria1	Fiducial	9		1912	1912	464	511	fiducial				511	464
0911_464_513	Fiducial		criteria1	Fiducial	9		1913	1913	464	513	fiducial				513	464
0911_464_515	Fiducial		criteria1	Fiducial	9		1914	1914	464	515	fiducial				515	464
0911_464_517	Fiducial		criteria1	Fiducial	9		1915	1915	464	517	fiducial				517	464
0911_464_519	Fiducial		criteria1	Fiducial	9		1916	1916	464	519	fiducial				519	464
0911_464_521	Fiducial		criteria1	Fiducial	9		1917	1917	464	521	fiducial				521	464
0911_464_523	Fiducial		criteria1	Fiducial	9		1918	1918	464	523	fiducial				523	464
0911_464_525	Fiducial		criteria1	Fiducial	9		1919	1919	464	525	fiducial				525	464
0911_464_527	Fiducial		criteria1	Fiducial	9		1920	1920	464	527	fiducial				527	464
0911_464_529	Fiducial		criteria1	Fiducial	9		1921	1921	464	529	fiducial				529	464
0911_464_531	Fiducial		criteria1	Fiducial	9		1922	1922	464	531	fiducial				531	464
0911_464_533	Fiducial		criteria1	Fiducial	9		1923	1923	464	533	fiducial				533	464
0911_464_535	Fiducial		criteria1	Fiducial	9		1924	1924	464	535	fiducial				535	464
0911_464_537	Fiducial		criteria1	Fiducial	9		1925	1925	464	537	fiducial				537	464
0911_464_539	Fiducial		criteria1	Fiducial	9		1926	1926	464	539	fiducial				539	464
0911_464_541	Fiducial		criteria1	Fiducial	9		1927	1927	464	541	fiducial				541	464
0911_464_543	Fiducial		criteria1	Fiducial	9		1928	1928	464	543	fiducial				543	464
0911_464_545	Fiducial		criteria1	Fiducial	9		1929	1929	464	545	fiducial				545	464
0911_464_547	Fiducial		criteria1	Fiducial	9		1930	1930	464	547	fiducial				547	464
0911_464_549	Fiducial		criteria1	Fiducial	9		1931	1931	464	549	fiducial				549	464
0911_464_551	Fiducial		criteria1	Fiducial	9		1932	1932	464	551	fiducial				551	464
0911_464_553	Fiducial		criteria1	Fiducial	9		1933	1933	464	553	fiducial				553	464
0911_464_555	Fiducial		criteria1	Fiducial	9		1934	1934	464	555	fiducial				555	464
0911_464_557	Fiducial		criteria1	Fiducial	9		1935	1935	464	557	fiducial				557	464
0911_464_559	Fiducial		criteria1	Fiducial	9		1936	1936	464	559	fiducial				559	464
0911_464_561	Fiducial		criteria1	Fiducial	9		1937	1937	464	561	fiducial				561	464
0911_464_563	Fiducial		criteria1	Fiducial	9		1938	1938	464	563	fiducial				563	464
0911_464_565	Fiducial		criteria1	Fiducial	9		1939	1939	464	565	fiducial				565	464
0911_464_567	Fiducial		criteria1	Fiducial	9		1940	1940	464	567	fiducial				567	464
0911_464_569	Fiducial		criteria1	Fiducial	9		1941	1941	464	569	fiducial				569	464
0911_464_571	Fiducial		criteria1	Fiducial	9		1942	1942	464	571	fiducial				571	464
0911_464_573	Fiducial		criteria1	Fiducial	9		1943	1943	464	573	fiducial				573	464
0911_464_575	Fiducial		criteria1	Fiducial	9		1944	1944	464	575	fiducial				575	464
0911_464_577	Fiducial		criteria1	Fiducial	9		1945	1945	464	577	fiducial				577	464
0911_464_579	Fiducial		criteria1	Fiducial	9		1946	1946	464	579	fiducial				579	464
0911_464_581	Fiducial		criteria1	Fiducial	9		1947	1947	464	581	fiducial				581	464
0911_464_583	Fiducial		criteria1	Fiducial	9		1948	1948	464	583	fiducial				583	464
0911_464_585	Fiducial		criteria1	Fiducial	9		1949	1949	464	585	fiducial				585	464
0911_464_587	Fiducial		criteria1	Fiducial	9		1950	1950	464	587	fiducial				587	464
0911_464_589	Fiducial		criteria1	Fiducial	9		1951	1951	464	589	fiducial				589	464
0911_464_591	Fiducial		criteria1	Fiducial	9		1952	1952	464	591	fiducial				591	464
0911_464_593	Fiducial		criteria1	Fiducial	9		1953	1953	464	593	fiducial				593	464
0911_464_595	Fiducial		criteria1	Fiducial	9		1954	1954	464	595	fiducial				595	464
0911_464_597	Fiducial		criteria1	Fiducial	9		1955	1955	464	597	fiducial				597	464
0911_464_599	Fiducial		criteria1	Fiducial	9		1956	1956	464	599	fiducial				599	464
0911_464_601	Fiducial		criteria1	Fiducial	9		1957	1957	464	601	fiducial				601	464
0911_464_603	Fiducial		criteria1	Fiducial	9		1958	1958	464	603	fiducial				603	464
0911_464_605	Fiducial		criteria1	Fiducial	9		1959	1959	464	605	fiducial				605	464
0911_464_607	Fiducial		criteria1	Fiducial	9		1960	1960	464	607	fiducial				607	464
0911_464_609	Fiducial		criteria1	Fiducial	9		1961	1961	464	609	fiducial				609	464
0911_464_611	Fiducial		criteria1	Fiducial	9		1962	1962	464	611	fiducial				611	464
0911_464_613	Fiducial		criteria1	Fiducial	9		1963	1963	464	613	fiducial				613	464
0911_464_615	Fiducial		criteria1	Fiducial	9		1964	1964	464	615	fiducial				615	464
0911_464_617	Fiducial		criteria1	Fiducial	9		1965	1965	464	617	fiducial				617	464
0911_464_619	Fiducial		criteria1	Fiducial	9		1966	1966	464	619	fiducial				619	464
0911_464_621	Fiducial		criteria1	Fiducial	9		1967	1967	464	621	fiducial				621	464
0911_464_623	Fiducial		criteria1	Fiducial	9		1968	1968	464	623	fiducial				623	464
0911_464_625	Fiducial		criteria1	Fiducial	9		1969	1969	464	625	fiducial				625	464
0911_464_627	Fiducial		criteria1	Fiducial	9		1970	1970	464	627	fiducial				627	464
0911_464_629	Fiducial		criteria1	Fiducial	9		1971	1971	464	629	fiducial				629	464
0911_464_631	Fiducial		criteria1	Fiducial	9		1972	1972	464	631	fiducial				631	464
0911_464_633	Fiducial		criteria1	Fiducial	9		1973	1973	464	633	fiducial				633	464
0911_464_635	Fiducial		criteria1	Fiducial	9		1974	1974	464	635	fiducial				635	464
0911_464_637	Fiducial		criteria1	Fiducial	9		1975	1975	464	637	fiducial				637	464
0911_464_639	Fiducial		criteria1	Fiducial	9		1976	1976	464	639	fiducial				639	464
0911_464_641	Fiducial		criteria1	Fiducial	9		1977	1977	464	641	fiducial				641	464
0911_464_643	Fiducial		criteria1	Fiducial	9		1978	1978	464	643	fiducial				643	464
0911_464_645	Fiducial		criteria1	Fiducial	9		1979	1979	464	645	fiducial				645	464
0911_464_647	Fiducial		criteria1	Fiducial	9		1980	1980	464	647	fiducial				647	464
0911_464_649	Fiducial		criteria1	Fiducial	9		1981	1981	464	649	fiducial				649	464
0911_464_651	Fiducial		criteria1	Fiducial	9		1982	1982	464	651	fiducial				651	464
0911_464_653	Fiducial		criteria1	Fiducial	9		1983	1983	464	653	fiducial				653	464
0911_464_655	Fiducial		criteria1	Fiducial	9		1984	1984	464	655	fiducial				655	464
0911_464_657	Fiducial		criteria1	Fiducial	9		1985	1985	464	657	fiducial				657	464
0911_464_659	Fiducial		criteria1	Fiducial	9		1986	1986	464	659	fiducial				659	464
0911_464_661	Fiducial		criteria1	Fiducial	9		1987	1987	464	661	fiducial				661	464
0911_464_663	Fiducial		criteria1	Fiducial	9		1988	1988	464	663	fiducial				663	464
0911_464_665	Fiducial		criteria1	Fiducial	9		1989	1989	464	665	fiducial				665	464
0911_464_667	Fiducial		criteria1	Fiducial	9		1990	1990	464	667	fiducial				667	464
0911_464_669	Fiducial		criteria1	Fiducial	9		1991	1991	464	669	fiducial				669	464
0911_464_671	Fiducial		criteria1	Fiducial	9		1992	1992	464	671	fiducial				671	464
0911_464_673	Fiducial		criteria1	Fiducial	9		1993	1993	464	673	fiducial				673	464
0911_464_675	Fiducial		criteria1	Fiducial	9		1994	1994	464	675	fiducial				675	464
0911_464_677	Fiducial		criteria1	Fiducial	9		1995	1995	464	677	fiducial				677	464
0911_464_679	Fiducial		criteria1	Fiducial	9		1996	1996	464	679	fiducial				679	464
0911_464_681	Fiducial		criteria1	Fiducial	9		1997	1997	464	681	fiducial				681	464
0911_464_683	Fiducial		criteria1	Fiducial	9		1998	1998	464	683	fiducial				683	464
0911_464_685	Fiducial		criteria1	Fiducial	9		1999	1999	464	685	fiducial				685	464
[truncated: 227,363 more rows]
