# Supplementary material for: Sequence Preference and Initiator Promiscuity for De Novo DNA Synthesis by Terminal Deoxynucleotidyl Transferase
Source: ACS Synth Biol. 2021 Jun 22;10(7):1750–60. doi: 10.1021/acssynbio.1c00142 (PMC8291772; doi:10.1021/acssynbio.1c00142)
Supplement: Supplementary file 4 — sb1c00142_si_004.txt [file sb1c00142_si_004.txt]

PROBE_DESIGN_ID	CONTAINER	DESIGN_NOTE	SELECTION_CRITERIA	SEQ_ID	PROBE_SEQUENCE	MISMATCH	MATCH_INDEX	FEATURE_ID	ROW_NUM	COL_NUM	PROBE_CLASS	PROBE_ID	POSITION	DESIGN_ID	X	Y
0812_1_1	Fiducial		criteria1	Fiducial	TTTTTTTTTTTTTTTTT		1	1	1	1	fiducial				1	1
0812_3_1	Fiducial		criteria1	Fiducial	TTTTTTTTTTTTTTTTT		2	2	3	1	fiducial				1	3
0812_5_1	Fiducial		criteria1	Fiducial	TTTTTTTTTTTTTTTTT		3	3	5	1	fiducial				1	5
0812_7_1	Fiducial		criteria1	Fiducial	TTTTTTTTTTTTTTTTT		4	4	7	1	fiducial				1	7
0812_9_1	Fiducial		criteria1	Fiducial	TTTTTTTTTTTTTTTTT		5	5	9	1	fiducial				1	9
0812_11_1	Fiducial		criteria1	Fiducial	TTTTTTTTTTTTTTTTT		6	6	11	1	fiducial				1	11
0812_13_1	Fiducial		criteria1	Fiducial	TTTTTTTTTTTTTTTTT		7	7	13	1	fiducial				1	13
0812_15_1	Fiducial		criteria1	Fiducial	TTTTTTTTTTTTTTTTT		8	8	15	1	fiducial				1	15
0812_17_1	Fiducial		criteria1	Fiducial	TTTTTTTTTTTTTTTTT		9	9	17	1	fiducial				1	17
0812_19_1	Fiducial		criteria1	Fiducial	TTTTTTTTTTTTTTTTT		10	10	19	1	fiducial				1	19
0812_1_3	Fiducial		criteria1	Fiducial	TTTTTTTTTTTTTTTTT		11	11	1	3	fiducial				3	1
0812_1_5	Fiducial		criteria1	Fiducial	TTTTTTTTTTTTTTTTT		12	12	1	5	fiducial				5	1
0812_1_7	Fiducial		criteria1	Fiducial	TTTTTTTTTTTTTTTTT		13	13	1	7	fiducial				7	1
0812_1_9	Fiducial		criteria1	Fiducial	TTTTTTTTTTTTTTTTT		14	14	1	9	fiducial				9	1
0812_1_11	Fiducial		criteria1	Fiducial	TTTTTTTTTTTTTTTTT		15	15	1	11	fiducial				11	1
0812_1_13	Fiducial		criteria1	Fiducial	TTTTTTTTTTTTTTTTT		16	16	1	13	fiducial				13	1
0812_1_15	Fiducial		criteria1	Fiducial	TTTTTTTTTTTTTTTTT		17	17	1	15	fiducial				15	1
0812_1_17	Fiducial		criteria1	Fiducial	TTTTTTTTTTTTTTTTT		18	18	1	17	fiducial				17	1
0812_1_19	Fiducial		criteria1	Fiducial	TTTTTTTTTTTTTTTTT		19	19	1	19	fiducial				19	1
0812_1_1012	Fiducial		criteria1	Fiducial	TTTTTTTTTTTTTTTTT		20	20	1	1012	fiducial				1012	1
0812_1_1014	Fiducial		criteria1	Fiducial	TTTTTTTTTTTTTTTTT		21	21	1	1014	fiducial				1014	1
0812_1_1016	Fiducial		criteria1	Fiducial	TTTTTTTTTTTTTTTTT		22	22	1	1016	fiducial				1016	1
0812_1_1018	Fiducial		criteria1	Fiducial	TTTTTTTTTTTTTTTTT		23	23	1	1018	fiducial				1018	1
0812_1_1020	Fiducial		criteria1	Fiducial	TTTTTTTTTTTTTTTTT		24	24	1	1020	fiducial				1020	1
0812_1_1022	Fiducial		criteria1	Fiducial	TTTTTTTTTTTTTTTTT		25	25	1	1022	fiducial				1022	1
0812_1_1024	Fiducial		criteria1	Fiducial	TTTTTTTTTTTTTTTTT		26	26	1	1024	fiducial				1024	1
0812_3_1024	Fiducial		criteria1	Fiducial	TTTTTTTTTTTTTTTTT		27	27	3	1024	fiducial				1024	3
0812_5_1024	Fiducial		criteria1	Fiducial	TTTTTTTTTTTTTTTTT		28	28	5	1024	fiducial				1024	5
0812_7_1024	Fiducial		criteria1	Fiducial	TTTTTTTTTTTTTTTTT		29	29	7	1024	fiducial				1024	7
0812_9_1024	Fiducial		criteria1	Fiducial	TTTTTTTTTTTTTTTTT		30	30	9	1024	fiducial				1024	9
0812_11_1024	Fiducial		criteria1	Fiducial	TTTTTTTTTTTTTTTTT		31	31	11	1024	fiducial				1024	11
0812_13_1024	Fiducial		criteria1	Fiducial	TTTTTTTTTTTTTTTTT		32	32	13	1024	fiducial				1024	13
0812_756_1	Fiducial		criteria1	Fiducial	TTTTTTTTTTTTTTTTT		33	33	756	1	fiducial				1	756
0812_758_1	Fiducial		criteria1	Fiducial	TTTTTTTTTTTTTTTTT		34	34	758	1	fiducial				1	758
0812_760_1	Fiducial		criteria1	Fiducial	TTTTTTTTTTTTTTTTT		35	35	760	1	fiducial				1	760
0812_762_1	Fiducial		criteria1	Fiducial	TTTTTTTTTTTTTTTTT		36	36	762	1	fiducial				1	762
0812_764_1	Fiducial		criteria1	Fiducial	TTTTTTTTTTTTTTTTT		37	37	764	1	fiducial				1	764
0812_766_1	Fiducial		criteria1	Fiducial	TTTTTTTTTTTTTTTTT		38	38	766	1	fiducial				1	766
0812_768_1	Fiducial		criteria1	Fiducial	TTTTTTTTTTTTTTTTT		39	39	768	1	fiducial				1	768
0812_768_3	Fiducial		criteria1	Fiducial	TTTTTTTTTTTTTTTTT		40	40	768	3	fiducial				3	768
0812_768_5	Fiducial		criteria1	Fiducial	TTTTTTTTTTTTTTTTT		41	41	768	5	fiducial				5	768
0812_768_7	Fiducial		criteria1	Fiducial	TTTTTTTTTTTTTTTTT		42	42	768	7	fiducial				7	768
0812_768_9	Fiducial		criteria1	Fiducial	TTTTTTTTTTTTTTTTT		43	43	768	9	fiducial				9	768
0812_768_11	Fiducial		criteria1	Fiducial	TTTTTTTTTTTTTTTTT		44	44	768	11	fiducial				11	768
0812_768_13	Fiducial		criteria1	Fiducial	TTTTTTTTTTTTTTTTT		45	45	768	13	fiducial				13	768
0812_768_1012	Fiducial		criteria1	Fiducial	TTTTTTTTTTTTTTTTT		46	46	768	1012	fiducial				1012	768
0812_768_1014	Fiducial		criteria1	Fiducial	TTTTTTTTTTTTTTTTT		47	47	768	1014	fiducial				1014	768
0812_768_1016	Fiducial		criteria1	Fiducial	TTTTTTTTTTTTTTTTT		48	48	768	1016	fiducial				1016	768
0812_768_1018	Fiducial		criteria1	Fiducial	TTTTTTTTTTTTTTTTT		49	49	768	1018	fiducial				1018	768
0812_768_1020	Fiducial		criteria1	Fiducial	TTTTTTTTTTTTTTTTT		50	50	768	1020	fiducial				1020	768
0812_768_1022	Fiducial		criteria1	Fiducial	TTTTTTTTTTTTTTTTT		51	51	768	1022	fiducial				1022	768
0812_756_1024	Fiducial		criteria1	Fiducial	TTTTTTTTTTTTTTTTT		52	52	756	1024	fiducial				1024	756
0812_758_1024	Fiducial		criteria1	Fiducial	TTTTTTTTTTTTTTTTT		53	53	758	1024	fiducial				1024	758
0812_760_1024	Fiducial		criteria1	Fiducial	TTTTTTTTTTTTTTTTT		54	54	760	1024	fiducial				1024	760
0812_762_1024	Fiducial		criteria1	Fiducial	TTTTTTTTTTTTTTTTT		55	55	762	1024	fiducial				1024	762
0812_764_1024	Fiducial		criteria1	Fiducial	TTTTTTTTTTTTTTTTT		56	56	764	1024	fiducial				1024	764
0812_766_1024	Fiducial		criteria1	Fiducial	TTTTTTTTTTTTTTTTT		57	57	766	1024	fiducial				1024	766
0812_768_1024	Fiducial		criteria1	Fiducial	TTTTTTTTTTTTTTTTT		58	58	768	1024	fiducial				1024	768
0812_49_879	Synthesis_Area			HEG	S		59	59	49	879					879	49
0812_50_879	Synthesis_Area			HEG	S		59	59	50	879					879	50
0812_51_879	Synthesis_Area			HEG	S		59	59	51	879					879	51
0812_49_880	Synthesis_Area			HEG	S		59	59	49	880					880	49
0812_50_880	Synthesis_Area			HEG	S		59	59	50	880					880	50
0812_51_880	Synthesis_Area			HEG	S		59	59	51	880					880	51
0812_49_881	Synthesis_Area			HEG	S		59	59	49	881					881	49
0812_50_881	Synthesis_Area			HEG	S		59	59	50	881					881	50
0812_51_881	Synthesis_Area			HEG	S		59	59	51	881					881	51
0812_599_274	Synthesis_Area			HEG_cap	S		60	60	599	274					274	599
0812_600_274	Synthesis_Area			HEG_cap	S		60	60	600	274					274	600
0812_601_274	Synthesis_Area			HEG_cap	S		60	60	601	274					274	601
0812_599_275	Synthesis_Area			HEG_cap	S		60	60	599	275					275	599
0812_600_275	Synthesis_Area			HEG_cap	S		60	60	600	275					275	600
0812_601_275	Synthesis_Area			HEG_cap	S		60	60	601	275					275	601
0812_599_276	Synthesis_Area			HEG_cap	S		60	60	599	276					276	599
0812_600_276	Synthesis_Area			HEG_cap	S		60	60	600	276					276	600
0812_601_276	Synthesis_Area			HEG_cap	S		60	60	601	276					276	601
0812_699_484	Synthesis_Area			HEG02	S		61	61	699	484					484	699
0812_700_484	Synthesis_Area			HEG02	S		61	61	700	484					484	700
0812_701_484	Synthesis_Area			HEG02	S		61	61	701	484					484	701
0812_699_485	Synthesis_Area			HEG02	S		61	61	699	485					485	699
0812_700_485	Synthesis_Area			HEG02	S		61	61	700	485					485	700
0812_701_485	Synthesis_Area			HEG02	S		61	61	701	485					485	701
0812_699_486	Synthesis_Area			HEG02	S		61	61	699	486					486	699
0812_700_486	Synthesis_Area			HEG02	S		61	61	700	486					486	700
0812_701_486	Synthesis_Area			HEG02	S		61	61	701	486					486	701
0812_479_679	Synthesis_Area			HEG02_cap	S		62	62	479	679					679	479
0812_480_679	Synthesis_Area			HEG02_cap	S		62	62	480	679					679	480
0812_481_679	Synthesis_Area			HEG02_cap	S		62	62	481	679					679	481
0812_479_680	Synthesis_Area			HEG02_cap	S		62	62	479	680					680	479
0812_480_680	Synthesis_Area			HEG02_cap	S		62	62	480	680					680	480
0812_481_680	Synthesis_Area			HEG02_cap	S		62	62	481	680					680	481
0812_479_681	Synthesis_Area			HEG02_cap	S		62	62	479	681					681	479
0812_480_681	Synthesis_Area			HEG02_cap	S		62	62	480	681					681	480
0812_481_681	Synthesis_Area			HEG02_cap	S		62	62	481	681					681	481
0812_19_649	Synthesis_Area			QC25	CTGGTCCCACCAAGTACTACTACTG		63	63	19	649					649	19
0812_20_649	Synthesis_Area			QC25	CTGGTCCCACCAAGTACTACTACTG		63	63	20	649					649	20
0812_21_649	Synthesis_Area			QC25	CTGGTCCCACCAAGTACTACTACTG		63	63	21	649					649	21
0812_19_650	Synthesis_Area			QC25	CTGGTCCCACCAAGTACTACTACTG		63	63	19	650					650	19
0812_20_650	Synthesis_Area			QC25	CTGGTCCCACCAAGTACTACTACTG		63	63	20	650					650	20
0812_21_650	Synthesis_Area			QC25	CTGGTCCCACCAAGTACTACTACTG		63	63	21	650					650	21
0812_19_651	Synthesis_Area			QC25	CTGGTCCCACCAAGTACTACTACTG		63	63	19	651					651	19
0812_20_651	Synthesis_Area			QC25	CTGGTCCCACCAAGTACTACTACTG		63	63	20	651					651	20
0812_21_651	Synthesis_Area			QC25	CTGGTCCCACCAAGTACTACTACTG		63	63	21	651					651	21
0812_629_454	Synthesis_Area			QC25_cap	CTGGTCCCACCAAGTACTACTACTG		64	64	629	454					454	629
0812_630_454	Synthesis_Area			QC25_cap	CTGGTCCCACCAAGTACTACTACTG		64	64	630	454					454	630
0812_631_454	Synthesis_Area			QC25_cap	CTGGTCCCACCAAGTACTACTACTG		64	64	631	454					454	631
0812_629_455	Synthesis_Area			QC25_cap	CTGGTCCCACCAAGTACTACTACTG		64	64	629	455					455	629
0812_630_455	Synthesis_Area			QC25_cap	CTGGTCCCACCAAGTACTACTACTG		64	64	630	455					455	630
0812_631_455	Synthesis_Area			QC25_cap	CTGGTCCCACCAAGTACTACTACTG		64	64	631	455					455	631
0812_629_456	Synthesis_Area			QC25_cap	CTGGTCCCACCAAGTACTACTACTG		64	64	629	456					456	629
0812_630_456	Synthesis_Area			QC25_cap	CTGGTCCCACCAAGTACTACTACTG		64	64	630	456					456	630
0812_631_456	Synthesis_Area			QC25_cap	CTGGTCCCACCAAGTACTACTACTG		64	64	631	456					456	631
0812_254_409	Synthesis_Area			halfQC	AGTACTACTACTG		65	65	254	409					409	254
0812_255_409	Synthesis_Area			halfQC	AGTACTACTACTG		65	65	255	409					409	255
0812_256_409	Synthesis_Area			halfQC	AGTACTACTACTG		65	65	256	409					409	256
0812_254_410	Synthesis_Area			halfQC	AGTACTACTACTG		65	65	254	410					410	254
0812_255_410	Synthesis_Area			halfQC	AGTACTACTACTG		65	65	255	410					410	255
0812_256_410	Synthesis_Area			halfQC	AGTACTACTACTG		65	65	256	410					410	256
0812_254_411	Synthesis_Area			halfQC	AGTACTACTACTG		65	65	254	411					411	254
0812_255_411	Synthesis_Area			halfQC	AGTACTACTACTG		65	65	255	411					411	255
0812_256_411	Synthesis_Area			halfQC	AGTACTACTACTG		65	65	256	411					411	256
0812_649_119	Synthesis_Area			halfQC_cap	AGTACTACTACTG		66	66	649	119					119	649
0812_650_119	Synthesis_Area			halfQC_cap	AGTACTACTACTG		66	66	650	119					119	650
0812_651_119	Synthesis_Area			halfQC_cap	AGTACTACTACTG		66	66	651	119					119	651
0812_649_120	Synthesis_Area			halfQC_cap	AGTACTACTACTG		66	66	649	120					120	649
0812_650_120	Synthesis_Area			halfQC_cap	AGTACTACTACTG		66	66	650	120					120	650
0812_651_120	Synthesis_Area			halfQC_cap	AGTACTACTACTG		66	66	651	120					120	651
0812_649_121	Synthesis_Area			halfQC_cap	AGTACTACTACTG		66	66	649	121					121	649
0812_650_121	Synthesis_Area			halfQC_cap	AGTACTACTACTG		66	66	650	121					121	650
0812_651_121	Synthesis_Area			halfQC_cap	AGTACTACTACTG		66	66	651	121					121	651
0812_759_274	Synthesis_Area			5mer_AAAAA	AAAAA		67	67	759	274					274	759
0812_760_274	Synthesis_Area			5mer_AAAAA	AAAAA		67	67	760	274					274	760
0812_761_274	Synthesis_Area			5mer_AAAAA	AAAAA		67	67	761	274					274	761
0812_759_275	Synthesis_Area			5mer_AAAAA	AAAAA		67	67	759	275					275	759
0812_760_275	Synthesis_Area			5mer_AAAAA	AAAAA		67	67	760	275					275	760
0812_761_275	Synthesis_Area			5mer_AAAAA	AAAAA		67	67	761	275					275	761
0812_759_276	Synthesis_Area			5mer_AAAAA	AAAAA		67	67	759	276					276	759
0812_760_276	Synthesis_Area			5mer_AAAAA	AAAAA		67	67	760	276					276	760
0812_761_276	Synthesis_Area			5mer_AAAAA	AAAAA		67	67	761	276					276	761
0812_384_194	Synthesis_Area			5mer_AAAAC	AAAAC		68	68	384	194					194	384
0812_385_194	Synthesis_Area			5mer_AAAAC	AAAAC		68	68	385	194					194	385
0812_386_194	Synthesis_Area			5mer_AAAAC	AAAAC		68	68	386	194					194	386
0812_384_195	Synthesis_Area			5mer_AAAAC	AAAAC		68	68	384	195					195	384
0812_385_195	Synthesis_Area			5mer_AAAAC	AAAAC		68	68	385	195					195	385
0812_386_195	Synthesis_Area			5mer_AAAAC	AAAAC		68	68	386	195					195	386
0812_384_196	Synthesis_Area			5mer_AAAAC	AAAAC		68	68	384	196					196	384
0812_385_196	Synthesis_Area			5mer_AAAAC	AAAAC		68	68	385	196					196	385
0812_386_196	Synthesis_Area			5mer_AAAAC	AAAAC		68	68	386	196					196	386
0812_324_524	Synthesis_Area			5mer_AAAAG	AAAAG		69	69	324	524					524	324
0812_325_524	Synthesis_Area			5mer_AAAAG	AAAAG		69	69	325	524					524	325
0812_326_524	Synthesis_Area			5mer_AAAAG	AAAAG		69	69	326	524					524	326
0812_324_525	Synthesis_Area			5mer_AAAAG	AAAAG		69	69	324	525					525	324
0812_325_525	Synthesis_Area			5mer_AAAAG	AAAAG		69	69	325	525					525	325
0812_326_525	Synthesis_Area			5mer_AAAAG	AAAAG		69	69	326	525					525	326
0812_324_526	Synthesis_Area			5mer_AAAAG	AAAAG		69	69	324	526					526	324
0812_325_526	Synthesis_Area			5mer_AAAAG	AAAAG		69	69	325	526					526	325
0812_326_526	Synthesis_Area			5mer_AAAAG	AAAAG		69	69	326	526					526	326
0812_389_854	Synthesis_Area			5mer_AAAAT	AAAAT		70	70	389	854					854	389
0812_390_854	Synthesis_Area			5mer_AAAAT	AAAAT		70	70	390	854					854	390
0812_391_854	Synthesis_Area			5mer_AAAAT	AAAAT		70	70	391	854					854	391
0812_389_855	Synthesis_Area			5mer_AAAAT	AAAAT		70	70	389	855					855	389
0812_390_855	Synthesis_Area			5mer_AAAAT	AAAAT		70	70	390	855					855	390
0812_391_855	Synthesis_Area			5mer_AAAAT	AAAAT		70	70	391	855					855	391
0812_389_856	Synthesis_Area			5mer_AAAAT	AAAAT		70	70	389	856					856	389
0812_390_856	Synthesis_Area			5mer_AAAAT	AAAAT		70	70	390	856					856	390
0812_391_856	Synthesis_Area			5mer_AAAAT	AAAAT		70	70	391	856					856	391
0812_574_874	Synthesis_Area			5mer_AAACA	AAACA		71	71	574	874					874	574
0812_575_874	Synthesis_Area			5mer_AAACA	AAACA		71	71	575	874					874	575
0812_576_874	Synthesis_Area			5mer_AAACA	AAACA		71	71	576	874					874	576
0812_574_875	Synthesis_Area			5mer_AAACA	AAACA		71	71	574	875					875	574
0812_575_875	Synthesis_Area			5mer_AAACA	AAACA		71	71	575	875					875	575
0812_576_875	Synthesis_Area			5mer_AAACA	AAACA		71	71	576	875					875	576
0812_574_876	Synthesis_Area			5mer_AAACA	AAACA		71	71	574	876					876	574
0812_575_876	Synthesis_Area			5mer_AAACA	AAACA		71	71	575	876					876	575
0812_576_876	Synthesis_Area			5mer_AAACA	AAACA		71	71	576	876					876	576
0812_339_484	Synthesis_Area			5mer_AAACC	AAACC		72	72	339	484					484	339
0812_340_484	Synthesis_Area			5mer_AAACC	AAACC		72	72	340	484					484	340
0812_341_484	Synthesis_Area			5mer_AAACC	AAACC		72	72	341	484					484	341
0812_339_485	Synthesis_Area			5mer_AAACC	AAACC		72	72	339	485					485	339
0812_340_485	Synthesis_Area			5mer_AAACC	AAACC		72	72	340	485					485	340
0812_341_485	Synthesis_Area			5mer_AAACC	AAACC		72	72	341	485					485	341
0812_339_486	Synthesis_Area			5mer_AAACC	AAACC		72	72	339	486					486	339
0812_340_486	Synthesis_Area			5mer_AAACC	AAACC		72	72	340	486					486	340
0812_341_486	Synthesis_Area			5mer_AAACC	AAACC		72	72	341	486					486	341
0812_514_294	Synthesis_Area			5mer_AAACG	AAACG		73	73	514	294					294	514
0812_515_294	Synthesis_Area			5mer_AAACG	AAACG		73	73	515	294					294	515
0812_516_294	Synthesis_Area			5mer_AAACG	AAACG		73	73	516	294					294	516
0812_514_295	Synthesis_Area			5mer_AAACG	AAACG		73	73	514	295					295	514
0812_515_295	Synthesis_Area			5mer_AAACG	AAACG		73	73	515	295					295	515
0812_516_295	Synthesis_Area			5mer_AAACG	AAACG		73	73	516	295					295	516
0812_514_296	Synthesis_Area			5mer_AAACG	AAACG		73	73	514	296					296	514
0812_515_296	Synthesis_Area			5mer_AAACG	AAACG		73	73	515	296					296	515
0812_516_296	Synthesis_Area			5mer_AAACG	AAACG		73	73	516	296					296	516
0812_44_24	Synthesis_Area			5mer_AAACT	AAACT		74	74	44	24					24	44
0812_45_24	Synthesis_Area			5mer_AAACT	AAACT		74	74	45	24					24	45
0812_46_24	Synthesis_Area			5mer_AAACT	AAACT		74	74	46	24					24	46
0812_44_25	Synthesis_Area			5mer_AAACT	AAACT		74	74	44	25					25	44
0812_45_25	Synthesis_Area			5mer_AAACT	AAACT		74	74	45	25					25	45
0812_46_25	Synthesis_Area			5mer_AAACT	AAACT		74	74	46	25					25	46
0812_44_26	Synthesis_Area			5mer_AAACT	AAACT		74	74	44	26					26	44
0812_45_26	Synthesis_Area			5mer_AAACT	AAACT		74	74	45	26					26	45
0812_46_26	Synthesis_Area			5mer_AAACT	AAACT		74	74	46	26					26	46
0812_409_259	Synthesis_Area			5mer_AAAGA	AAAGA		75	75	409	259					259	409
0812_410_259	Synthesis_Area			5mer_AAAGA	AAAGA		75	75	410	259					259	410
0812_411_259	Synthesis_Area			5mer_AAAGA	AAAGA		75	75	411	259					259	411
0812_409_260	Synthesis_Area			5mer_AAAGA	AAAGA		75	75	409	260					260	409
0812_410_260	Synthesis_Area			5mer_AAAGA	AAAGA		75	75	410	260					260	410
0812_411_260	Synthesis_Area			5mer_AAAGA	AAAGA		75	75	411	260					260	411
0812_409_261	Synthesis_Area			5mer_AAAGA	AAAGA		75	75	409	261					261	409
0812_410_261	Synthesis_Area			5mer_AAAGA	AAAGA		75	75	410	261					261	410
0812_411_261	Synthesis_Area			5mer_AAAGA	AAAGA		75	75	411	261					261	411
0812_504_79	Synthesis_Area			5mer_AAAGC	AAAGC		76	76	504	79					79	504
0812_505_79	Synthesis_Area			5mer_AAAGC	AAAGC		76	76	505	79					79	505
0812_506_79	Synthesis_Area			5mer_AAAGC	AAAGC		76	76	506	79					79	506
0812_504_80	Synthesis_Area			5mer_AAAGC	AAAGC		76	76	504	80					80	504
0812_505_80	Synthesis_Area			5mer_AAAGC	AAAGC		76	76	505	80					80	505
0812_506_80	Synthesis_Area			5mer_AAAGC	AAAGC		76	76	506	80					80	506
0812_504_81	Synthesis_Area			5mer_AAAGC	AAAGC		76	76	504	81					81	504
0812_505_81	Synthesis_Area			5mer_AAAGC	AAAGC		76	76	505	81					81	505
0812_506_81	Synthesis_Area			5mer_AAAGC	AAAGC		76	76	506	81					81	506
0812_529_349	Synthesis_Area			5mer_AAAGG	AAAGG		77	77	529	349					349	529
0812_530_349	Synthesis_Area			5mer_AAAGG	AAAGG		77	77	530	349					349	530
0812_531_349	Synthesis_Area			5mer_AAAGG	AAAGG		77	77	531	349					349	531
0812_529_350	Synthesis_Area			5mer_AAAGG	AAAGG		77	77	529	350					350	529
0812_530_350	Synthesis_Area			5mer_AAAGG	AAAGG		77	77	530	350					350	530
0812_531_350	Synthesis_Area			5mer_AAAGG	AAAGG		77	77	531	350					350	531
0812_529_351	Synthesis_Area			5mer_AAAGG	AAAGG		77	77	529	351					351	529
0812_530_351	Synthesis_Area			5mer_AAAGG	AAAGG		77	77	530	351					351	530
0812_531_351	Synthesis_Area			5mer_AAAGG	AAAGG		77	77	531	351					351	531
0812_624_959	Synthesis_Area			5mer_AAAGT	AAAGT		78	78	624	959					959	624
0812_625_959	Synthesis_Area			5mer_AAAGT	AAAGT		78	78	625	959					959	625
0812_626_959	Synthesis_Area			5mer_AAAGT	AAAGT		78	78	626	959					959	626
0812_624_960	Synthesis_Area			5mer_AAAGT	AAAGT		78	78	624	960					960	624
0812_625_960	Synthesis_Area			5mer_AAAGT	AAAGT		78	78	625	960					960	625
0812_626_960	Synthesis_Area			5mer_AAAGT	AAAGT		78	78	626	960					960	626
0812_624_961	Synthesis_Area			5mer_AAAGT	AAAGT		78	78	624	961					961	624
0812_625_961	Synthesis_Area			5mer_AAAGT	AAAGT		78	78	625	961					961	625
0812_626_961	Synthesis_Area			5mer_AAAGT	AAAGT		78	78	626	961					961	626
0812_279_589	Synthesis_Area			5mer_AAATA	AAATA		79	79	279	589					589	279
0812_280_589	Synthesis_Area			5mer_AAATA	AAATA		79	79	280	589					589	280
0812_281_589	Synthesis_Area			5mer_AAATA	AAATA		79	79	281	589					589	281
0812_279_590	Synthesis_Area			5mer_AAATA	AAATA		79	79	279	590					590	279
0812_280_590	Synthesis_Area			5mer_AAATA	AAATA		79	79	280	590					590	280
0812_281_590	Synthesis_Area			5mer_AAATA	AAATA		79	79	281	590					590	281
0812_279_591	Synthesis_Area			5mer_AAATA	AAATA		79	79	279	591					591	279
0812_280_591	Synthesis_Area			5mer_AAATA	AAATA		79	79	280	591					591	280
0812_281_591	Synthesis_Area			5mer_AAATA	AAATA		79	79	281	591					591	281
0812_79_479	Synthesis_Area			5mer_AAATC	AAATC		80	80	79	479					479	79
0812_80_479	Synthesis_Area			5mer_AAATC	AAATC		80	80	80	479					479	80
0812_81_479	Synthesis_Area			5mer_AAATC	AAATC		80	80	81	479					479	81
0812_79_480	Synthesis_Area			5mer_AAATC	AAATC		80	80	79	480					480	79
0812_80_480	Synthesis_Area			5mer_AAATC	AAATC		80	80	80	480					480	80
0812_81_480	Synthesis_Area			5mer_AAATC	AAATC		80	80	81	480					480	81
0812_79_481	Synthesis_Area			5mer_AAATC	AAATC		80	80	79	481					481	79
0812_80_481	Synthesis_Area			5mer_AAATC	AAATC		80	80	80	481					481	80
0812_81_481	Synthesis_Area			5mer_AAATC	AAATC		80	80	81	481					481	81
0812_559_204	Synthesis_Area			5mer_AAATG	AAATG		81	81	559	204					204	559
0812_560_204	Synthesis_Area			5mer_AAATG	AAATG		81	81	560	204					204	560
0812_561_204	Synthesis_Area			5mer_AAATG	AAATG		81	81	561	204					204	561
0812_559_205	Synthesis_Area			5mer_AAATG	AAATG		81	81	559	205					205	559
0812_560_205	Synthesis_Area			5mer_AAATG	AAATG		81	81	560	205					205	560
0812_561_205	Synthesis_Area			5mer_AAATG	AAATG		81	81	561	205					205	561
0812_559_206	Synthesis_Area			5mer_AAATG	AAATG		81	81	559	206					206	559
0812_560_206	Synthesis_Area			5mer_AAATG	AAATG		81	81	560	206					206	560
0812_561_206	Synthesis_Area			5mer_AAATG	AAATG		81	81	561	206					206	561
0812_109_109	Synthesis_Area			5mer_AAATT	AAATT		82	82	109	109					109	109
0812_110_109	Synthesis_Area			5mer_AAATT	AAATT		82	82	110	109					109	110
0812_111_109	Synthesis_Area			5mer_AAATT	AAATT		82	82	111	109					109	111
0812_109_110	Synthesis_Area			5mer_AAATT	AAATT		82	82	109	110					110	109
0812_110_110	Synthesis_Area			5mer_AAATT	AAATT		82	82	110	110					110	110
0812_111_110	Synthesis_Area			5mer_AAATT	AAATT		82	82	111	110					110	111
0812_109_111	Synthesis_Area			5mer_AAATT	AAATT		82	82	109	111					111	109
0812_110_111	Synthesis_Area			5mer_AAATT	AAATT		82	82	110	111					111	110
0812_111_111	Synthesis_Area			5mer_AAATT	AAATT		82	82	111	111					111	111
0812_39_689	Synthesis_Area			5mer_AACAA	AACAA		83	83	39	689					689	39
0812_40_689	Synthesis_Area			5mer_AACAA	AACAA		83	83	40	689					689	40
0812_41_689	Synthesis_Area			5mer_AACAA	AACAA		83	83	41	689					689	41
0812_39_690	Synthesis_Area			5mer_AACAA	AACAA		83	83	39	690					690	39
0812_40_690	Synthesis_Area			5mer_AACAA	AACAA		83	83	40	690					690	40
0812_41_690	Synthesis_Area			5mer_AACAA	AACAA		83	83	41	690					690	41
0812_39_691	Synthesis_Area			5mer_AACAA	AACAA		83	83	39	691					691	39
0812_40_691	Synthesis_Area			5mer_AACAA	AACAA		83	83	40	691					691	40
0812_41_691	Synthesis_Area			5mer_AACAA	AACAA		83	83	41	691					691	41
0812_29_299	Synthesis_Area			5mer_AACAC	AACAC		84	84	29	299					299	29
0812_30_299	Synthesis_Area			5mer_AACAC	AACAC		84	84	30	299					299	30
0812_31_299	Synthesis_Area			5mer_AACAC	AACAC		84	84	31	299					299	31
0812_29_300	Synthesis_Area			5mer_AACAC	AACAC		84	84	29	300					300	29
0812_30_300	Synthesis_Area			5mer_AACAC	AACAC		84	84	30	300					300	30
0812_31_300	Synthesis_Area			5mer_AACAC	AACAC		84	84	31	300					300	31
0812_29_301	Synthesis_Area			5mer_AACAC	AACAC		84	84	29	301					301	29
0812_30_301	Synthesis_Area			5mer_AACAC	AACAC		84	84	30	301					301	30
0812_31_301	Synthesis_Area			5mer_AACAC	AACAC		84	84	31	301					301	31
0812_649_129	Synthesis_Area			5mer_AACAG	AACAG		85	85	649	129					129	649
0812_650_129	Synthesis_Area			5mer_AACAG	AACAG		85	85	650	129					129	650
0812_651_129	Synthesis_Area			5mer_AACAG	AACAG		85	85	651	129					129	651
0812_649_130	Synthesis_Area			5mer_AACAG	AACAG		85	85	649	130					130	649
0812_650_130	Synthesis_Area			5mer_AACAG	AACAG		85	85	650	130					130	650
0812_651_130	Synthesis_Area			5mer_AACAG	AACAG		85	85	651	130					130	651
0812_649_131	Synthesis_Area			5mer_AACAG	AACAG		85	85	649	131					131	649
0812_650_131	Synthesis_Area			5mer_AACAG	AACAG		85	85	650	131					131	650
0812_651_131	Synthesis_Area			5mer_AACAG	AACAG		85	85	651	131					131	651
0812_84_534	Synthesis_Area			5mer_AACAT	AACAT		86	86	84	534					534	84
0812_85_534	Synthesis_Area			5mer_AACAT	AACAT		86	86	85	534					534	85
0812_86_534	Synthesis_Area			5mer_AACAT	AACAT		86	86	86	534					534	86
0812_84_535	Synthesis_Area			5mer_AACAT	AACAT		86	86	84	535					535	84
0812_85_535	Synthesis_Area			5mer_AACAT	AACAT		86	86	85	535					535	85
0812_86_535	Synthesis_Area			5mer_AACAT	AACAT		86	86	86	535					535	86
0812_84_536	Synthesis_Area			5mer_AACAT	AACAT		86	86	84	536					536	84
0812_85_536	Synthesis_Area			5mer_AACAT	AACAT		86	86	85	536					536	85
0812_86_536	Synthesis_Area			5mer_AACAT	AACAT		86	86	86	536					536	86
0812_19_754	Synthesis_Area			5mer_AACCA	AACCA		87	87	19	754					754	19
0812_20_754	Synthesis_Area			5mer_AACCA	AACCA		87	87	20	754					754	20
0812_21_754	Synthesis_Area			5mer_AACCA	AACCA		87	87	21	754					754	21
0812_19_755	Synthesis_Area			5mer_AACCA	AACCA		87	87	19	755					755	19
0812_20_755	Synthesis_Area			5mer_AACCA	AACCA		87	87	20	755					755	20
0812_21_755	Synthesis_Area			5mer_AACCA	AACCA		87	87	21	755					755	21
0812_19_756	Synthesis_Area			5mer_AACCA	AACCA		87	87	19	756					756	19
0812_20_756	Synthesis_Area			5mer_AACCA	AACCA		87	87	20	756					756	20
0812_21_756	Synthesis_Area			5mer_AACCA	AACCA		87	87	21	756					756	21
0812_94_59	Synthesis_Area			5mer_AACCC	AACCC		88	88	94	59					59	94
0812_95_59	Synthesis_Area			5mer_AACCC	AACCC		88	88	95	59					59	95
0812_96_59	Synthesis_Area			5mer_AACCC	AACCC		88	88	96	59					59	96
0812_94_60	Synthesis_Area			5mer_AACCC	AACCC		88	88	94	60					60	94
0812_95_60	Synthesis_Area			5mer_AACCC	AACCC		88	88	95	60					60	95
0812_96_60	Synthesis_Area			5mer_AACCC	AACCC		88	88	96	60					60	96
0812_94_61	Synthesis_Area			5mer_AACCC	AACCC		88	88	94	61					61	94
0812_95_61	Synthesis_Area			5mer_AACCC	AACCC		88	88	95	61					61	95
0812_96_61	Synthesis_Area			5mer_AACCC	AACCC		88	88	96	61					61	96
0812_604_89	Synthesis_Area			5mer_AACCG	AACCG		89	89	604	89					89	604
0812_605_89	Synthesis_Area			5mer_AACCG	AACCG		89	89	605	89					89	605
0812_606_89	Synthesis_Area			5mer_AACCG	AACCG		89	89	606	89					89	606
0812_604_90	Synthesis_Area			5mer_AACCG	AACCG		89	89	604	90					90	604
0812_605_90	Synthesis_Area			5mer_AACCG	AACCG		89	89	605	90					90	605
0812_606_90	Synthesis_Area			5mer_AACCG	AACCG		89	89	606	90					90	606
0812_604_91	Synthesis_Area			5mer_AACCG	AACCG		89	89	604	91					91	604
0812_605_91	Synthesis_Area			5mer_AACCG	AACCG		89	89	605	91					91	605
0812_606_91	Synthesis_Area			5mer_AACCG	AACCG		89	89	606	91					91	606
0812_749_354	Synthesis_Area			5mer_AACCT	AACCT		90	90	749	354					354	749
0812_750_354	Synthesis_Area			5mer_AACCT	AACCT		90	90	750	354					354	750
0812_751_354	Synthesis_Area			5mer_AACCT	AACCT		90	90	751	354					354	751
0812_749_355	Synthesis_Area			5mer_AACCT	AACCT		90	90	749	355					355	749
0812_750_355	Synthesis_Area			5mer_AACCT	AACCT		90	90	750	355					355	750
0812_751_355	Synthesis_Area			5mer_AACCT	AACCT		90	90	751	355					355	751
0812_749_356	Synthesis_Area			5mer_AACCT	AACCT		90	90	749	356					356	749
0812_750_356	Synthesis_Area			5mer_AACCT	AACCT		90	90	750	356					356	750
0812_751_356	Synthesis_Area			5mer_AACCT	AACCT		90	90	751	356					356	751
0812_444_859	Synthesis_Area			5mer_AACGA	AACGA		91	91	444	859					859	444
0812_445_859	Synthesis_Area			5mer_AACGA	AACGA		91	91	445	859					859	445
0812_446_859	Synthesis_Area			5mer_AACGA	AACGA		91	91	446	859					859	446
0812_444_860	Synthesis_Area			5mer_AACGA	AACGA		91	91	444	860					860	444
0812_445_860	Synthesis_Area			5mer_AACGA	AACGA		91	91	445	860					860	445
0812_446_860	Synthesis_Area			5mer_AACGA	AACGA		91	91	446	860					860	446
0812_444_861	Synthesis_Area			5mer_AACGA	AACGA		91	91	444	861					861	444
0812_445_861	Synthesis_Area			5mer_AACGA	AACGA		91	91	445	861					861	445
0812_446_861	Synthesis_Area			5mer_AACGA	AACGA		91	91	446	861					861	446
0812_114_104	Synthesis_Area			5mer_AACGC	AACGC		92	92	114	104					104	114
0812_115_104	Synthesis_Area			5mer_AACGC	AACGC		92	92	115	104					104	115
0812_116_104	Synthesis_Area			5mer_AACGC	AACGC		92	92	116	104					104	116
0812_114_105	Synthesis_Area			5mer_AACGC	AACGC		92	92	114	105					105	114
0812_115_105	Synthesis_Area			5mer_AACGC	AACGC		92	92	115	105					105	115
0812_116_105	Synthesis_Area			5mer_AACGC	AACGC		92	92	116	105					105	116
0812_114_106	Synthesis_Area			5mer_AACGC	AACGC		92	92	114	106					106	114
0812_115_106	Synthesis_Area			5mer_AACGC	AACGC		92	92	115	106					106	115
0812_116_106	Synthesis_Area			5mer_AACGC	AACGC		92	92	116	106					106	116
0812_159_574	Synthesis_Area			5mer_AACGG	AACGG		93	93	159	574					574	159
0812_160_574	Synthesis_Area			5mer_AACGG	AACGG		93	93	160	574					574	160
0812_161_574	Synthesis_Area			5mer_AACGG	AACGG		93	93	161	574					574	161
0812_159_575	Synthesis_Area			5mer_AACGG	AACGG		93	93	159	575					575	159
0812_160_575	Synthesis_Area			5mer_AACGG	AACGG		93	93	160	575					575	160
0812_161_575	Synthesis_Area			5mer_AACGG	AACGG		93	93	161	575					575	161
0812_159_576	Synthesis_Area			5mer_AACGG	AACGG		93	93	159	576					576	159
0812_160_576	Synthesis_Area			5mer_AACGG	AACGG		93	93	160	576					576	160
0812_161_576	Synthesis_Area			5mer_AACGG	AACGG		93	93	161	576					576	161
0812_449_719	Synthesis_Area			5mer_AACGT	AACGT		94	94	449	719					719	449
0812_450_719	Synthesis_Area			5mer_AACGT	AACGT		94	94	450	719					719	450
0812_451_719	Synthesis_Area			5mer_AACGT	AACGT		94	94	451	719					719	451
0812_449_720	Synthesis_Area			5mer_AACGT	AACGT		94	94	449	720					720	449
0812_450_720	Synthesis_Area			5mer_AACGT	AACGT		94	94	450	720					720	450
0812_451_720	Synthesis_Area			5mer_AACGT	AACGT		94	94	451	720					720	451
0812_449_721	Synthesis_Area			5mer_AACGT	AACGT		94	94	449	721					721	449
0812_450_721	Synthesis_Area			5mer_AACGT	AACGT		94	94	450	721					721	450
0812_451_721	Synthesis_Area			5mer_AACGT	AACGT		94	94	451	721					721	451
0812_19_324	Synthesis_Area			5mer_AACTA	AACTA		95	95	19	324					324	19
0812_20_324	Synthesis_Area			5mer_AACTA	AACTA		95	95	20	324					324	20
0812_21_324	Synthesis_Area			5mer_AACTA	AACTA		95	95	21	324					324	21
0812_19_325	Synthesis_Area			5mer_AACTA	AACTA		95	95	19	325					325	19
0812_20_325	Synthesis_Area			5mer_AACTA	AACTA		95	95	20	325					325	20
0812_21_325	Synthesis_Area			5mer_AACTA	AACTA		95	95	21	325					325	21
0812_19_326	Synthesis_Area			5mer_AACTA	AACTA		95	95	19	326					326	19
0812_20_326	Synthesis_Area			5mer_AACTA	AACTA		95	95	20	326					326	20
0812_21_326	Synthesis_Area			5mer_AACTA	AACTA		95	95	21	326					326	21
0812_754_969	Synthesis_Area			5mer_AACTC	AACTC		96	96	754	969					969	754
0812_755_969	Synthesis_Area			5mer_AACTC	AACTC		96	96	755	969					969	755
0812_756_969	Synthesis_Area			5mer_AACTC	AACTC		96	96	756	969					969	756
0812_754_970	Synthesis_Area			5mer_AACTC	AACTC		96	96	754	970					970	754
0812_755_970	Synthesis_Area			5mer_AACTC	AACTC		96	96	755	970					970	755
0812_756_970	Synthesis_Area			5mer_AACTC	AACTC		96	96	756	970					970	756
0812_754_971	Synthesis_Area			5mer_AACTC	AACTC		96	96	754	971					971	754
0812_755_971	Synthesis_Area			5mer_AACTC	AACTC		96	96	755	971					971	755
0812_756_971	Synthesis_Area			5mer_AACTC	AACTC		96	96	756	971					971	756
0812_524_124	Synthesis_Area			5mer_AACTG	AACTG		97	97	524	124					124	524
0812_525_124	Synthesis_Area			5mer_AACTG	AACTG		97	97	525	124					124	525
0812_526_124	Synthesis_Area			5mer_AACTG	AACTG		97	97	526	124					124	526
0812_524_125	Synthesis_Area			5mer_AACTG	AACTG		97	97	524	125					125	524
0812_525_125	Synthesis_Area			5mer_AACTG	AACTG		97	97	525	125					125	525
0812_526_125	Synthesis_Area			5mer_AACTG	AACTG		97	97	526	125					125	526
0812_524_126	Synthesis_Area			5mer_AACTG	AACTG		97	97	524	126					126	524
0812_525_126	Synthesis_Area			5mer_AACTG	AACTG		97	97	525	126					126	525
0812_526_126	Synthesis_Area			5mer_AACTG	AACTG		97	97	526	126					126	526
0812_644_299	Synthesis_Area			5mer_AACTT	AACTT		98	98	644	299					299	644
0812_645_299	Synthesis_Area			5mer_AACTT	AACTT		98	98	645	299					299	645
0812_646_299	Synthesis_Area			5mer_AACTT	AACTT		98	98	646	299					299	646
0812_644_300	Synthesis_Area			5mer_AACTT	AACTT		98	98	644	300					300	644
0812_645_300	Synthesis_Area			5mer_AACTT	AACTT		98	98	645	300					300	645
0812_646_300	Synthesis_Area			5mer_AACTT	AACTT		98	98	646	300					300	646
0812_644_301	Synthesis_Area			5mer_AACTT	AACTT		98	98	644	301					301	644
0812_645_301	Synthesis_Area			5mer_AACTT	AACTT		98	98	645	301					301	645
0812_646_301	Synthesis_Area			5mer_AACTT	AACTT		98	98	646	301					301	646
0812_214_769	Synthesis_Area			5mer_AAGAA	AAGAA		99	99	214	769					769	214
0812_215_769	Synthesis_Area			5mer_AAGAA	AAGAA		99	99	215	769					769	215
0812_216_769	Synthesis_Area			5mer_AAGAA	AAGAA		99	99	216	769					769	216
0812_214_770	Synthesis_Area			5mer_AAGAA	AAGAA		99	99	214	770					770	214
0812_215_770	Synthesis_Area			5mer_AAGAA	AAGAA		99	99	215	770					770	215
0812_216_770	Synthesis_Area			5mer_AAGAA	AAGAA		99	99	216	770					770	216
0812_214_771	Synthesis_Area			5mer_AAGAA	AAGAA		99	99	214	771					771	214
0812_215_771	Synthesis_Area			5mer_AAGAA	AAGAA		99	99	215	771					771	215
0812_216_771	Synthesis_Area			5mer_AAGAA	AAGAA		99	99	216	771					771	216
0812_339_149	Synthesis_Area			5mer_AAGAC	AAGAC		100	100	339	149					149	339
0812_340_149	Synthesis_Area			5mer_AAGAC	AAGAC		100	100	340	149					149	340
0812_341_149	Synthesis_Area			5mer_AAGAC	AAGAC		100	100	341	149					149	341
0812_339_150	Synthesis_Area			5mer_AAGAC	AAGAC		100	100	339	150					150	339
0812_340_150	Synthesis_Area			5mer_AAGAC	AAGAC		100	100	340	150					150	340
0812_341_150	Synthesis_Area			5mer_AAGAC	AAGAC		100	100	341	150					150	341
0812_339_151	Synthesis_Area			5mer_AAGAC	AAGAC		100	100	339	151					151	339
0812_340_151	Synthesis_Area			5mer_AAGAC	AAGAC		100	100	340	151					151	340
0812_341_151	Synthesis_Area			5mer_AAGAC	AAGAC		100	100	341	151					151	341
0812_94_304	Synthesis_Area			5mer_AAGAG	AAGAG		101	101	94	304					304	94
0812_95_304	Synthesis_Area			5mer_AAGAG	AAGAG		101	101	95	304					304	95
0812_96_304	Synthesis_Area			5mer_AAGAG	AAGAG		101	101	96	304					304	96
0812_94_305	Synthesis_Area			5mer_AAGAG	AAGAG		101	101	94	305					305	94
0812_95_305	Synthesis_Area			5mer_AAGAG	AAGAG		101	101	95	305					305	95
0812_96_305	Synthesis_Area			5mer_AAGAG	AAGAG		101	101	96	305					305	96
0812_94_306	Synthesis_Area			5mer_AAGAG	AAGAG		101	101	94	306					306	94
0812_95_306	Synthesis_Area			5mer_AAGAG	AAGAG		101	101	95	306					306	95
0812_96_306	Synthesis_Area			5mer_AAGAG	AAGAG		101	101	96	306					306	96
0812_564_24	Synthesis_Area			5mer_AAGAT	AAGAT		102	102	564	24					24	564
0812_565_24	Synthesis_Area			5mer_AAGAT	AAGAT		102	102	565	24					24	565
0812_566_24	Synthesis_Area			5mer_AAGAT	AAGAT		102	102	566	24					24	566
0812_564_25	Synthesis_Area			5mer_AAGAT	AAGAT		102	102	564	25					25	564
0812_565_25	Synthesis_Area			5mer_AAGAT	AAGAT		102	102	565	25					25	565
0812_566_25	Synthesis_Area			5mer_AAGAT	AAGAT		102	102	566	25					25	566
0812_564_26	Synthesis_Area			5mer_AAGAT	AAGAT		102	102	564	26					26	564
0812_565_26	Synthesis_Area			5mer_AAGAT	AAGAT		102	102	565	26					26	565
0812_566_26	Synthesis_Area			5mer_AAGAT	AAGAT		102	102	566	26					26	566
0812_669_144	Synthesis_Area			5mer_AAGCA	AAGCA		103	103	669	144					144	669
0812_670_144	Synthesis_Area			5mer_AAGCA	AAGCA		103	103	670	144					144	670
0812_671_144	Synthesis_Area			5mer_AAGCA	AAGCA		103	103	671	144					144	671
0812_669_145	Synthesis_Area			5mer_AAGCA	AAGCA		103	103	669	145					145	669
0812_670_145	Synthesis_Area			5mer_AAGCA	AAGCA		103	103	670	145					145	670
0812_671_145	Synthesis_Area			5mer_AAGCA	AAGCA		103	103	671	145					145	671
0812_669_146	Synthesis_Area			5mer_AAGCA	AAGCA		103	103	669	146					146	669
0812_670_146	Synthesis_Area			5mer_AAGCA	AAGCA		103	103	670	146					146	670
0812_671_146	Synthesis_Area			5mer_AAGCA	AAGCA		103	103	671	146					146	671
0812_319_619	Synthesis_Area			5mer_AAGCC	AAGCC		104	104	319	619					619	319
0812_320_619	Synthesis_Area			5mer_AAGCC	AAGCC		104	104	320	619					619	320
0812_321_619	Synthesis_Area			5mer_AAGCC	AAGCC		104	104	321	619					619	321
0812_319_620	Synthesis_Area			5mer_AAGCC	AAGCC		104	104	319	620					620	319
0812_320_620	Synthesis_Area			5mer_AAGCC	AAGCC		104	104	320	620					620	320
0812_321_620	Synthesis_Area			5mer_AAGCC	AAGCC		104	104	321	620					620	321
0812_319_621	Synthesis_Area			5mer_AAGCC	AAGCC		104	104	319	621					621	319
0812_320_621	Synthesis_Area			5mer_AAGCC	AAGCC		104	104	320	621					621	320
0812_321_621	Synthesis_Area			5mer_AAGCC	AAGCC		104	104	321	621					621	321
0812_719_89	Synthesis_Area			5mer_AAGCG	AAGCG		105	105	719	89					89	719
0812_720_89	Synthesis_Area			5mer_AAGCG	AAGCG		105	105	720	89					89	720
0812_721_89	Synthesis_Area			5mer_AAGCG	AAGCG		105	105	721	89					89	721
0812_719_90	Synthesis_Area			5mer_AAGCG	AAGCG		105	105	719	90					90	719
0812_720_90	Synthesis_Area			5mer_AAGCG	AAGCG		105	105	720	90					90	720
0812_721_90	Synthesis_Area			5mer_AAGCG	AAGCG		105	105	721	90					90	721
0812_719_91	Synthesis_Area			5mer_AAGCG	AAGCG		105	105	719	91					91	719
0812_720_91	Synthesis_Area			5mer_AAGCG	AAGCG		105	105	720	91					91	720
0812_721_91	Synthesis_Area			5mer_AAGCG	AAGCG		105	105	721	91					91	721
0812_74_259	Synthesis_Area			5mer_AAGCT	AAGCT		106	106	74	259					259	74
0812_75_259	Synthesis_Area			5mer_AAGCT	AAGCT		106	106	75	259					259	75
0812_76_259	Synthesis_Area			5mer_AAGCT	AAGCT		106	106	76	259					259	76
0812_74_260	Synthesis_Area			5mer_AAGCT	AAGCT		106	106	74	260					260	74
0812_75_260	Synthesis_Area			5mer_AAGCT	AAGCT		106	106	75	260					260	75
0812_76_260	Synthesis_Area			5mer_AAGCT	AAGCT		106	106	76	260					260	76
0812_74_261	Synthesis_Area			5mer_AAGCT	AAGCT		106	106	74	261					261	74
0812_75_261	Synthesis_Area			5mer_AAGCT	AAGCT		106	106	75	261					261	75
0812_76_261	Synthesis_Area			5mer_AAGCT	AAGCT		106	106	76	261					261	76
0812_434_689	Synthesis_Area			5mer_AAGGA	AAGGA		107	107	434	689					689	434
0812_435_689	Synthesis_Area			5mer_AAGGA	AAGGA		107	107	435	689					689	435
0812_436_689	Synthesis_Area			5mer_AAGGA	AAGGA		107	107	436	689					689	436
0812_434_690	Synthesis_Area			5mer_AAGGA	AAGGA		107	107	434	690					690	434
0812_435_690	Synthesis_Area			5mer_AAGGA	AAGGA		107	107	435	690					690	435
0812_436_690	Synthesis_Area			5mer_AAGGA	AAGGA		107	107	436	690					690	436
0812_434_691	Synthesis_Area			5mer_AAGGA	AAGGA		107	107	434	691					691	434
0812_435_691	Synthesis_Area			5mer_AAGGA	AAGGA		107	107	435	691					691	435
0812_436_691	Synthesis_Area			5mer_AAGGA	AAGGA		107	107	436	691					691	436
0812_364_709	Synthesis_Area			5mer_AAGGC	AAGGC		108	108	364	709					709	364
0812_365_709	Synthesis_Area			5mer_AAGGC	AAGGC		108	108	365	709					709	365
0812_366_709	Synthesis_Area			5mer_AAGGC	AAGGC		108	108	366	709					709	366
0812_364_710	Synthesis_Area			5mer_AAGGC	AAGGC		108	108	364	710					710	364
0812_365_710	Synthesis_Area			5mer_AAGGC	AAGGC		108	108	365	710					710	365
0812_366_710	Synthesis_Area			5mer_AAGGC	AAGGC		108	108	366	710					710	366
0812_364_711	Synthesis_Area			5mer_AAGGC	AAGGC		108	108	364	711					711	364
0812_365_711	Synthesis_Area			5mer_AAGGC	AAGGC		108	108	365	711					711	365
0812_366_711	Synthesis_Area			5mer_AAGGC	AAGGC		108	108	366	711					711	366
0812_99_429	Synthesis_Area			5mer_AAGGG	AAGGG		109	109	99	429					429	99
0812_100_429	Synthesis_Area			5mer_AAGGG	AAGGG		109	109	100	429					429	100
0812_101_429	Synthesis_Area			5mer_AAGGG	AAGGG		109	109	101	429					429	101
0812_99_430	Synthesis_Area			5mer_AAGGG	AAGGG		109	109	99	430					430	99
0812_100_430	Synthesis_Area			5mer_AAGGG	AAGGG		109	109	100	430					430	100
0812_101_430	Synthesis_Area			5mer_AAGGG	AAGGG		109	109	101	430					430	101
0812_99_431	Synthesis_Area			5mer_AAGGG	AAGGG		109	109	99	431					431	99
0812_100_431	Synthesis_Area			5mer_AAGGG	AAGGG		109	109	100	431					431	100
0812_101_431	Synthesis_Area			5mer_AAGGG	AAGGG		109	109	101	431					431	101
0812_369_329	Synthesis_Area			5mer_AAGGT	AAGGT		110	110	369	329					329	369
0812_370_329	Synthesis_Area			5mer_AAGGT	AAGGT		110	110	370	329					329	370
0812_371_329	Synthesis_Area			5mer_AAGGT	AAGGT		110	110	371	329					329	371
0812_369_330	Synthesis_Area			5mer_AAGGT	AAGGT		110	110	369	330					330	369
0812_370_330	Synthesis_Area			5mer_AAGGT	AAGGT		110	110	370	330					330	370
0812_371_330	Synthesis_Area			5mer_AAGGT	AAGGT		110	110	371	330					330	371
0812_369_331	Synthesis_Area			5mer_AAGGT	AAGGT		110	110	369	331					331	369
0812_370_331	Synthesis_Area			5mer_AAGGT	AAGGT		110	110	370	331					331	370
0812_371_331	Synthesis_Area			5mer_AAGGT	AAGGT		110	110	371	331					331	371
0812_754_104	Synthesis_Area			5mer_AAGTA	AAGTA		111	111	754	104					104	754
0812_755_104	Synthesis_Area			5mer_AAGTA	AAGTA		111	111	755	104					104	755
0812_756_104	Synthesis_Area			5mer_AAGTA	AAGTA		111	111	756	104					104	756
0812_754_105	Synthesis_Area			5mer_AAGTA	AAGTA		111	111	754	105					105	754
0812_755_105	Synthesis_Area			5mer_AAGTA	AAGTA		111	111	755	105					105	755
0812_756_105	Synthesis_Area			5mer_AAGTA	AAGTA		111	111	756	105					105	756
0812_754_106	Synthesis_Area			5mer_AAGTA	AAGTA		111	111	754	106					106	754
0812_755_106	Synthesis_Area			5mer_AAGTA	AAGTA		111	111	755	106					106	755
0812_756_106	Synthesis_Area			5mer_AAGTA	AAGTA		111	111	756	106					106	756
0812_734_1014	Synthesis_Area			5mer_AAGTC	AAGTC		112	112	734	1014					1014	734
0812_735_1014	Synthesis_Area			5mer_AAGTC	AAGTC		112	112	735	1014					1014	735
0812_736_1014	Synthesis_Area			5mer_AAGTC	AAGTC		112	112	736	1014					1014	736
0812_734_1015	Synthesis_Area			5mer_AAGTC	AAGTC		112	112	734	1015					1015	734
0812_735_1015	Synthesis_Area			5mer_AAGTC	AAGTC		112	112	735	1015					1015	735
0812_736_1015	Synthesis_Area			5mer_AAGTC	AAGTC		112	112	736	1015					1015	736
0812_734_1016	Synthesis_Area			5mer_AAGTC	AAGTC		112	112	734	1016					1016	734
0812_735_1016	Synthesis_Area			5mer_AAGTC	AAGTC		112	112	735	1016					1016	735
0812_736_1016	Synthesis_Area			5mer_AAGTC	AAGTC		112	112	736	1016					1016	736
0812_624_1009	Synthesis_Area			5mer_AAGTG	AAGTG		113	113	624	1009					1009	624
0812_625_1009	Synthesis_Area			5mer_AAGTG	AAGTG		113	113	625	1009					1009	625
0812_626_1009	Synthesis_Area			5mer_AAGTG	AAGTG		113	113	626	1009					1009	626
0812_624_1010	Synthesis_Area			5mer_AAGTG	AAGTG		113	113	624	1010					1010	624
0812_625_1010	Synthesis_Area			5mer_AAGTG	AAGTG		113	113	625	1010					1010	625
0812_626_1010	Synthesis_Area			5mer_AAGTG	AAGTG		113	113	626	1010					1010	626
0812_624_1011	Synthesis_Area			5mer_AAGTG	AAGTG		113	113	624	1011					1011	624
0812_625_1011	Synthesis_Area			5mer_AAGTG	AAGTG		113	113	625	1011					1011	625
0812_626_1011	Synthesis_Area			5mer_AAGTG	AAGTG		113	113	626	1011					1011	626
0812_684_879	Synthesis_Area			5mer_AAGTT	AAGTT		114	114	684	879					879	684
0812_685_879	Synthesis_Area			5mer_AAGTT	AAGTT		114	114	685	879					879	685
0812_686_879	Synthesis_Area			5mer_AAGTT	AAGTT		114	114	686	879					879	686
0812_684_880	Synthesis_Area			5mer_AAGTT	AAGTT		114	114	684	880					880	684
0812_685_880	Synthesis_Area			5mer_AAGTT	AAGTT		114	114	685	880					880	685
0812_686_880	Synthesis_Area			5mer_AAGTT	AAGTT		114	114	686	880					880	686
0812_684_881	Synthesis_Area			5mer_AAGTT	AAGTT		114	114	684	881					881	684
0812_685_881	Synthesis_Area			5mer_AAGTT	AAGTT		114	114	685	881					881	685
0812_686_881	Synthesis_Area			5mer_AAGTT	AAGTT		114	114	686	881					881	686
0812_129_664	Synthesis_Area			5mer_AATAA	AATAA		115	115	129	664					664	129
0812_130_664	Synthesis_Area			5mer_AATAA	AATAA		115	115	130	664					664	130
0812_131_664	Synthesis_Area			5mer_AATAA	AATAA		115	115	131	664					664	131
0812_129_665	Synthesis_Area			5mer_AATAA	AATAA		115	115	129	665					665	129
0812_130_665	Synthesis_Area			5mer_AATAA	AATAA		115	115	130	665					665	130
0812_131_665	Synthesis_Area			5mer_AATAA	AATAA		115	115	131	665					665	131
0812_129_666	Synthesis_Area			5mer_AATAA	AATAA		115	115	129	666					666	129
0812_130_666	Synthesis_Area			5mer_AATAA	AATAA		115	115	130	666					666	130
0812_131_666	Synthesis_Area			5mer_AATAA	AATAA		115	115	131	666					666	131
0812_369_954	Synthesis_Area			5mer_AATAC	AATAC		116	116	369	954					954	369
0812_370_954	Synthesis_Area			5mer_AATAC	AATAC		116	116	370	954					954	370
0812_371_954	Synthesis_Area			5mer_AATAC	AATAC		116	116	371	954					954	371
0812_369_955	Synthesis_Area			5mer_AATAC	AATAC		116	116	369	955					955	369
0812_370_955	Synthesis_Area			5mer_AATAC	AATAC		116	116	370	955					955	370
0812_371_955	Synthesis_Area			5mer_AATAC	AATAC		116	116	371	955					955	371
0812_369_956	Synthesis_Area			5mer_AATAC	AATAC		116	116	369	956					956	369
0812_370_956	Synthesis_Area			5mer_AATAC	AATAC		116	116	370	956					956	370
0812_371_956	Synthesis_Area			5mer_AATAC	AATAC		116	116	371	956					956	371
0812_364_714	Synthesis_Area			5mer_AATAG	AATAG		117	117	364	714					714	364
0812_365_714	Synthesis_Area			5mer_AATAG	AATAG		117	117	365	714					714	365
0812_366_714	Synthesis_Area			5mer_AATAG	AATAG		117	117	366	714					714	366
0812_364_715	Synthesis_Area			5mer_AATAG	AATAG		117	117	364	715					715	364
0812_365_715	Synthesis_Area			5mer_AATAG	AATAG		117	117	365	715					715	365
0812_366_715	Synthesis_Area			5mer_AATAG	AATAG		117	117	366	715					715	366
0812_364_716	Synthesis_Area			5mer_AATAG	AATAG		117	117	364	716					716	364
0812_365_716	Synthesis_Area			5mer_AATAG	AATAG		117	117	365	716					716	365
0812_366_716	Synthesis_Area			5mer_AATAG	AATAG		117	117	366	716					716	366
0812_484_94	Synthesis_Area			5mer_AATAT	AATAT		118	118	484	94					94	484
0812_485_94	Synthesis_Area			5mer_AATAT	AATAT		118	118	485	94					94	485
0812_486_94	Synthesis_Area			5mer_AATAT	AATAT		118	118	486	94					94	486
0812_484_95	Synthesis_Area			5mer_AATAT	AATAT		118	118	484	95					95	484
0812_485_95	Synthesis_Area			5mer_AATAT	AATAT		118	118	485	95					95	485
0812_486_95	Synthesis_Area			5mer_AATAT	AATAT		118	118	486	95					95	486
0812_484_96	Synthesis_Area			5mer_AATAT	AATAT		118	118	484	96					96	484
0812_485_96	Synthesis_Area			5mer_AATAT	AATAT		118	118	485	96					96	485
0812_486_96	Synthesis_Area			5mer_AATAT	AATAT		118	118	486	96					96	486
0812_414_579	Synthesis_Area			5mer_AATCA	AATCA		119	119	414	579					579	414
0812_415_579	Synthesis_Area			5mer_AATCA	AATCA		119	119	415	579					579	415
0812_416_579	Synthesis_Area			5mer_AATCA	AATCA		119	119	416	579					579	416
0812_414_580	Synthesis_Area			5mer_AATCA	AATCA		119	119	414	580					580	414
0812_415_580	Synthesis_Area			5mer_AATCA	AATCA		119	119	415	580					580	415
0812_416_580	Synthesis_Area			5mer_AATCA	AATCA		119	119	416	580					580	416
0812_414_581	Synthesis_Area			5mer_AATCA	AATCA		119	119	414	581					581	414
0812_415_581	Synthesis_Area			5mer_AATCA	AATCA		119	119	415	581					581	415
0812_416_581	Synthesis_Area			5mer_AATCA	AATCA		119	119	416	581					581	416
0812_539_119	Synthesis_Area			5mer_AATCC	AATCC		120	120	539	119					119	539
0812_540_119	Synthesis_Area			5mer_AATCC	AATCC		120	120	540	119					119	540
0812_541_119	Synthesis_Area			5mer_AATCC	AATCC		120	120	541	119					119	541
0812_539_120	Synthesis_Area			5mer_AATCC	AATCC		120	120	539	120					120	539
0812_540_120	Synthesis_Area			5mer_AATCC	AATCC		120	120	540	120					120	540
0812_541_120	Synthesis_Area			5mer_AATCC	AATCC		120	120	541	120					120	541
0812_539_121	Synthesis_Area			5mer_AATCC	AATCC		120	120	539	121					121	539
0812_540_121	Synthesis_Area			5mer_AATCC	AATCC		120	120	540	121					121	540
0812_541_121	Synthesis_Area			5mer_AATCC	AATCC		120	120	541	121					121	541
0812_289_154	Synthesis_Area			5mer_AATCG	AATCG		121	121	289	154					154	289
0812_290_154	Synthesis_Area			5mer_AATCG	AATCG		121	121	290	154					154	290
0812_291_154	Synthesis_Area			5mer_AATCG	AATCG		121	121	291	154					154	291
0812_289_155	Synthesis_Area			5mer_AATCG	AATCG		121	121	289	155					155	289
0812_290_155	Synthesis_Area			5mer_AATCG	AATCG		121	121	290	155					155	290
0812_291_155	Synthesis_Area			5mer_AATCG	AATCG		121	121	291	155					155	291
0812_289_156	Synthesis_Area			5mer_AATCG	AATCG		121	121	289	156					156	289
0812_290_156	Synthesis_Area			5mer_AATCG	AATCG		121	121	290	156					156	290
0812_291_156	Synthesis_Area			5mer_AATCG	AATCG		121	121	291	156					156	291
0812_254_994	Synthesis_Area			5mer_AATCT	AATCT		122	122	254	994					994	254
0812_255_994	Synthesis_Area			5mer_AATCT	AATCT		122	122	255	994					994	255
0812_256_994	Synthesis_Area			5mer_AATCT	AATCT		122	122	256	994					994	256
0812_254_995	Synthesis_Area			5mer_AATCT	AATCT		122	122	254	995					995	254
0812_255_995	Synthesis_Area			5mer_AATCT	AATCT		122	122	255	995					995	255
0812_256_995	Synthesis_Area			5mer_AATCT	AATCT		122	122	256	995					995	256
0812_254_996	Synthesis_Area			5mer_AATCT	AATCT		122	122	254	996					996	254
0812_255_996	Synthesis_Area			5mer_AATCT	AATCT		122	122	255	996					996	255
0812_256_996	Synthesis_Area			5mer_AATCT	AATCT		122	122	256	996					996	256
0812_729_464	Synthesis_Area			5mer_AATGA	AATGA		123	123	729	464					464	729
0812_730_464	Synthesis_Area			5mer_AATGA	AATGA		123	123	730	464					464	730
0812_731_464	Synthesis_Area			5mer_AATGA	AATGA		123	123	731	464					464	731
0812_729_465	Synthesis_Area			5mer_AATGA	AATGA		123	123	729	465					465	729
0812_730_465	Synthesis_Area			5mer_AATGA	AATGA		123	123	730	465					465	730
0812_731_465	Synthesis_Area			5mer_AATGA	AATGA		123	123	731	465					465	731
0812_729_466	Synthesis_Area			5mer_AATGA	AATGA		123	123	729	466					466	729
0812_730_466	Synthesis_Area			5mer_AATGA	AATGA		123	123	730	466					466	730
0812_731_466	Synthesis_Area			5mer_AATGA	AATGA		123	123	731	466					466	731
0812_149_599	Synthesis_Area			5mer_AATGC	AATGC		124	124	149	599					599	149
0812_150_599	Synthesis_Area			5mer_AATGC	AATGC		124	124	150	599					599	150
0812_151_599	Synthesis_Area			5mer_AATGC	AATGC		124	124	151	599					599	151
0812_149_600	Synthesis_Area			5mer_AATGC	AATGC		124	124	149	600					600	149
0812_150_600	Synthesis_Area			5mer_AATGC	AATGC		124	124	150	600					600	150
0812_151_600	Synthesis_Area			5mer_AATGC	AATGC		124	124	151	600					600	151
0812_149_601	Synthesis_Area			5mer_AATGC	AATGC		124	124	149	601					601	149
0812_150_601	Synthesis_Area			5mer_AATGC	AATGC		124	124	150	601					601	150
0812_151_601	Synthesis_Area			5mer_AATGC	AATGC		124	124	151	601					601	151
0812_354_389	Synthesis_Area			5mer_AATGG	AATGG		125	125	354	389					389	354
0812_355_389	Synthesis_Area			5mer_AATGG	AATGG		125	125	355	389					389	355
0812_356_389	Synthesis_Area			5mer_AATGG	AATGG		125	125	356	389					389	356
0812_354_390	Synthesis_Area			5mer_AATGG	AATGG		125	125	354	390					390	354
0812_355_390	Synthesis_Area			5mer_AATGG	AATGG		125	125	355	390					390	355
0812_356_390	Synthesis_Area			5mer_AATGG	AATGG		125	125	356	390					390	356
0812_354_391	Synthesis_Area			5mer_AATGG	AATGG		125	125	354	391					391	354
0812_355_391	Synthesis_Area			5mer_AATGG	AATGG		125	125	355	391					391	355
0812_356_391	Synthesis_Area			5mer_AATGG	AATGG		125	125	356	391					391	356
0812_524_814	Synthesis_Area			5mer_AATGT	AATGT		126	126	524	814					814	524
0812_525_814	Synthesis_Area			5mer_AATGT	AATGT		126	126	525	814					814	525
0812_526_814	Synthesis_Area			5mer_AATGT	AATGT		126	126	526	814					814	526
0812_524_815	Synthesis_Area			5mer_AATGT	AATGT		126	126	524	815					815	524
0812_525_815	Synthesis_Area			5mer_AATGT	AATGT		126	126	525	815					815	525
0812_526_815	Synthesis_Area			5mer_AATGT	AATGT		126	126	526	815					815	526
0812_524_816	Synthesis_Area			5mer_AATGT	AATGT		126	126	524	816					816	524
0812_525_816	Synthesis_Area			5mer_AATGT	AATGT		126	126	525	816					816	525
0812_526_816	Synthesis_Area			5mer_AATGT	AATGT		126	126	526	816					816	526
0812_394_929	Synthesis_Area			5mer_AATTA	AATTA		127	127	394	929					929	394
0812_395_929	Synthesis_Area			5mer_AATTA	AATTA		127	127	395	929					929	395
0812_396_929	Synthesis_Area			5mer_AATTA	AATTA		127	127	396	929					929	396
0812_394_930	Synthesis_Area			5mer_AATTA	AATTA		127	127	394	930					930	394
0812_395_930	Synthesis_Area			5mer_AATTA	AATTA		127	127	395	930					930	395
0812_396_930	Synthesis_Area			5mer_AATTA	AATTA		127	127	396	930					930	396
0812_394_931	Synthesis_Area			5mer_AATTA	AATTA		127	127	394	931					931	394
0812_395_931	Synthesis_Area			5mer_AATTA	AATTA		127	127	395	931					931	395
0812_396_931	Synthesis_Area			5mer_AATTA	AATTA		127	127	396	931					931	396
0812_239_194	Synthesis_Area			5mer_AATTC	AATTC		128	128	239	194					194	239
0812_240_194	Synthesis_Area			5mer_AATTC	AATTC		128	128	240	194					194	240
0812_241_194	Synthesis_Area			5mer_AATTC	AATTC		128	128	241	194					194	241
0812_239_195	Synthesis_Area			5mer_AATTC	AATTC		128	128	239	195					195	239
0812_240_195	Synthesis_Area			5mer_AATTC	AATTC		128	128	240	195					195	240
0812_241_195	Synthesis_Area			5mer_AATTC	AATTC		128	128	241	195					195	241
0812_239_196	Synthesis_Area			5mer_AATTC	AATTC		128	128	239	196					196	239
0812_240_196	Synthesis_Area			5mer_AATTC	AATTC		128	128	240	196					196	240
0812_241_196	Synthesis_Area			5mer_AATTC	AATTC		128	128	241	196					196	241
0812_259_944	Synthesis_Area			5mer_AATTG	AATTG		129	129	259	944					944	259
0812_260_944	Synthesis_Area			5mer_AATTG	AATTG		129	129	260	944					944	260
0812_261_944	Synthesis_Area			5mer_AATTG	AATTG		129	129	261	944					944	261
0812_259_945	Synthesis_Area			5mer_AATTG	AATTG		129	129	259	945					945	259
0812_260_945	Synthesis_Area			5mer_AATTG	AATTG		129	129	260	945					945	260
0812_261_945	Synthesis_Area			5mer_AATTG	AATTG		129	129	261	945					945	261
0812_259_946	Synthesis_Area			5mer_AATTG	AATTG		129	129	259	946					946	259
0812_260_946	Synthesis_Area			5mer_AATTG	AATTG		129	129	260	946					946	260
0812_261_946	Synthesis_Area			5mer_AATTG	AATTG		129	129	261	946					946	261
0812_399_644	Synthesis_Area			5mer_AATTT	AATTT		130	130	399	644					644	399
0812_400_644	Synthesis_Area			5mer_AATTT	AATTT		130	130	400	644					644	400
0812_401_644	Synthesis_Area			5mer_AATTT	AATTT		130	130	401	644					644	401
0812_399_645	Synthesis_Area			5mer_AATTT	AATTT		130	130	399	645					645	399
0812_400_645	Synthesis_Area			5mer_AATTT	AATTT		130	130	400	645					645	400
0812_401_645	Synthesis_Area			5mer_AATTT	AATTT		130	130	401	645					645	401
0812_399_646	Synthesis_Area			5mer_AATTT	AATTT		130	130	399	646					646	399
0812_400_646	Synthesis_Area			5mer_AATTT	AATTT		130	130	400	646					646	400
0812_401_646	Synthesis_Area			5mer_AATTT	AATTT		130	130	401	646					646	401
0812_639_149	Synthesis_Area			5mer_ACAAA	ACAAA		131	131	639	149					149	639
0812_640_149	Synthesis_Area			5mer_ACAAA	ACAAA		131	131	640	149					149	640
0812_641_149	Synthesis_Area			5mer_ACAAA	ACAAA		131	131	641	149					149	641
0812_639_150	Synthesis_Area			5mer_ACAAA	ACAAA		131	131	639	150					150	639
0812_640_150	Synthesis_Area			5mer_ACAAA	ACAAA		131	131	640	150					150	640
0812_641_150	Synthesis_Area			5mer_ACAAA	ACAAA		131	131	641	150					150	641
0812_639_151	Synthesis_Area			5mer_ACAAA	ACAAA		131	131	639	151					151	639
0812_640_151	Synthesis_Area			5mer_ACAAA	ACAAA		131	131	640	151					151	640
0812_641_151	Synthesis_Area			5mer_ACAAA	ACAAA		131	131	641	151					151	641
0812_309_249	Synthesis_Area			5mer_ACAAC	ACAAC		132	132	309	249					249	309
0812_310_249	Synthesis_Area			5mer_ACAAC	ACAAC		132	132	310	249					249	310
0812_311_249	Synthesis_Area			5mer_ACAAC	ACAAC		132	132	311	249					249	311
0812_309_250	Synthesis_Area			5mer_ACAAC	ACAAC		132	132	309	250					250	309
0812_310_250	Synthesis_Area			5mer_ACAAC	ACAAC		132	132	310	250					250	310
0812_311_250	Synthesis_Area			5mer_ACAAC	ACAAC		132	132	311	250					250	311
0812_309_251	Synthesis_Area			5mer_ACAAC	ACAAC		132	132	309	251					251	309
0812_310_251	Synthesis_Area			5mer_ACAAC	ACAAC		132	132	310	251					251	310
0812_311_251	Synthesis_Area			5mer_ACAAC	ACAAC		132	132	311	251					251	311
0812_364_764	Synthesis_Area			5mer_ACAAG	ACAAG		133	133	364	764					764	364
0812_365_764	Synthesis_Area			5mer_ACAAG	ACAAG		133	133	365	764					764	365
0812_366_764	Synthesis_Area			5mer_ACAAG	ACAAG		133	133	366	764					764	366
0812_364_765	Synthesis_Area			5mer_ACAAG	ACAAG		133	133	364	765					765	364
0812_365_765	Synthesis_Area			5mer_ACAAG	ACAAG		133	133	365	765					765	365
0812_366_765	Synthesis_Area			5mer_ACAAG	ACAAG		133	133	366	765					765	366
0812_364_766	Synthesis_Area			5mer_ACAAG	ACAAG		133	133	364	766					766	364
0812_365_766	Synthesis_Area			5mer_ACAAG	ACAAG		133	133	365	766					766	365
0812_366_766	Synthesis_Area			5mer_ACAAG	ACAAG		133	133	366	766					766	366
0812_594_424	Synthesis_Area			5mer_ACAAT	ACAAT		134	134	594	424					424	594
0812_595_424	Synthesis_Area			5mer_ACAAT	ACAAT		134	134	595	424					424	595
0812_596_424	Synthesis_Area			5mer_ACAAT	ACAAT		134	134	596	424					424	596
0812_594_425	Synthesis_Area			5mer_ACAAT	ACAAT		134	134	594	425					425	594
0812_595_425	Synthesis_Area			5mer_ACAAT	ACAAT		134	134	595	425					425	595
0812_596_425	Synthesis_Area			5mer_ACAAT	ACAAT		134	134	596	425					425	596
0812_594_426	Synthesis_Area			5mer_ACAAT	ACAAT		134	134	594	426					426	594
0812_595_426	Synthesis_Area			5mer_ACAAT	ACAAT		134	134	595	426					426	595
0812_596_426	Synthesis_Area			5mer_ACAAT	ACAAT		134	134	596	426					426	596
0812_644_424	Synthesis_Area			5mer_ACACA	ACACA		135	135	644	424					424	644
0812_645_424	Synthesis_Area			5mer_ACACA	ACACA		135	135	645	424					424	645
0812_646_424	Synthesis_Area			5mer_ACACA	ACACA		135	135	646	424					424	646
0812_644_425	Synthesis_Area			5mer_ACACA	ACACA		135	135	644	425					425	644
0812_645_425	Synthesis_Area			5mer_ACACA	ACACA		135	135	645	425					425	645
0812_646_425	Synthesis_Area			5mer_ACACA	ACACA		135	135	646	425					425	646
0812_644_426	Synthesis_Area			5mer_ACACA	ACACA		135	135	644	426					426	644
0812_645_426	Synthesis_Area			5mer_ACACA	ACACA		135	135	645	426					426	645
0812_646_426	Synthesis_Area			5mer_ACACA	ACACA		135	135	646	426					426	646
0812_284_414	Synthesis_Area			5mer_ACACC	ACACC		136	136	284	414					414	284
0812_285_414	Synthesis_Area			5mer_ACACC	ACACC		136	136	285	414					414	285
0812_286_414	Synthesis_Area			5mer_ACACC	ACACC		136	136	286	414					414	286
0812_284_415	Synthesis_Area			5mer_ACACC	ACACC		136	136	284	415					415	284
0812_285_415	Synthesis_Area			5mer_ACACC	ACACC		136	136	285	415					415	285
0812_286_415	Synthesis_Area			5mer_ACACC	ACACC		136	136	286	415					415	286
0812_284_416	Synthesis_Area			5mer_ACACC	ACACC		136	136	284	416					416	284
0812_285_416	Synthesis_Area			5mer_ACACC	ACACC		136	136	285	416					416	285
0812_286_416	Synthesis_Area			5mer_ACACC	ACACC		136	136	286	416					416	286
0812_629_284	Synthesis_Area			5mer_ACACG	ACACG		137	137	629	284					284	629
0812_630_284	Synthesis_Area			5mer_ACACG	ACACG		137	137	630	284					284	630
0812_631_284	Synthesis_Area			5mer_ACACG	ACACG		137	137	631	284					284	631
0812_629_285	Synthesis_Area			5mer_ACACG	ACACG		137	137	629	285					285	629
0812_630_285	Synthesis_Area			5mer_ACACG	ACACG		137	137	630	285					285	630
0812_631_285	Synthesis_Area			5mer_ACACG	ACACG		137	137	631	285					285	631
0812_629_286	Synthesis_Area			5mer_ACACG	ACACG		137	137	629	286					286	629
0812_630_286	Synthesis_Area			5mer_ACACG	ACACG		137	137	630	286					286	630
0812_631_286	Synthesis_Area			5mer_ACACG	ACACG		137	137	631	286					286	631
0812_79_824	Synthesis_Area			5mer_ACACT	ACACT		138	138	79	824					824	79
0812_80_824	Synthesis_Area			5mer_ACACT	ACACT		138	138	80	824					824	80
0812_81_824	Synthesis_Area			5mer_ACACT	ACACT		138	138	81	824					824	81
0812_79_825	Synthesis_Area			5mer_ACACT	ACACT		138	138	79	825					825	79
0812_80_825	Synthesis_Area			5mer_ACACT	ACACT		138	138	80	825					825	80
0812_81_825	Synthesis_Area			5mer_ACACT	ACACT		138	138	81	825					825	81
0812_79_826	Synthesis_Area			5mer_ACACT	ACACT		138	138	79	826					826	79
0812_80_826	Synthesis_Area			5mer_ACACT	ACACT		138	138	80	826					826	80
0812_81_826	Synthesis_Area			5mer_ACACT	ACACT		138	138	81	826					826	81
0812_589_524	Synthesis_Area			5mer_ACAGA	ACAGA		139	139	589	524					524	589
0812_590_524	Synthesis_Area			5mer_ACAGA	ACAGA		139	139	590	524					524	590
0812_591_524	Synthesis_Area			5mer_ACAGA	ACAGA		139	139	591	524					524	591
0812_589_525	Synthesis_Area			5mer_ACAGA	ACAGA		139	139	589	525					525	589
0812_590_525	Synthesis_Area			5mer_ACAGA	ACAGA		139	139	590	525					525	590
0812_591_525	Synthesis_Area			5mer_ACAGA	ACAGA		139	139	591	525					525	591
0812_589_526	Synthesis_Area			5mer_ACAGA	ACAGA		139	139	589	526					526	589
0812_590_526	Synthesis_Area			5mer_ACAGA	ACAGA		139	139	590	526					526	590
0812_591_526	Synthesis_Area			5mer_ACAGA	ACAGA		139	139	591	526					526	591
0812_194_719	Synthesis_Area			5mer_ACAGC	ACAGC		140	140	194	719					719	194
0812_195_719	Synthesis_Area			5mer_ACAGC	ACAGC		140	140	195	719					719	195
0812_196_719	Synthesis_Area			5mer_ACAGC	ACAGC		140	140	196	719					719	196
0812_194_720	Synthesis_Area			5mer_ACAGC	ACAGC		140	140	194	720					720	194
0812_195_720	Synthesis_Area			5mer_ACAGC	ACAGC		140	140	195	720					720	195
0812_196_720	Synthesis_Area			5mer_ACAGC	ACAGC		140	140	196	720					720	196
0812_194_721	Synthesis_Area			5mer_ACAGC	ACAGC		140	140	194	721					721	194
0812_195_721	Synthesis_Area			5mer_ACAGC	ACAGC		140	140	195	721					721	195
0812_196_721	Synthesis_Area			5mer_ACAGC	ACAGC		140	140	196	721					721	196
0812_639_144	Synthesis_Area			5mer_ACAGG	ACAGG		141	141	639	144					144	639
0812_640_144	Synthesis_Area			5mer_ACAGG	ACAGG		141	141	640	144					144	640
0812_641_144	Synthesis_Area			5mer_ACAGG	ACAGG		141	141	641	144					144	641
0812_639_145	Synthesis_Area			5mer_ACAGG	ACAGG		141	141	639	145					145	639
0812_640_145	Synthesis_Area			5mer_ACAGG	ACAGG		141	141	640	145					145	640
0812_641_145	Synthesis_Area			5mer_ACAGG	ACAGG		141	141	641	145					145	641
0812_639_146	Synthesis_Area			5mer_ACAGG	ACAGG		141	141	639	146					146	639
0812_640_146	Synthesis_Area			5mer_ACAGG	ACAGG		141	141	640	146					146	640
0812_641_146	Synthesis_Area			5mer_ACAGG	ACAGG		141	141	641	146					146	641
0812_314_419	Synthesis_Area			5mer_ACAGT	ACAGT		142	142	314	419					419	314
0812_315_419	Synthesis_Area			5mer_ACAGT	ACAGT		142	142	315	419					419	315
0812_316_419	Synthesis_Area			5mer_ACAGT	ACAGT		142	142	316	419					419	316
0812_314_420	Synthesis_Area			5mer_ACAGT	ACAGT		142	142	314	420					420	314
0812_315_420	Synthesis_Area			5mer_ACAGT	ACAGT		142	142	315	420					420	315
0812_316_420	Synthesis_Area			5mer_ACAGT	ACAGT		142	142	316	420					420	316
0812_314_421	Synthesis_Area			5mer_ACAGT	ACAGT		142	142	314	421					421	314
0812_315_421	Synthesis_Area			5mer_ACAGT	ACAGT		142	142	315	421					421	315
0812_316_421	Synthesis_Area			5mer_ACAGT	ACAGT		142	142	316	421					421	316
0812_534_559	Synthesis_Area			5mer_ACATA	ACATA		143	143	534	559					559	534
0812_535_559	Synthesis_Area			5mer_ACATA	ACATA		143	143	535	559					559	535
0812_536_559	Synthesis_Area			5mer_ACATA	ACATA		143	143	536	559					559	536
0812_534_560	Synthesis_Area			5mer_ACATA	ACATA		143	143	534	560					560	534
0812_535_560	Synthesis_Area			5mer_ACATA	ACATA		143	143	535	560					560	535
0812_536_560	Synthesis_Area			5mer_ACATA	ACATA		143	143	536	560					560	536
0812_534_561	Synthesis_Area			5mer_ACATA	ACATA		143	143	534	561					561	534
0812_535_561	Synthesis_Area			5mer_ACATA	ACATA		143	143	535	561					561	535
0812_536_561	Synthesis_Area			5mer_ACATA	ACATA		143	143	536	561					561	536
0812_504_84	Synthesis_Area			5mer_ACATC	ACATC		144	144	504	84					84	504
0812_505_84	Synthesis_Area			5mer_ACATC	ACATC		144	144	505	84					84	505
0812_506_84	Synthesis_Area			5mer_ACATC	ACATC		144	144	506	84					84	506
0812_504_85	Synthesis_Area			5mer_ACATC	ACATC		144	144	504	85					85	504
0812_505_85	Synthesis_Area			5mer_ACATC	ACATC		144	144	505	85					85	505
0812_506_85	Synthesis_Area			5mer_ACATC	ACATC		144	144	506	85					85	506
0812_504_86	Synthesis_Area			5mer_ACATC	ACATC		144	144	504	86					86	504
0812_505_86	Synthesis_Area			5mer_ACATC	ACATC		144	144	505	86					86	505
0812_506_86	Synthesis_Area			5mer_ACATC	ACATC		144	144	506	86					86	506
0812_229_334	Synthesis_Area			5mer_ACATG	ACATG		145	145	229	334					334	229
0812_230_334	Synthesis_Area			5mer_ACATG	ACATG		145	145	230	334					334	230
0812_231_334	Synthesis_Area			5mer_ACATG	ACATG		145	145	231	334					334	231
0812_229_335	Synthesis_Area			5mer_ACATG	ACATG		145	145	229	335					335	229
0812_230_335	Synthesis_Area			5mer_ACATG	ACATG		145	145	230	335					335	230
0812_231_335	Synthesis_Area			5mer_ACATG	ACATG		145	145	231	335					335	231
0812_229_336	Synthesis_Area			5mer_ACATG	ACATG		145	145	229	336					336	229
0812_230_336	Synthesis_Area			5mer_ACATG	ACATG		145	145	230	336					336	230
0812_231_336	Synthesis_Area			5mer_ACATG	ACATG		145	145	231	336					336	231
0812_224_169	Synthesis_Area			5mer_ACATT	ACATT		146	146	224	169					169	224
0812_225_169	Synthesis_Area			5mer_ACATT	ACATT		146	146	225	169					169	225
0812_226_169	Synthesis_Area			5mer_ACATT	ACATT		146	146	226	169					169	226
0812_224_170	Synthesis_Area			5mer_ACATT	ACATT		146	146	224	170					170	224
0812_225_170	Synthesis_Area			5mer_ACATT	ACATT		146	146	225	170					170	225
0812_226_170	Synthesis_Area			5mer_ACATT	ACATT		146	146	226	170					170	226
0812_224_171	Synthesis_Area			5mer_ACATT	ACATT		146	146	224	171					171	224
0812_225_171	Synthesis_Area			5mer_ACATT	ACATT		146	146	225	171					171	225
0812_226_171	Synthesis_Area			5mer_ACATT	ACATT		146	146	226	171					171	226
0812_214_529	Synthesis_Area			5mer_ACCAA	ACCAA		147	147	214	529					529	214
0812_215_529	Synthesis_Area			5mer_ACCAA	ACCAA		147	147	215	529					529	215
0812_216_529	Synthesis_Area			5mer_ACCAA	ACCAA		147	147	216	529					529	216
0812_214_530	Synthesis_Area			5mer_ACCAA	ACCAA		147	147	214	530					530	214
0812_215_530	Synthesis_Area			5mer_ACCAA	ACCAA		147	147	215	530					530	215
0812_216_530	Synthesis_Area			5mer_ACCAA	ACCAA		147	147	216	530					530	216
0812_214_531	Synthesis_Area			5mer_ACCAA	ACCAA		147	147	214	531					531	214
0812_215_531	Synthesis_Area			5mer_ACCAA	ACCAA		147	147	215	531					531	215
0812_216_531	Synthesis_Area			5mer_ACCAA	ACCAA		147	147	216	531					531	216
0812_674_224	Synthesis_Area			5mer_ACCAC	ACCAC		148	148	674	224					224	674
0812_675_224	Synthesis_Area			5mer_ACCAC	ACCAC		148	148	675	224					224	675
0812_676_224	Synthesis_Area			5mer_ACCAC	ACCAC		148	148	676	224					224	676
0812_674_225	Synthesis_Area			5mer_ACCAC	ACCAC		148	148	674	225					225	674
0812_675_225	Synthesis_Area			5mer_ACCAC	ACCAC		148	148	675	225					225	675
0812_676_225	Synthesis_Area			5mer_ACCAC	ACCAC		148	148	676	225					225	676
0812_674_226	Synthesis_Area			5mer_ACCAC	ACCAC		148	148	674	226					226	674
0812_675_226	Synthesis_Area			5mer_ACCAC	ACCAC		148	148	675	226					226	675
0812_676_226	Synthesis_Area			5mer_ACCAC	ACCAC		148	148	676	226					226	676
0812_579_1014	Synthesis_Area			5mer_ACCAG	ACCAG		149	149	579	1014					1014	579
0812_580_1014	Synthesis_Area			5mer_ACCAG	ACCAG		149	149	580	1014					1014	580
0812_581_1014	Synthesis_Area			5mer_ACCAG	ACCAG		149	149	581	1014					1014	581
0812_579_1015	Synthesis_Area			5mer_ACCAG	ACCAG		149	149	579	1015					1015	579
0812_580_1015	Synthesis_Area			5mer_ACCAG	ACCAG		149	149	580	1015					1015	580
0812_581_1015	Synthesis_Area			5mer_ACCAG	ACCAG		149	149	581	1015					1015	581
0812_579_1016	Synthesis_Area			5mer_ACCAG	ACCAG		149	149	579	1016					1016	579
0812_580_1016	Synthesis_Area			5mer_ACCAG	ACCAG		149	149	580	1016					1016	580
0812_581_1016	Synthesis_Area			5mer_ACCAG	ACCAG		149	149	581	1016					1016	581
0812_199_704	Synthesis_Area			5mer_ACCAT	ACCAT		150	150	199	704					704	199
0812_200_704	Synthesis_Area			5mer_ACCAT	ACCAT		150	150	200	704					704	200
0812_201_704	Synthesis_Area			5mer_ACCAT	ACCAT		150	150	201	704					704	201
0812_199_705	Synthesis_Area			5mer_ACCAT	ACCAT		150	150	199	705					705	199
0812_200_705	Synthesis_Area			5mer_ACCAT	ACCAT		150	150	200	705					705	200
0812_201_705	Synthesis_Area			5mer_ACCAT	ACCAT		150	150	201	705					705	201
0812_199_706	Synthesis_Area			5mer_ACCAT	ACCAT		150	150	199	706					706	199
0812_200_706	Synthesis_Area			5mer_ACCAT	ACCAT		150	150	200	706					706	200
0812_201_706	Synthesis_Area			5mer_ACCAT	ACCAT		150	150	201	706					706	201
0812_49_859	Synthesis_Area			5mer_ACCCA	ACCCA		151	151	49	859					859	49
0812_50_859	Synthesis_Area			5mer_ACCCA	ACCCA		151	151	50	859					859	50
0812_51_859	Synthesis_Area			5mer_ACCCA	ACCCA		151	151	51	859					859	51
0812_49_860	Synthesis_Area			5mer_ACCCA	ACCCA		151	151	49	860					860	49
0812_50_860	Synthesis_Area			5mer_ACCCA	ACCCA		151	151	50	860					860	50
0812_51_860	Synthesis_Area			5mer_ACCCA	ACCCA		151	151	51	860					860	51
0812_49_861	Synthesis_Area			5mer_ACCCA	ACCCA		151	151	49	861					861	49
0812_50_861	Synthesis_Area			5mer_ACCCA	ACCCA		151	151	50	861					861	50
0812_51_861	Synthesis_Area			5mer_ACCCA	ACCCA		151	151	51	861					861	51
0812_44_724	Synthesis_Area			5mer_ACCCC	ACCCC		152	152	44	724					724	44
0812_45_724	Synthesis_Area			5mer_ACCCC	ACCCC		152	152	45	724					724	45
0812_46_724	Synthesis_Area			5mer_ACCCC	ACCCC		152	152	46	724					724	46
0812_44_725	Synthesis_Area			5mer_ACCCC	ACCCC		152	152	44	725					725	44
0812_45_725	Synthesis_Area			5mer_ACCCC	ACCCC		152	152	45	725					725	45
0812_46_725	Synthesis_Area			5mer_ACCCC	ACCCC		152	152	46	725					725	46
0812_44_726	Synthesis_Area			5mer_ACCCC	ACCCC		152	152	44	726					726	44
0812_45_726	Synthesis_Area			5mer_ACCCC	ACCCC		152	152	45	726					726	45
0812_46_726	Synthesis_Area			5mer_ACCCC	ACCCC		152	152	46	726					726	46
0812_209_194	Synthesis_Area			5mer_ACCCG	ACCCG		153	153	209	194					194	209
0812_210_194	Synthesis_Area			5mer_ACCCG	ACCCG		153	153	210	194					194	210
0812_211_194	Synthesis_Area			5mer_ACCCG	ACCCG		153	153	211	194					194	211
0812_209_195	Synthesis_Area			5mer_ACCCG	ACCCG		153	153	209	195					195	209
0812_210_195	Synthesis_Area			5mer_ACCCG	ACCCG		153	153	210	195					195	210
0812_211_195	Synthesis_Area			5mer_ACCCG	ACCCG		153	153	211	195					195	211
0812_209_196	Synthesis_Area			5mer_ACCCG	ACCCG		153	153	209	196					196	209
0812_210_196	Synthesis_Area			5mer_ACCCG	ACCCG		153	153	210	196					196	210
0812_211_196	Synthesis_Area			5mer_ACCCG	ACCCG		153	153	211	196					196	211
0812_219_904	Synthesis_Area			5mer_ACCCT	ACCCT		154	154	219	904					904	219
0812_220_904	Synthesis_Area			5mer_ACCCT	ACCCT		154	154	220	904					904	220
0812_221_904	Synthesis_Area			5mer_ACCCT	ACCCT		154	154	221	904					904	221
0812_219_905	Synthesis_Area			5mer_ACCCT	ACCCT		154	154	219	905					905	219
0812_220_905	Synthesis_Area			5mer_ACCCT	ACCCT		154	154	220	905					905	220
0812_221_905	Synthesis_Area			5mer_ACCCT	ACCCT		154	154	221	905					905	221
0812_219_906	Synthesis_Area			5mer_ACCCT	ACCCT		154	154	219	906					906	219
0812_220_906	Synthesis_Area			5mer_ACCCT	ACCCT		154	154	220	906					906	220
0812_221_906	Synthesis_Area			5mer_ACCCT	ACCCT		154	154	221	906					906	221
0812_339_194	Synthesis_Area			5mer_ACCGA	ACCGA		155	155	339	194					194	339
0812_340_194	Synthesis_Area			5mer_ACCGA	ACCGA		155	155	340	194					194	340
0812_341_194	Synthesis_Area			5mer_ACCGA	ACCGA		155	155	341	194					194	341
0812_339_195	Synthesis_Area			5mer_ACCGA	ACCGA		155	155	339	195					195	339
0812_340_195	Synthesis_Area			5mer_ACCGA	ACCGA		155	155	340	195					195	340
0812_341_195	Synthesis_Area			5mer_ACCGA	ACCGA		155	155	341	195					195	341
0812_339_196	Synthesis_Area			5mer_ACCGA	ACCGA		155	155	339	196					196	339
0812_340_196	Synthesis_Area			5mer_ACCGA	ACCGA		155	155	340	196					196	340
0812_341_196	Synthesis_Area			5mer_ACCGA	ACCGA		155	155	341	196					196	341
0812_744_804	Synthesis_Area			5mer_ACCGC	ACCGC		156	156	744	804					804	744
0812_745_804	Synthesis_Area			5mer_ACCGC	ACCGC		156	156	745	804					804	745
0812_746_804	Synthesis_Area			5mer_ACCGC	ACCGC		156	156	746	804					804	746
0812_744_805	Synthesis_Area			5mer_ACCGC	ACCGC		156	156	744	805					805	744
0812_745_805	Synthesis_Area			5mer_ACCGC	ACCGC		156	156	745	805					805	745
0812_746_805	Synthesis_Area			5mer_ACCGC	ACCGC		156	156	746	805					805	746
0812_744_806	Synthesis_Area			5mer_ACCGC	ACCGC		156	156	744	806					806	744
0812_745_806	Synthesis_Area			5mer_ACCGC	ACCGC		156	156	745	806					806	745
0812_746_806	Synthesis_Area			5mer_ACCGC	ACCGC		156	156	746	806					806	746
0812_454_534	Synthesis_Area			5mer_ACCGG	ACCGG		157	157	454	534					534	454
0812_455_534	Synthesis_Area			5mer_ACCGG	ACCGG		157	157	455	534					534	455
0812_456_534	Synthesis_Area			5mer_ACCGG	ACCGG		157	157	456	534					534	456
0812_454_535	Synthesis_Area			5mer_ACCGG	ACCGG		157	157	454	535					535	454
0812_455_535	Synthesis_Area			5mer_ACCGG	ACCGG		157	157	455	535					535	455
0812_456_535	Synthesis_Area			5mer_ACCGG	ACCGG		157	157	456	535					535	456
0812_454_536	Synthesis_Area			5mer_ACCGG	ACCGG		157	157	454	536					536	454
0812_455_536	Synthesis_Area			5mer_ACCGG	ACCGG		157	157	455	536					536	455
0812_456_536	Synthesis_Area			5mer_ACCGG	ACCGG		157	157	456	536					536	456
0812_569_764	Synthesis_Area			5mer_ACCGT	ACCGT		158	158	569	764					764	569
0812_570_764	Synthesis_Area			5mer_ACCGT	ACCGT		158	158	570	764					764	570
0812_571_764	Synthesis_Area			5mer_ACCGT	ACCGT		158	158	571	764					764	571
0812_569_765	Synthesis_Area			5mer_ACCGT	ACCGT		158	158	569	765					765	569
0812_570_765	Synthesis_Area			5mer_ACCGT	ACCGT		158	158	570	765					765	570
0812_571_765	Synthesis_Area			5mer_ACCGT	ACCGT		158	158	571	765					765	571
0812_569_766	Synthesis_Area			5mer_ACCGT	ACCGT		158	158	569	766					766	569
0812_570_766	Synthesis_Area			5mer_ACCGT	ACCGT		158	158	570	766					766	570
0812_571_766	Synthesis_Area			5mer_ACCGT	ACCGT		158	158	571	766					766	571
0812_529_789	Synthesis_Area			5mer_ACCTA	ACCTA		159	159	529	789					789	529
0812_530_789	Synthesis_Area			5mer_ACCTA	ACCTA		159	159	530	789					789	530
0812_531_789	Synthesis_Area			5mer_ACCTA	ACCTA		159	159	531	789					789	531
0812_529_790	Synthesis_Area			5mer_ACCTA	ACCTA		159	159	529	790					790	529
0812_530_790	Synthesis_Area			5mer_ACCTA	ACCTA		159	159	530	790					790	530
0812_531_790	Synthesis_Area			5mer_ACCTA	ACCTA		159	159	531	790					790	531
0812_529_791	Synthesis_Area			5mer_ACCTA	ACCTA		159	159	529	791					791	529
0812_530_791	Synthesis_Area			5mer_ACCTA	ACCTA		159	159	530	791					791	530
0812_531_791	Synthesis_Area			5mer_ACCTA	ACCTA		159	159	531	791					791	531
0812_384_509	Synthesis_Area			5mer_ACCTC	ACCTC		160	160	384	509					509	384
0812_385_509	Synthesis_Area			5mer_ACCTC	ACCTC		160	160	385	509					509	385
0812_386_509	Synthesis_Area			5mer_ACCTC	ACCTC		160	160	386	509					509	386
0812_384_510	Synthesis_Area			5mer_ACCTC	ACCTC		160	160	384	510					510	384
0812_385_510	Synthesis_Area			5mer_ACCTC	ACCTC		160	160	385	510					510	385
0812_386_510	Synthesis_Area			5mer_ACCTC	ACCTC		160	160	386	510					510	386
0812_384_511	Synthesis_Area			5mer_ACCTC	ACCTC		160	160	384	511					511	384
0812_385_511	Synthesis_Area			5mer_ACCTC	ACCTC		160	160	385	511					511	385
0812_386_511	Synthesis_Area			5mer_ACCTC	ACCTC		160	160	386	511					511	386
0812_4_409	Synthesis_Area			5mer_ACCTG	ACCTG		161	161	4	409					409	4
0812_5_409	Synthesis_Area			5mer_ACCTG	ACCTG		161	161	5	409					409	5
0812_6_409	Synthesis_Area			5mer_ACCTG	ACCTG		161	161	6	409					409	6
0812_4_410	Synthesis_Area			5mer_ACCTG	ACCTG		161	161	4	410					410	4
0812_5_410	Synthesis_Area			5mer_ACCTG	ACCTG		161	161	5	410					410	5
0812_6_410	Synthesis_Area			5mer_ACCTG	ACCTG		161	161	6	410					410	6
0812_4_411	Synthesis_Area			5mer_ACCTG	ACCTG		161	161	4	411					411	4
0812_5_411	Synthesis_Area			5mer_ACCTG	ACCTG		161	161	5	411					411	5
0812_6_411	Synthesis_Area			5mer_ACCTG	ACCTG		161	161	6	411					411	6
0812_619_29	Synthesis_Area			5mer_ACCTT	ACCTT		162	162	619	29					29	619
0812_620_29	Synthesis_Area			5mer_ACCTT	ACCTT		162	162	620	29					29	620
0812_621_29	Synthesis_Area			5mer_ACCTT	ACCTT		162	162	621	29					29	621
0812_619_30	Synthesis_Area			5mer_ACCTT	ACCTT		162	162	619	30					30	619
0812_620_30	Synthesis_Area			5mer_ACCTT	ACCTT		162	162	620	30					30	620
0812_621_30	Synthesis_Area			5mer_ACCTT	ACCTT		162	162	621	30					30	621
0812_619_31	Synthesis_Area			5mer_ACCTT	ACCTT		162	162	619	31					31	619
0812_620_31	Synthesis_Area			5mer_ACCTT	ACCTT		162	162	620	31					31	620
0812_621_31	Synthesis_Area			5mer_ACCTT	ACCTT		162	162	621	31					31	621
0812_599_844	Synthesis_Area			5mer_ACGAA	ACGAA		163	163	599	844					844	599
0812_600_844	Synthesis_Area			5mer_ACGAA	ACGAA		163	163	600	844					844	600
0812_601_844	Synthesis_Area			5mer_ACGAA	ACGAA		163	163	601	844					844	601
0812_599_845	Synthesis_Area			5mer_ACGAA	ACGAA		163	163	599	845					845	599
0812_600_845	Synthesis_Area			5mer_ACGAA	ACGAA		163	163	600	845					845	600
0812_601_845	Synthesis_Area			5mer_ACGAA	ACGAA		163	163	601	845					845	601
0812_599_846	Synthesis_Area			5mer_ACGAA	ACGAA		163	163	599	846					846	599
0812_600_846	Synthesis_Area			5mer_ACGAA	ACGAA		163	163	600	846					846	600
0812_601_846	Synthesis_Area			5mer_ACGAA	ACGAA		163	163	601	846					846	601
0812_99_329	Synthesis_Area			5mer_ACGAC	ACGAC		164	164	99	329					329	99
0812_100_329	Synthesis_Area			5mer_ACGAC	ACGAC		164	164	100	329					329	100
0812_101_329	Synthesis_Area			5mer_ACGAC	ACGAC		164	164	101	329					329	101
0812_99_330	Synthesis_Area			5mer_ACGAC	ACGAC		164	164	99	330					330	99
0812_100_330	Synthesis_Area			5mer_ACGAC	ACGAC		164	164	100	330					330	100
0812_101_330	Synthesis_Area			5mer_ACGAC	ACGAC		164	164	101	330					330	101
0812_99_331	Synthesis_Area			5mer_ACGAC	ACGAC		164	164	99	331					331	99
0812_100_331	Synthesis_Area			5mer_ACGAC	ACGAC		164	164	100	331					331	100
0812_101_331	Synthesis_Area			5mer_ACGAC	ACGAC		164	164	101	331					331	101
0812_169_829	Synthesis_Area			5mer_ACGAG	ACGAG		165	165	169	829					829	169
0812_170_829	Synthesis_Area			5mer_ACGAG	ACGAG		165	165	170	829					829	170
0812_171_829	Synthesis_Area			5mer_ACGAG	ACGAG		165	165	171	829					829	171
0812_169_830	Synthesis_Area			5mer_ACGAG	ACGAG		165	165	169	830					830	169
0812_170_830	Synthesis_Area			5mer_ACGAG	ACGAG		165	165	170	830					830	170
0812_171_830	Synthesis_Area			5mer_ACGAG	ACGAG		165	165	171	830					830	171
0812_169_831	Synthesis_Area			5mer_ACGAG	ACGAG		165	165	169	831					831	169
0812_170_831	Synthesis_Area			5mer_ACGAG	ACGAG		165	165	170	831					831	170
0812_171_831	Synthesis_Area			5mer_ACGAG	ACGAG		165	165	171	831					831	171
0812_349_289	Synthesis_Area			5mer_ACGAT	ACGAT		166	166	349	289					289	349
0812_350_289	Synthesis_Area			5mer_ACGAT	ACGAT		166	166	350	289					289	350
0812_351_289	Synthesis_Area			5mer_ACGAT	ACGAT		166	166	351	289					289	351
0812_349_290	Synthesis_Area			5mer_ACGAT	ACGAT		166	166	349	290					290	349
0812_350_290	Synthesis_Area			5mer_ACGAT	ACGAT		166	166	350	290					290	350
0812_351_290	Synthesis_Area			5mer_ACGAT	ACGAT		166	166	351	290					290	351
0812_349_291	Synthesis_Area			5mer_ACGAT	ACGAT		166	166	349	291					291	349
0812_350_291	Synthesis_Area			5mer_ACGAT	ACGAT		166	166	350	291					291	350
0812_351_291	Synthesis_Area			5mer_ACGAT	ACGAT		166	166	351	291					291	351
0812_44_329	Synthesis_Area			5mer_ACGCA	ACGCA		167	167	44	329					329	44
0812_45_329	Synthesis_Area			5mer_ACGCA	ACGCA		167	167	45	329					329	45
0812_46_329	Synthesis_Area			5mer_ACGCA	ACGCA		167	167	46	329					329	46
0812_44_330	Synthesis_Area			5mer_ACGCA	ACGCA		167	167	44	330					330	44
0812_45_330	Synthesis_Area			5mer_ACGCA	ACGCA		167	167	45	330					330	45
0812_46_330	Synthesis_Area			5mer_ACGCA	ACGCA		167	167	46	330					330	46
0812_44_331	Synthesis_Area			5mer_ACGCA	ACGCA		167	167	44	331					331	44
0812_45_331	Synthesis_Area			5mer_ACGCA	ACGCA		167	167	45	331					331	45
0812_46_331	Synthesis_Area			5mer_ACGCA	ACGCA		167	167	46	331					331	46
0812_634_379	Synthesis_Area			5mer_ACGCC	ACGCC		168	168	634	379					379	634
0812_635_379	Synthesis_Area			5mer_ACGCC	ACGCC		168	168	635	379					379	635
0812_636_379	Synthesis_Area			5mer_ACGCC	ACGCC		168	168	636	379					379	636
0812_634_380	Synthesis_Area			5mer_ACGCC	ACGCC		168	168	634	380					380	634
0812_635_380	Synthesis_Area			5mer_ACGCC	ACGCC		168	168	635	380					380	635
0812_636_380	Synthesis_Area			5mer_ACGCC	ACGCC		168	168	636	380					380	636
0812_634_381	Synthesis_Area			5mer_ACGCC	ACGCC		168	168	634	381					381	634
0812_635_381	Synthesis_Area			5mer_ACGCC	ACGCC		168	168	635	381					381	635
0812_636_381	Synthesis_Area			5mer_ACGCC	ACGCC		168	168	636	381					381	636
0812_114_774	Synthesis_Area			5mer_ACGCG	ACGCG		169	169	114	774					774	114
0812_115_774	Synthesis_Area			5mer_ACGCG	ACGCG		169	169	115	774					774	115
0812_116_774	Synthesis_Area			5mer_ACGCG	ACGCG		169	169	116	774					774	116
0812_114_775	Synthesis_Area			5mer_ACGCG	ACGCG		169	169	114	775					775	114
0812_115_775	Synthesis_Area			5mer_ACGCG	ACGCG		169	169	115	775					775	115
0812_116_775	Synthesis_Area			5mer_ACGCG	ACGCG		169	169	116	775					775	116
0812_114_776	Synthesis_Area			5mer_ACGCG	ACGCG		169	169	114	776					776	114
0812_115_776	Synthesis_Area			5mer_ACGCG	ACGCG		169	169	115	776					776	115
0812_116_776	Synthesis_Area			5mer_ACGCG	ACGCG		169	169	116	776					776	116
0812_664_84	Synthesis_Area			5mer_ACGCT	ACGCT		170	170	664	84					84	664
0812_665_84	Synthesis_Area			5mer_ACGCT	ACGCT		170	170	665	84					84	665
0812_666_84	Synthesis_Area			5mer_ACGCT	ACGCT		170	170	666	84					84	666
0812_664_85	Synthesis_Area			5mer_ACGCT	ACGCT		170	170	664	85					85	664
0812_665_85	Synthesis_Area			5mer_ACGCT	ACGCT		170	170	665	85					85	665
0812_666_85	Synthesis_Area			5mer_ACGCT	ACGCT		170	170	666	85					85	666
0812_664_86	Synthesis_Area			5mer_ACGCT	ACGCT		170	170	664	86					86	664
0812_665_86	Synthesis_Area			5mer_ACGCT	ACGCT		170	170	665	86					86	665
0812_666_86	Synthesis_Area			5mer_ACGCT	ACGCT		170	170	666	86					86	666
0812_429_909	Synthesis_Area			5mer_ACGGA	ACGGA		171	171	429	909					909	429
0812_430_909	Synthesis_Area			5mer_ACGGA	ACGGA		171	171	430	909					909	430
0812_431_909	Synthesis_Area			5mer_ACGGA	ACGGA		171	171	431	909					909	431
0812_429_910	Synthesis_Area			5mer_ACGGA	ACGGA		171	171	429	910					910	429
0812_430_910	Synthesis_Area			5mer_ACGGA	ACGGA		171	171	430	910					910	430
0812_431_910	Synthesis_Area			5mer_ACGGA	ACGGA		171	171	431	910					910	431
0812_429_911	Synthesis_Area			5mer_ACGGA	ACGGA		171	171	429	911					911	429
0812_430_911	Synthesis_Area			5mer_ACGGA	ACGGA		171	171	430	911					911	430
0812_431_911	Synthesis_Area			5mer_ACGGA	ACGGA		171	171	431	911					911	431
0812_509_59	Synthesis_Area			5mer_ACGGC	ACGGC		172	172	509	59					59	509
0812_510_59	Synthesis_Area			5mer_ACGGC	ACGGC		172	172	510	59					59	510
0812_511_59	Synthesis_Area			5mer_ACGGC	ACGGC		172	172	511	59					59	511
0812_509_60	Synthesis_Area			5mer_ACGGC	ACGGC		172	172	509	60					60	509
0812_510_60	Synthesis_Area			5mer_ACGGC	ACGGC		172	172	510	60					60	510
0812_511_60	Synthesis_Area			5mer_ACGGC	ACGGC		172	172	511	60					60	511
0812_509_61	Synthesis_Area			5mer_ACGGC	ACGGC		172	172	509	61					61	509
0812_510_61	Synthesis_Area			5mer_ACGGC	ACGGC		172	172	510	61					61	510
0812_511_61	Synthesis_Area			5mer_ACGGC	ACGGC		172	172	511	61					61	511
0812_759_354	Synthesis_Area			5mer_ACGGG	ACGGG		173	173	759	354					354	759
0812_760_354	Synthesis_Area			5mer_ACGGG	ACGGG		173	173	760	354					354	760
0812_761_354	Synthesis_Area			5mer_ACGGG	ACGGG		173	173	761	354					354	761
0812_759_355	Synthesis_Area			5mer_ACGGG	ACGGG		173	173	759	355					355	759
0812_760_355	Synthesis_Area			5mer_ACGGG	ACGGG		173	173	760	355					355	760
0812_761_355	Synthesis_Area			5mer_ACGGG	ACGGG		173	173	761	355					355	761
0812_759_356	Synthesis_Area			5mer_ACGGG	ACGGG		173	173	759	356					356	759
0812_760_356	Synthesis_Area			5mer_ACGGG	ACGGG		173	173	760	356					356	760
0812_761_356	Synthesis_Area			5mer_ACGGG	ACGGG		173	173	761	356					356	761
0812_274_604	Synthesis_Area			5mer_ACGGT	ACGGT		174	174	274	604					604	274
0812_275_604	Synthesis_Area			5mer_ACGGT	ACGGT		174	174	275	604					604	275
0812_276_604	Synthesis_Area			5mer_ACGGT	ACGGT		174	174	276	604					604	276
0812_274_605	Synthesis_Area			5mer_ACGGT	ACGGT		174	174	274	605					605	274
0812_275_605	Synthesis_Area			5mer_ACGGT	ACGGT		174	174	275	605					605	275
0812_276_605	Synthesis_Area			5mer_ACGGT	ACGGT		174	174	276	605					605	276
0812_274_606	Synthesis_Area			5mer_ACGGT	ACGGT		174	174	274	606					606	274
0812_275_606	Synthesis_Area			5mer_ACGGT	ACGGT		174	174	275	606					606	275
0812_276_606	Synthesis_Area			5mer_ACGGT	ACGGT		174	174	276	606					606	276
0812_269_189	Synthesis_Area			5mer_ACGTA	ACGTA		175	175	269	189					189	269
0812_270_189	Synthesis_Area			5mer_ACGTA	ACGTA		175	175	270	189					189	270
0812_271_189	Synthesis_Area			5mer_ACGTA	ACGTA		175	175	271	189					189	271
0812_269_190	Synthesis_Area			5mer_ACGTA	ACGTA		175	175	269	190					190	269
0812_270_190	Synthesis_Area			5mer_ACGTA	ACGTA		175	175	270	190					190	270
0812_271_190	Synthesis_Area			5mer_ACGTA	ACGTA		175	175	271	190					190	271
0812_269_191	Synthesis_Area			5mer_ACGTA	ACGTA		175	175	269	191					191	269
0812_270_191	Synthesis_Area			5mer_ACGTA	ACGTA		175	175	270	191					191	270
0812_271_191	Synthesis_Area			5mer_ACGTA	ACGTA		175	175	271	191					191	271
0812_689_374	Synthesis_Area			5mer_ACGTC	ACGTC		176	176	689	374					374	689
0812_690_374	Synthesis_Area			5mer_ACGTC	ACGTC		176	176	690	374					374	690
0812_691_374	Synthesis_Area			5mer_ACGTC	ACGTC		176	176	691	374					374	691
0812_689_375	Synthesis_Area			5mer_ACGTC	ACGTC		176	176	689	375					375	689
0812_690_375	Synthesis_Area			5mer_ACGTC	ACGTC		176	176	690	375					375	690
0812_691_375	Synthesis_Area			5mer_ACGTC	ACGTC		176	176	691	375					375	691
0812_689_376	Synthesis_Area			5mer_ACGTC	ACGTC		176	176	689	376					376	689
0812_690_376	Synthesis_Area			5mer_ACGTC	ACGTC		176	176	690	376					376	690
0812_691_376	Synthesis_Area			5mer_ACGTC	ACGTC		176	176	691	376					376	691
0812_144_264	Synthesis_Area			5mer_ACGTG	ACGTG		177	177	144	264					264	144
0812_145_264	Synthesis_Area			5mer_ACGTG	ACGTG		177	177	145	264					264	145
0812_146_264	Synthesis_Area			5mer_ACGTG	ACGTG		177	177	146	264					264	146
0812_144_265	Synthesis_Area			5mer_ACGTG	ACGTG		177	177	144	265					265	144
0812_145_265	Synthesis_Area			5mer_ACGTG	ACGTG		177	177	145	265					265	145
0812_146_265	Synthesis_Area			5mer_ACGTG	ACGTG		177	177	146	265					265	146
0812_144_266	Synthesis_Area			5mer_ACGTG	ACGTG		177	177	144	266					266	144
0812_145_266	Synthesis_Area			5mer_ACGTG	ACGTG		177	177	145	266					266	145
0812_146_266	Synthesis_Area			5mer_ACGTG	ACGTG		177	177	146	266					266	146
0812_664_194	Synthesis_Area			5mer_ACGTT	ACGTT		178	178	664	194					194	664
0812_665_194	Synthesis_Area			5mer_ACGTT	ACGTT		178	178	665	194					194	665
0812_666_194	Synthesis_Area			5mer_ACGTT	ACGTT		178	178	666	194					194	666
0812_664_195	Synthesis_Area			5mer_ACGTT	ACGTT		178	178	664	195					195	664
0812_665_195	Synthesis_Area			5mer_ACGTT	ACGTT		178	178	665	195					195	665
0812_666_195	Synthesis_Area			5mer_ACGTT	ACGTT		178	178	666	195					195	666
0812_664_196	Synthesis_Area			5mer_ACGTT	ACGTT		178	178	664	196					196	664
0812_665_196	Synthesis_Area			5mer_ACGTT	ACGTT		178	178	665	196					196	665
0812_666_196	Synthesis_Area			5mer_ACGTT	ACGTT		178	178	666	196					196	666
0812_334_784	Synthesis_Area			5mer_ACTAA	ACTAA		179	179	334	784					784	334
0812_335_784	Synthesis_Area			5mer_ACTAA	ACTAA		179	179	335	784					784	335
0812_336_784	Synthesis_Area			5mer_ACTAA	ACTAA		179	179	336	784					784	336
0812_334_785	Synthesis_Area			5mer_ACTAA	ACTAA		179	179	334	785					785	334
0812_335_785	Synthesis_Area			5mer_ACTAA	ACTAA		179	179	335	785					785	335
0812_336_785	Synthesis_Area			5mer_ACTAA	ACTAA		179	179	336	785					785	336
0812_334_786	Synthesis_Area			5mer_ACTAA	ACTAA		179	179	334	786					786	334
0812_335_786	Synthesis_Area			5mer_ACTAA	ACTAA		179	179	335	786					786	335
0812_336_786	Synthesis_Area			5mer_ACTAA	ACTAA		179	179	336	786					786	336
0812_39_984	Synthesis_Area			5mer_ACTAC	ACTAC		180	180	39	984					984	39
0812_40_984	Synthesis_Area			5mer_ACTAC	ACTAC		180	180	40	984					984	40
0812_41_984	Synthesis_Area			5mer_ACTAC	ACTAC		180	180	41	984					984	41
0812_39_985	Synthesis_Area			5mer_ACTAC	ACTAC		180	180	39	985					985	39
0812_40_985	Synthesis_Area			5mer_ACTAC	ACTAC		180	180	40	985					985	40
0812_41_985	Synthesis_Area			5mer_ACTAC	ACTAC		180	180	41	985					985	41
0812_39_986	Synthesis_Area			5mer_ACTAC	ACTAC		180	180	39	986					986	39
0812_40_986	Synthesis_Area			5mer_ACTAC	ACTAC		180	180	40	986					986	40
0812_41_986	Synthesis_Area			5mer_ACTAC	ACTAC		180	180	41	986					986	41
0812_119_824	Synthesis_Area			5mer_ACTAG	ACTAG		181	181	119	824					824	119
0812_120_824	Synthesis_Area			5mer_ACTAG	ACTAG		181	181	120	824					824	120
0812_121_824	Synthesis_Area			5mer_ACTAG	ACTAG		181	181	121	824					824	121
0812_119_825	Synthesis_Area			5mer_ACTAG	ACTAG		181	181	119	825					825	119
0812_120_825	Synthesis_Area			5mer_ACTAG	ACTAG		181	181	120	825					825	120
0812_121_825	Synthesis_Area			5mer_ACTAG	ACTAG		181	181	121	825					825	121
0812_119_826	Synthesis_Area			5mer_ACTAG	ACTAG		181	181	119	826					826	119
0812_120_826	Synthesis_Area			5mer_ACTAG	ACTAG		181	181	120	826					826	120
0812_121_826	Synthesis_Area			5mer_ACTAG	ACTAG		181	181	121	826					826	121
0812_159_544	Synthesis_Area			5mer_ACTAT	ACTAT		182	182	159	544					544	159
0812_160_544	Synthesis_Area			5mer_ACTAT	ACTAT		182	182	160	544					544	160
0812_161_544	Synthesis_Area			5mer_ACTAT	ACTAT		182	182	161	544					544	161
0812_159_545	Synthesis_Area			5mer_ACTAT	ACTAT		182	182	159	545					545	159
0812_160_545	Synthesis_Area			5mer_ACTAT	ACTAT		182	182	160	545					545	160
0812_161_545	Synthesis_Area			5mer_ACTAT	ACTAT		182	182	161	545					545	161
0812_159_546	Synthesis_Area			5mer_ACTAT	ACTAT		182	182	159	546					546	159
0812_160_546	Synthesis_Area			5mer_ACTAT	ACTAT		182	182	160	546					546	160
0812_161_546	Synthesis_Area			5mer_ACTAT	ACTAT		182	182	161	546					546	161
0812_679_809	Synthesis_Area			5mer_ACTCA	ACTCA		183	183	679	809					809	679
0812_680_809	Synthesis_Area			5mer_ACTCA	ACTCA		183	183	680	809					809	680
0812_681_809	Synthesis_Area			5mer_ACTCA	ACTCA		183	183	681	809					809	681
0812_679_810	Synthesis_Area			5mer_ACTCA	ACTCA		183	183	679	810					810	679
0812_680_810	Synthesis_Area			5mer_ACTCA	ACTCA		183	183	680	810					810	680
0812_681_810	Synthesis_Area			5mer_ACTCA	ACTCA		183	183	681	810					810	681
0812_679_811	Synthesis_Area			5mer_ACTCA	ACTCA		183	183	679	811					811	679
0812_680_811	Synthesis_Area			5mer_ACTCA	ACTCA		183	183	680	811					811	680
0812_681_811	Synthesis_Area			5mer_ACTCA	ACTCA		183	183	681	811					811	681
0812_24_524	Synthesis_Area			5mer_ACTCC	ACTCC		184	184	24	524					524	24
0812_25_524	Synthesis_Area			5mer_ACTCC	ACTCC		184	184	25	524					524	25
0812_26_524	Synthesis_Area			5mer_ACTCC	ACTCC		184	184	26	524					524	26
0812_24_525	Synthesis_Area			5mer_ACTCC	ACTCC		184	184	24	525					525	24
0812_25_525	Synthesis_Area			5mer_ACTCC	ACTCC		184	184	25	525					525	25
0812_26_525	Synthesis_Area			5mer_ACTCC	ACTCC		184	184	26	525					525	26
0812_24_526	Synthesis_Area			5mer_ACTCC	ACTCC		184	184	24	526					526	24
0812_25_526	Synthesis_Area			5mer_ACTCC	ACTCC		184	184	25	526					526	25
0812_26_526	Synthesis_Area			5mer_ACTCC	ACTCC		184	184	26	526					526	26
0812_554_419	Synthesis_Area			5mer_ACTCG	ACTCG		185	185	554	419					419	554
0812_555_419	Synthesis_Area			5mer_ACTCG	ACTCG		185	185	555	419					419	555
0812_556_419	Synthesis_Area			5mer_ACTCG	ACTCG		185	185	556	419					419	556
0812_554_420	Synthesis_Area			5mer_ACTCG	ACTCG		185	185	554	420					420	554
0812_555_420	Synthesis_Area			5mer_ACTCG	ACTCG		185	185	555	420					420	555
0812_556_420	Synthesis_Area			5mer_ACTCG	ACTCG		185	185	556	420					420	556
0812_554_421	Synthesis_Area			5mer_ACTCG	ACTCG		185	185	554	421					421	554
0812_555_421	Synthesis_Area			5mer_ACTCG	ACTCG		185	185	555	421					421	555
0812_556_421	Synthesis_Area			5mer_ACTCG	ACTCG		185	185	556	421					421	556
0812_14_24	Synthesis_Area			5mer_ACTCT	ACTCT		186	186	14	24					24	14
0812_15_24	Synthesis_Area			5mer_ACTCT	ACTCT		186	186	15	24					24	15
0812_16_24	Synthesis_Area			5mer_ACTCT	ACTCT		186	186	16	24					24	16
0812_14_25	Synthesis_Area			5mer_ACTCT	ACTCT		186	186	14	25					25	14
0812_15_25	Synthesis_Area			5mer_ACTCT	ACTCT		186	186	15	25					25	15
0812_16_25	Synthesis_Area			5mer_ACTCT	ACTCT		186	186	16	25					25	16
0812_14_26	Synthesis_Area			5mer_ACTCT	ACTCT		186	186	14	26					26	14
0812_15_26	Synthesis_Area			5mer_ACTCT	ACTCT		186	186	15	26					26	15
0812_16_26	Synthesis_Area			5mer_ACTCT	ACTCT		186	186	16	26					26	16
0812_139_529	Synthesis_Area			5mer_ACTGA	ACTGA		187	187	139	529					529	139
0812_140_529	Synthesis_Area			5mer_ACTGA	ACTGA		187	187	140	529					529	140
0812_141_529	Synthesis_Area			5mer_ACTGA	ACTGA		187	187	141	529					529	141
0812_139_530	Synthesis_Area			5mer_ACTGA	ACTGA		187	187	139	530					530	139
0812_140_530	Synthesis_Area			5mer_ACTGA	ACTGA		187	187	140	530					530	140
0812_141_530	Synthesis_Area			5mer_ACTGA	ACTGA		187	187	141	530					530	141
0812_139_531	Synthesis_Area			5mer_ACTGA	ACTGA		187	187	139	531					531	139
0812_140_531	Synthesis_Area			5mer_ACTGA	ACTGA		187	187	140	531					531	140
0812_141_531	Synthesis_Area			5mer_ACTGA	ACTGA		187	187	141	531					531	141
0812_49_304	Synthesis_Area			5mer_ACTGC	ACTGC		188	188	49	304					304	49
0812_50_304	Synthesis_Area			5mer_ACTGC	ACTGC		188	188	50	304					304	50
0812_51_304	Synthesis_Area			5mer_ACTGC	ACTGC		188	188	51	304					304	51
0812_49_305	Synthesis_Area			5mer_ACTGC	ACTGC		188	188	49	305					305	49
0812_50_305	Synthesis_Area			5mer_ACTGC	ACTGC		188	188	50	305					305	50
0812_51_305	Synthesis_Area			5mer_ACTGC	ACTGC		188	188	51	305					305	51
0812_49_306	Synthesis_Area			5mer_ACTGC	ACTGC		188	188	49	306					306	49
0812_50_306	Synthesis_Area			5mer_ACTGC	ACTGC		188	188	50	306					306	50
0812_51_306	Synthesis_Area			5mer_ACTGC	ACTGC		188	188	51	306					306	51
0812_279_419	Synthesis_Area			5mer_ACTGG	ACTGG		189	189	279	419					419	279
0812_280_419	Synthesis_Area			5mer_ACTGG	ACTGG		189	189	280	419					419	280
0812_281_419	Synthesis_Area			5mer_ACTGG	ACTGG		189	189	281	419					419	281
0812_279_420	Synthesis_Area			5mer_ACTGG	ACTGG		189	189	279	420					420	279
0812_280_420	Synthesis_Area			5mer_ACTGG	ACTGG		189	189	280	420					420	280
0812_281_420	Synthesis_Area			5mer_ACTGG	ACTGG		189	189	281	420					420	281
0812_279_421	Synthesis_Area			5mer_ACTGG	ACTGG		189	189	279	421					421	279
0812_280_421	Synthesis_Area			5mer_ACTGG	ACTGG		189	189	280	421					421	280
0812_281_421	Synthesis_Area			5mer_ACTGG	ACTGG		189	189	281	421					421	281
0812_294_919	Synthesis_Area			5mer_ACTGT	ACTGT		190	190	294	919					919	294
0812_295_919	Synthesis_Area			5mer_ACTGT	ACTGT		190	190	295	919					919	295
0812_296_919	Synthesis_Area			5mer_ACTGT	ACTGT		190	190	296	919					919	296
0812_294_920	Synthesis_Area			5mer_ACTGT	ACTGT		190	190	294	920					920	294
0812_295_920	Synthesis_Area			5mer_ACTGT	ACTGT		190	190	295	920					920	295
0812_296_920	Synthesis_Area			5mer_ACTGT	ACTGT		190	190	296	920					920	296
0812_294_921	Synthesis_Area			5mer_ACTGT	ACTGT		190	190	294	921					921	294
0812_295_921	Synthesis_Area			5mer_ACTGT	ACTGT		190	190	295	921					921	295
0812_296_921	Synthesis_Area			5mer_ACTGT	ACTGT		190	190	296	921					921	296
0812_659_504	Synthesis_Area			5mer_ACTTA	ACTTA		191	191	659	504					504	659
0812_660_504	Synthesis_Area			5mer_ACTTA	ACTTA		191	191	660	504					504	660
0812_661_504	Synthesis_Area			5mer_ACTTA	ACTTA		191	191	661	504					504	661
0812_659_505	Synthesis_Area			5mer_ACTTA	ACTTA		191	191	659	505					505	659
0812_660_505	Synthesis_Area			5mer_ACTTA	ACTTA		191	191	660	505					505	660
0812_661_505	Synthesis_Area			5mer_ACTTA	ACTTA		191	191	661	505					505	661
0812_659_506	Synthesis_Area			5mer_ACTTA	ACTTA		191	191	659	506					506	659
0812_660_506	Synthesis_Area			5mer_ACTTA	ACTTA		191	191	660	506					506	660
0812_661_506	Synthesis_Area			5mer_ACTTA	ACTTA		191	191	661	506					506	661
0812_214_829	Synthesis_Area			5mer_ACTTC	ACTTC		192	192	214	829					829	214
0812_215_829	Synthesis_Area			5mer_ACTTC	ACTTC		192	192	215	829					829	215
0812_216_829	Synthesis_Area			5mer_ACTTC	ACTTC		192	192	216	829					829	216
0812_214_830	Synthesis_Area			5mer_ACTTC	ACTTC		192	192	214	830					830	214
0812_215_830	Synthesis_Area			5mer_ACTTC	ACTTC		192	192	215	830					830	215
0812_216_830	Synthesis_Area			5mer_ACTTC	ACTTC		192	192	216	830					830	216
0812_214_831	Synthesis_Area			5mer_ACTTC	ACTTC		192	192	214	831					831	214
0812_215_831	Synthesis_Area			5mer_ACTTC	ACTTC		192	192	215	831					831	215
0812_216_831	Synthesis_Area			5mer_ACTTC	ACTTC		192	192	216	831					831	216
0812_409_399	Synthesis_Area			5mer_ACTTG	ACTTG		193	193	409	399					399	409
0812_410_399	Synthesis_Area			5mer_ACTTG	ACTTG		193	193	410	399					399	410
0812_411_399	Synthesis_Area			5mer_ACTTG	ACTTG		193	193	411	399					399	411
0812_409_400	Synthesis_Area			5mer_ACTTG	ACTTG		193	193	409	400					400	409
0812_410_400	Synthesis_Area			5mer_ACTTG	ACTTG		193	193	410	400					400	410
0812_411_400	Synthesis_Area			5mer_ACTTG	ACTTG		193	193	411	400					400	411
0812_409_401	Synthesis_Area			5mer_ACTTG	ACTTG		193	193	409	401					401	409
0812_410_401	Synthesis_Area			5mer_ACTTG	ACTTG		193	193	410	401					401	410
0812_411_401	Synthesis_Area			5mer_ACTTG	ACTTG		193	193	411	401					401	411
0812_304_14	Synthesis_Area			5mer_ACTTT	ACTTT		194	194	304	14					14	304
0812_305_14	Synthesis_Area			5mer_ACTTT	ACTTT		194	194	305	14					14	305
0812_306_14	Synthesis_Area			5mer_ACTTT	ACTTT		194	194	306	14					14	306
0812_304_15	Synthesis_Area			5mer_ACTTT	ACTTT		194	194	304	15					15	304
0812_305_15	Synthesis_Area			5mer_ACTTT	ACTTT		194	194	305	15					15	305
0812_306_15	Synthesis_Area			5mer_ACTTT	ACTTT		194	194	306	15					15	306
0812_304_16	Synthesis_Area			5mer_ACTTT	ACTTT		194	194	304	16					16	304
0812_305_16	Synthesis_Area			5mer_ACTTT	ACTTT		194	194	305	16					16	305
0812_306_16	Synthesis_Area			5mer_ACTTT	ACTTT		194	194	306	16					16	306
0812_314_909	Synthesis_Area			5mer_AGAAA	AGAAA		195	195	314	909					909	314
0812_315_909	Synthesis_Area			5mer_AGAAA	AGAAA		195	195	315	909					909	315
0812_316_909	Synthesis_Area			5mer_AGAAA	AGAAA		195	195	316	909					909	316
0812_314_910	Synthesis_Area			5mer_AGAAA	AGAAA		195	195	314	910					910	314
0812_315_910	Synthesis_Area			5mer_AGAAA	AGAAA		195	195	315	910					910	315
0812_316_910	Synthesis_Area			5mer_AGAAA	AGAAA		195	195	316	910					910	316
0812_314_911	Synthesis_Area			5mer_AGAAA	AGAAA		195	195	314	911					911	314
0812_315_911	Synthesis_Area			5mer_AGAAA	AGAAA		195	195	315	911					911	315
0812_316_911	Synthesis_Area			5mer_AGAAA	AGAAA		195	195	316	911					911	316
0812_139_119	Synthesis_Area			5mer_AGAAC	AGAAC		196	196	139	119					119	139
0812_140_119	Synthesis_Area			5mer_AGAAC	AGAAC		196	196	140	119					119	140
0812_141_119	Synthesis_Area			5mer_AGAAC	AGAAC		196	196	141	119					119	141
0812_139_120	Synthesis_Area			5mer_AGAAC	AGAAC		196	196	139	120					120	139
0812_140_120	Synthesis_Area			5mer_AGAAC	AGAAC		196	196	140	120					120	140
0812_141_120	Synthesis_Area			5mer_AGAAC	AGAAC		196	196	141	120					120	141
0812_139_121	Synthesis_Area			5mer_AGAAC	AGAAC		196	196	139	121					121	139
0812_140_121	Synthesis_Area			5mer_AGAAC	AGAAC		196	196	140	121					121	140
0812_141_121	Synthesis_Area			5mer_AGAAC	AGAAC		196	196	141	121					121	141
0812_759_529	Synthesis_Area			5mer_AGAAG	AGAAG		197	197	759	529					529	759
0812_760_529	Synthesis_Area			5mer_AGAAG	AGAAG		197	197	760	529					529	760
0812_761_529	Synthesis_Area			5mer_AGAAG	AGAAG		197	197	761	529					529	761
0812_759_530	Synthesis_Area			5mer_AGAAG	AGAAG		197	197	759	530					530	759
0812_760_530	Synthesis_Area			5mer_AGAAG	AGAAG		197	197	760	530					530	760
0812_761_530	Synthesis_Area			5mer_AGAAG	AGAAG		197	197	761	530					530	761
0812_759_531	Synthesis_Area			5mer_AGAAG	AGAAG		197	197	759	531					531	759
0812_760_531	Synthesis_Area			5mer_AGAAG	AGAAG		197	197	760	531					531	760
0812_761_531	Synthesis_Area			5mer_AGAAG	AGAAG		197	197	761	531					531	761
0812_249_689	Synthesis_Area			5mer_AGAAT	AGAAT		198	198	249	689					689	249
0812_250_689	Synthesis_Area			5mer_AGAAT	AGAAT		198	198	250	689					689	250
0812_251_689	Synthesis_Area			5mer_AGAAT	AGAAT		198	198	251	689					689	251
0812_249_690	Synthesis_Area			5mer_AGAAT	AGAAT		198	198	249	690					690	249
0812_250_690	Synthesis_Area			5mer_AGAAT	AGAAT		198	198	250	690					690	250
0812_251_690	Synthesis_Area			5mer_AGAAT	AGAAT		198	198	251	690					690	251
0812_249_691	Synthesis_Area			5mer_AGAAT	AGAAT		198	198	249	691					691	249
0812_250_691	Synthesis_Area			5mer_AGAAT	AGAAT		198	198	250	691					691	250
0812_251_691	Synthesis_Area			5mer_AGAAT	AGAAT		198	198	251	691					691	251
0812_14_664	Synthesis_Area			5mer_AGACA	AGACA		199	199	14	664					664	14
0812_15_664	Synthesis_Area			5mer_AGACA	AGACA		199	199	15	664					664	15
0812_16_664	Synthesis_Area			5mer_AGACA	AGACA		199	199	16	664					664	16
0812_14_665	Synthesis_Area			5mer_AGACA	AGACA		199	199	14	665					665	14
0812_15_665	Synthesis_Area			5mer_AGACA	AGACA		199	199	15	665					665	15
0812_16_665	Synthesis_Area			5mer_AGACA	AGACA		199	199	16	665					665	16
0812_14_666	Synthesis_Area			5mer_AGACA	AGACA		199	199	14	666					666	14
0812_15_666	Synthesis_Area			5mer_AGACA	AGACA		199	199	15	666					666	15
0812_16_666	Synthesis_Area			5mer_AGACA	AGACA		199	199	16	666					666	16
0812_704_124	Synthesis_Area			5mer_AGACC	AGACC		200	200	704	124					124	704
0812_705_124	Synthesis_Area			5mer_AGACC	AGACC		200	200	705	124					124	705
0812_706_124	Synthesis_Area			5mer_AGACC	AGACC		200	200	706	124					124	706
0812_704_125	Synthesis_Area			5mer_AGACC	AGACC		200	200	704	125					125	704
0812_705_125	Synthesis_Area			5mer_AGACC	AGACC		200	200	705	125					125	705
0812_706_125	Synthesis_Area			5mer_AGACC	AGACC		200	200	706	125					125	706
0812_704_126	Synthesis_Area			5mer_AGACC	AGACC		200	200	704	126					126	704
0812_705_126	Synthesis_Area			5mer_AGACC	AGACC		200	200	705	126					126	705
0812_706_126	Synthesis_Area			5mer_AGACC	AGACC		200	200	706	126					126	706
0812_719_354	Synthesis_Area			5mer_AGACG	AGACG		201	201	719	354					354	719
0812_720_354	Synthesis_Area			5mer_AGACG	AGACG		201	201	720	354					354	720
0812_721_354	Synthesis_Area			5mer_AGACG	AGACG		201	201	721	354					354	721
0812_719_355	Synthesis_Area			5mer_AGACG	AGACG		201	201	719	355					355	719
0812_720_355	Synthesis_Area			5mer_AGACG	AGACG		201	201	720	355					355	720
0812_721_355	Synthesis_Area			5mer_AGACG	AGACG		201	201	721	355					355	721
0812_719_356	Synthesis_Area			5mer_AGACG	AGACG		201	201	719	356					356	719
0812_720_356	Synthesis_Area			5mer_AGACG	AGACG		201	201	720	356					356	720
0812_721_356	Synthesis_Area			5mer_AGACG	AGACG		201	201	721	356					356	721
0812_229_434	Synthesis_Area			5mer_AGACT	AGACT		202	202	229	434					434	229
0812_230_434	Synthesis_Area			5mer_AGACT	AGACT		202	202	230	434					434	230
0812_231_434	Synthesis_Area			5mer_AGACT	AGACT		202	202	231	434					434	231
0812_229_435	Synthesis_Area			5mer_AGACT	AGACT		202	202	229	435					435	229
0812_230_435	Synthesis_Area			5mer_AGACT	AGACT		202	202	230	435					435	230
0812_231_435	Synthesis_Area			5mer_AGACT	AGACT		202	202	231	435					435	231
0812_229_436	Synthesis_Area			5mer_AGACT	AGACT		202	202	229	436					436	229
0812_230_436	Synthesis_Area			5mer_AGACT	AGACT		202	202	230	436					436	230
0812_231_436	Synthesis_Area			5mer_AGACT	AGACT		202	202	231	436					436	231
0812_339_574	Synthesis_Area			5mer_AGAGA	AGAGA		203	203	339	574					574	339
0812_340_574	Synthesis_Area			5mer_AGAGA	AGAGA		203	203	340	574					574	340
0812_341_574	Synthesis_Area			5mer_AGAGA	AGAGA		203	203	341	574					574	341
0812_339_575	Synthesis_Area			5mer_AGAGA	AGAGA		203	203	339	575					575	339
0812_340_575	Synthesis_Area			5mer_AGAGA	AGAGA		203	203	340	575					575	340
0812_341_575	Synthesis_Area			5mer_AGAGA	AGAGA		203	203	341	575					575	341
0812_339_576	Synthesis_Area			5mer_AGAGA	AGAGA		203	203	339	576					576	339
0812_340_576	Synthesis_Area			5mer_AGAGA	AGAGA		203	203	340	576					576	340
0812_341_576	Synthesis_Area			5mer_AGAGA	AGAGA		203	203	341	576					576	341
0812_149_729	Synthesis_Area			5mer_AGAGC	AGAGC		204	204	149	729					729	149
0812_150_729	Synthesis_Area			5mer_AGAGC	AGAGC		204	204	150	729					729	150
0812_151_729	Synthesis_Area			5mer_AGAGC	AGAGC		204	204	151	729					729	151
0812_149_730	Synthesis_Area			5mer_AGAGC	AGAGC		204	204	149	730					730	149
0812_150_730	Synthesis_Area			5mer_AGAGC	AGAGC		204	204	150	730					730	150
0812_151_730	Synthesis_Area			5mer_AGAGC	AGAGC		204	204	151	730					730	151
0812_149_731	Synthesis_Area			5mer_AGAGC	AGAGC		204	204	149	731					731	149
0812_150_731	Synthesis_Area			5mer_AGAGC	AGAGC		204	204	150	731					731	150
0812_151_731	Synthesis_Area			5mer_AGAGC	AGAGC		204	204	151	731					731	151
0812_29_609	Synthesis_Area			5mer_AGAGG	AGAGG		205	205	29	609					609	29
0812_30_609	Synthesis_Area			5mer_AGAGG	AGAGG		205	205	30	609					609	30
0812_31_609	Synthesis_Area			5mer_AGAGG	AGAGG		205	205	31	609					609	31
0812_29_610	Synthesis_Area			5mer_AGAGG	AGAGG		205	205	29	610					610	29
0812_30_610	Synthesis_Area			5mer_AGAGG	AGAGG		205	205	30	610					610	30
0812_31_610	Synthesis_Area			5mer_AGAGG	AGAGG		205	205	31	610					610	31
0812_29_611	Synthesis_Area			5mer_AGAGG	AGAGG		205	205	29	611					611	29
0812_30_611	Synthesis_Area			5mer_AGAGG	AGAGG		205	205	30	611					611	30
0812_31_611	Synthesis_Area			5mer_AGAGG	AGAGG		205	205	31	611					611	31
0812_174_284	Synthesis_Area			5mer_AGAGT	AGAGT		206	206	174	284					284	174
0812_175_284	Synthesis_Area			5mer_AGAGT	AGAGT		206	206	175	284					284	175
0812_176_284	Synthesis_Area			5mer_AGAGT	AGAGT		206	206	176	284					284	176
0812_174_285	Synthesis_Area			5mer_AGAGT	AGAGT		206	206	174	285					285	174
0812_175_285	Synthesis_Area			5mer_AGAGT	AGAGT		206	206	175	285					285	175
0812_176_285	Synthesis_Area			5mer_AGAGT	AGAGT		206	206	176	285					285	176
0812_174_286	Synthesis_Area			5mer_AGAGT	AGAGT		206	206	174	286					286	174
0812_175_286	Synthesis_Area			5mer_AGAGT	AGAGT		206	206	175	286					286	175
0812_176_286	Synthesis_Area			5mer_AGAGT	AGAGT		206	206	176	286					286	176
0812_714_49	Synthesis_Area			5mer_AGATA	AGATA		207	207	714	49					49	714
0812_715_49	Synthesis_Area			5mer_AGATA	AGATA		207	207	715	49					49	715
0812_716_49	Synthesis_Area			5mer_AGATA	AGATA		207	207	716	49					49	716
0812_714_50	Synthesis_Area			5mer_AGATA	AGATA		207	207	714	50					50	714
0812_715_50	Synthesis_Area			5mer_AGATA	AGATA		207	207	715	50					50	715
0812_716_50	Synthesis_Area			5mer_AGATA	AGATA		207	207	716	50					50	716
0812_714_51	Synthesis_Area			5mer_AGATA	AGATA		207	207	714	51					51	714
0812_715_51	Synthesis_Area			5mer_AGATA	AGATA		207	207	715	51					51	715
0812_716_51	Synthesis_Area			5mer_AGATA	AGATA		207	207	716	51					51	716
0812_329_884	Synthesis_Area			5mer_AGATC	AGATC		208	208	329	884					884	329
0812_330_884	Synthesis_Area			5mer_AGATC	AGATC		208	208	330	884					884	330
0812_331_884	Synthesis_Area			5mer_AGATC	AGATC		208	208	331	884					884	331
0812_329_885	Synthesis_Area			5mer_AGATC	AGATC		208	208	329	885					885	329
0812_330_885	Synthesis_Area			5mer_AGATC	AGATC		208	208	330	885					885	330
0812_331_885	Synthesis_Area			5mer_AGATC	AGATC		208	208	331	885					885	331
0812_329_886	Synthesis_Area			5mer_AGATC	AGATC		208	208	329	886					886	329
0812_330_886	Synthesis_Area			5mer_AGATC	AGATC		208	208	330	886					886	330
0812_331_886	Synthesis_Area			5mer_AGATC	AGATC		208	208	331	886					886	331
0812_644_114	Synthesis_Area			5mer_AGATG	AGATG		209	209	644	114					114	644
0812_645_114	Synthesis_Area			5mer_AGATG	AGATG		209	209	645	114					114	645
0812_646_114	Synthesis_Area			5mer_AGATG	AGATG		209	209	646	114					114	646
0812_644_115	Synthesis_Area			5mer_AGATG	AGATG		209	209	644	115					115	644
0812_645_115	Synthesis_Area			5mer_AGATG	AGATG		209	209	645	115					115	645
0812_646_115	Synthesis_Area			5mer_AGATG	AGATG		209	209	646	115					115	646
0812_644_116	Synthesis_Area			5mer_AGATG	AGATG		209	209	644	116					116	644
0812_645_116	Synthesis_Area			5mer_AGATG	AGATG		209	209	645	116					116	645
0812_646_116	Synthesis_Area			5mer_AGATG	AGATG		209	209	646	116					116	646
0812_24_209	Synthesis_Area			5mer_AGATT	AGATT		210	210	24	209					209	24
0812_25_209	Synthesis_Area			5mer_AGATT	AGATT		210	210	25	209					209	25
0812_26_209	Synthesis_Area			5mer_AGATT	AGATT		210	210	26	209					209	26
0812_24_210	Synthesis_Area			5mer_AGATT	AGATT		210	210	24	210					210	24
0812_25_210	Synthesis_Area			5mer_AGATT	AGATT		210	210	25	210					210	25
0812_26_210	Synthesis_Area			5mer_AGATT	AGATT		210	210	26	210					210	26
0812_24_211	Synthesis_Area			5mer_AGATT	AGATT		210	210	24	211					211	24
0812_25_211	Synthesis_Area			5mer_AGATT	AGATT		210	210	25	211					211	25
0812_26_211	Synthesis_Area			5mer_AGATT	AGATT		210	210	26	211					211	26
0812_424_724	Synthesis_Area			5mer_AGCAA	AGCAA		211	211	424	724					724	424
0812_425_724	Synthesis_Area			5mer_AGCAA	AGCAA		211	211	425	724					724	425
0812_426_724	Synthesis_Area			5mer_AGCAA	AGCAA		211	211	426	724					724	426
0812_424_725	Synthesis_Area			5mer_AGCAA	AGCAA		211	211	424	725					725	424
0812_425_725	Synthesis_Area			5mer_AGCAA	AGCAA		211	211	425	725					725	425
0812_426_725	Synthesis_Area			5mer_AGCAA	AGCAA		211	211	426	725					725	426
0812_424_726	Synthesis_Area			5mer_AGCAA	AGCAA		211	211	424	726					726	424
0812_425_726	Synthesis_Area			5mer_AGCAA	AGCAA		211	211	425	726					726	425
0812_426_726	Synthesis_Area			5mer_AGCAA	AGCAA		211	211	426	726					726	426
0812_259_1009	Synthesis_Area			5mer_AGCAC	AGCAC		212	212	259	1009					1009	259
0812_260_1009	Synthesis_Area			5mer_AGCAC	AGCAC		212	212	260	1009					1009	260
0812_261_1009	Synthesis_Area			5mer_AGCAC	AGCAC		212	212	261	1009					1009	261
0812_259_1010	Synthesis_Area			5mer_AGCAC	AGCAC		212	212	259	1010					1010	259
0812_260_1010	Synthesis_Area			5mer_AGCAC	AGCAC		212	212	260	1010					1010	260
0812_261_1010	Synthesis_Area			5mer_AGCAC	AGCAC		212	212	261	1010					1010	261
0812_259_1011	Synthesis_Area			5mer_AGCAC	AGCAC		212	212	259	1011					1011	259
0812_260_1011	Synthesis_Area			5mer_AGCAC	AGCAC		212	212	260	1011					1011	260
0812_261_1011	Synthesis_Area			5mer_AGCAC	AGCAC		212	212	261	1011					1011	261
0812_579_44	Synthesis_Area			5mer_AGCAG	AGCAG		213	213	579	44					44	579
0812_580_44	Synthesis_Area			5mer_AGCAG	AGCAG		213	213	580	44					44	580
0812_581_44	Synthesis_Area			5mer_AGCAG	AGCAG		213	213	581	44					44	581
0812_579_45	Synthesis_Area			5mer_AGCAG	AGCAG		213	213	579	45					45	579
0812_580_45	Synthesis_Area			5mer_AGCAG	AGCAG		213	213	580	45					45	580
0812_581_45	Synthesis_Area			5mer_AGCAG	AGCAG		213	213	581	45					45	581
0812_579_46	Synthesis_Area			5mer_AGCAG	AGCAG		213	213	579	46					46	579
0812_580_46	Synthesis_Area			5mer_AGCAG	AGCAG		213	213	580	46					46	580
0812_581_46	Synthesis_Area			5mer_AGCAG	AGCAG		213	213	581	46					46	581
0812_329_439	Synthesis_Area			5mer_AGCAT	AGCAT		214	214	329	439					439	329
0812_330_439	Synthesis_Area			5mer_AGCAT	AGCAT		214	214	330	439					439	330
0812_331_439	Synthesis_Area			5mer_AGCAT	AGCAT		214	214	331	439					439	331
0812_329_440	Synthesis_Area			5mer_AGCAT	AGCAT		214	214	329	440					440	329
0812_330_440	Synthesis_Area			5mer_AGCAT	AGCAT		214	214	330	440					440	330
0812_331_440	Synthesis_Area			5mer_AGCAT	AGCAT		214	214	331	440					440	331
0812_329_441	Synthesis_Area			5mer_AGCAT	AGCAT		214	214	329	441					441	329
0812_330_441	Synthesis_Area			5mer_AGCAT	AGCAT		214	214	330	441					441	330
0812_331_441	Synthesis_Area			5mer_AGCAT	AGCAT		214	214	331	441					441	331
0812_474_94	Synthesis_Area			5mer_AGCCA	AGCCA		215	215	474	94					94	474
0812_475_94	Synthesis_Area			5mer_AGCCA	AGCCA		215	215	475	94					94	475
0812_476_94	Synthesis_Area			5mer_AGCCA	AGCCA		215	215	476	94					94	476
0812_474_95	Synthesis_Area			5mer_AGCCA	AGCCA		215	215	474	95					95	474
0812_475_95	Synthesis_Area			5mer_AGCCA	AGCCA		215	215	475	95					95	475
0812_476_95	Synthesis_Area			5mer_AGCCA	AGCCA		215	215	476	95					95	476
0812_474_96	Synthesis_Area			5mer_AGCCA	AGCCA		215	215	474	96					96	474
0812_475_96	Synthesis_Area			5mer_AGCCA	AGCCA		215	215	475	96					96	475
0812_476_96	Synthesis_Area			5mer_AGCCA	AGCCA		215	215	476	96					96	476
0812_429_249	Synthesis_Area			5mer_AGCCC	AGCCC		216	216	429	249					249	429
0812_430_249	Synthesis_Area			5mer_AGCCC	AGCCC		216	216	430	249					249	430
0812_431_249	Synthesis_Area			5mer_AGCCC	AGCCC		216	216	431	249					249	431
0812_429_250	Synthesis_Area			5mer_AGCCC	AGCCC		216	216	429	250					250	429
0812_430_250	Synthesis_Area			5mer_AGCCC	AGCCC		216	216	430	250					250	430
0812_431_250	Synthesis_Area			5mer_AGCCC	AGCCC		216	216	431	250					250	431
0812_429_251	Synthesis_Area			5mer_AGCCC	AGCCC		216	216	429	251					251	429
0812_430_251	Synthesis_Area			5mer_AGCCC	AGCCC		216	216	430	251					251	430
0812_431_251	Synthesis_Area			5mer_AGCCC	AGCCC		216	216	431	251					251	431
0812_49_74	Synthesis_Area			5mer_AGCCG	AGCCG		217	217	49	74					74	49
0812_50_74	Synthesis_Area			5mer_AGCCG	AGCCG		217	217	50	74					74	50
0812_51_74	Synthesis_Area			5mer_AGCCG	AGCCG		217	217	51	74					74	51
0812_49_75	Synthesis_Area			5mer_AGCCG	AGCCG		217	217	49	75					75	49
0812_50_75	Synthesis_Area			5mer_AGCCG	AGCCG		217	217	50	75					75	50
0812_51_75	Synthesis_Area			5mer_AGCCG	AGCCG		217	217	51	75					75	51
0812_49_76	Synthesis_Area			5mer_AGCCG	AGCCG		217	217	49	76					76	49
0812_50_76	Synthesis_Area			5mer_AGCCG	AGCCG		217	217	50	76					76	50
0812_51_76	Synthesis_Area			5mer_AGCCG	AGCCG		217	217	51	76					76	51
0812_564_989	Synthesis_Area			5mer_AGCCT	AGCCT		218	218	564	989					989	564
0812_565_989	Synthesis_Area			5mer_AGCCT	AGCCT		218	218	565	989					989	565
0812_566_989	Synthesis_Area			5mer_AGCCT	AGCCT		218	218	566	989					989	566
0812_564_990	Synthesis_Area			5mer_AGCCT	AGCCT		218	218	564	990					990	564
0812_565_990	Synthesis_Area			5mer_AGCCT	AGCCT		218	218	565	990					990	565
0812_566_990	Synthesis_Area			5mer_AGCCT	AGCCT		218	218	566	990					990	566
0812_564_991	Synthesis_Area			5mer_AGCCT	AGCCT		218	218	564	991					991	564
0812_565_991	Synthesis_Area			5mer_AGCCT	AGCCT		218	218	565	991					991	565
0812_566_991	Synthesis_Area			5mer_AGCCT	AGCCT		218	218	566	991					991	566
0812_464_934	Synthesis_Area			5mer_AGCGA	AGCGA		219	219	464	934					934	464
0812_465_934	Synthesis_Area			5mer_AGCGA	AGCGA		219	219	465	934					934	465
0812_466_934	Synthesis_Area			5mer_AGCGA	AGCGA		219	219	466	934					934	466
0812_464_935	Synthesis_Area			5mer_AGCGA	AGCGA		219	219	464	935					935	464
0812_465_935	Synthesis_Area			5mer_AGCGA	AGCGA		219	219	465	935					935	465
0812_466_935	Synthesis_Area			5mer_AGCGA	AGCGA		219	219	466	935					935	466
0812_464_936	Synthesis_Area			5mer_AGCGA	AGCGA		219	219	464	936					936	464
0812_465_936	Synthesis_Area			5mer_AGCGA	AGCGA		219	219	465	936					936	465
0812_466_936	Synthesis_Area			5mer_AGCGA	AGCGA		219	219	466	936					936	466
0812_594_734	Synthesis_Area			5mer_AGCGC	AGCGC		220	220	594	734					734	594
0812_595_734	Synthesis_Area			5mer_AGCGC	AGCGC		220	220	595	734					734	595
0812_596_734	Synthesis_Area			5mer_AGCGC	AGCGC		220	220	596	734					734	596
0812_594_735	Synthesis_Area			5mer_AGCGC	AGCGC		220	220	594	735					735	594
0812_595_735	Synthesis_Area			5mer_AGCGC	AGCGC		220	220	595	735					735	595
0812_596_735	Synthesis_Area			5mer_AGCGC	AGCGC		220	220	596	735					735	596
0812_594_736	Synthesis_Area			5mer_AGCGC	AGCGC		220	220	594	736					736	594
0812_595_736	Synthesis_Area			5mer_AGCGC	AGCGC		220	220	595	736					736	595
0812_596_736	Synthesis_Area			5mer_AGCGC	AGCGC		220	220	596	736					736	596
0812_524_889	Synthesis_Area			5mer_AGCGG	AGCGG		221	221	524	889					889	524
0812_525_889	Synthesis_Area			5mer_AGCGG	AGCGG		221	221	525	889					889	525
0812_526_889	Synthesis_Area			5mer_AGCGG	AGCGG		221	221	526	889					889	526
0812_524_890	Synthesis_Area			5mer_AGCGG	AGCGG		221	221	524	890					890	524
0812_525_890	Synthesis_Area			5mer_AGCGG	AGCGG		221	221	525	890					890	525
0812_526_890	Synthesis_Area			5mer_AGCGG	AGCGG		221	221	526	890					890	526
0812_524_891	Synthesis_Area			5mer_AGCGG	AGCGG		221	221	524	891					891	524
0812_525_891	Synthesis_Area			5mer_AGCGG	AGCGG		221	221	525	891					891	525
0812_526_891	Synthesis_Area			5mer_AGCGG	AGCGG		221	221	526	891					891	526
0812_29_254	Synthesis_Area			5mer_AGCGT	AGCGT		222	222	29	254					254	29
0812_30_254	Synthesis_Area			5mer_AGCGT	AGCGT		222	222	30	254					254	30
0812_31_254	Synthesis_Area			5mer_AGCGT	AGCGT		222	222	31	254					254	31
0812_29_255	Synthesis_Area			5mer_AGCGT	AGCGT		222	222	29	255					255	29
0812_30_255	Synthesis_Area			5mer_AGCGT	AGCGT		222	222	30	255					255	30
0812_31_255	Synthesis_Area			5mer_AGCGT	AGCGT		222	222	31	255					255	31
0812_29_256	Synthesis_Area			5mer_AGCGT	AGCGT		222	222	29	256					256	29
0812_30_256	Synthesis_Area			5mer_AGCGT	AGCGT		222	222	30	256					256	30
0812_31_256	Synthesis_Area			5mer_AGCGT	AGCGT		222	222	31	256					256	31
0812_144_44	Synthesis_Area			5mer_AGCTA	AGCTA		223	223	144	44					44	144
0812_145_44	Synthesis_Area			5mer_AGCTA	AGCTA		223	223	145	44					44	145
0812_146_44	Synthesis_Area			5mer_AGCTA	AGCTA		223	223	146	44					44	146
0812_144_45	Synthesis_Area			5mer_AGCTA	AGCTA		223	223	144	45					45	144
0812_145_45	Synthesis_Area			5mer_AGCTA	AGCTA		223	223	145	45					45	145
0812_146_45	Synthesis_Area			5mer_AGCTA	AGCTA		223	223	146	45					45	146
0812_144_46	Synthesis_Area			5mer_AGCTA	AGCTA		223	223	144	46					46	144
0812_145_46	Synthesis_Area			5mer_AGCTA	AGCTA		223	223	145	46					46	145
0812_146_46	Synthesis_Area			5mer_AGCTA	AGCTA		223	223	146	46					46	146
0812_674_474	Synthesis_Area			5mer_AGCTC	AGCTC		224	224	674	474					474	674
0812_675_474	Synthesis_Area			5mer_AGCTC	AGCTC		224	224	675	474					474	675
0812_676_474	Synthesis_Area			5mer_AGCTC	AGCTC		224	224	676	474					474	676
0812_674_475	Synthesis_Area			5mer_AGCTC	AGCTC		224	224	674	475					475	674
0812_675_475	Synthesis_Area			5mer_AGCTC	AGCTC		224	224	675	475					475	675
0812_676_475	Synthesis_Area			5mer_AGCTC	AGCTC		224	224	676	475					475	676
0812_674_476	Synthesis_Area			5mer_AGCTC	AGCTC		224	224	674	476					476	674
0812_675_476	Synthesis_Area			5mer_AGCTC	AGCTC		224	224	675	476					476	675
0812_676_476	Synthesis_Area			5mer_AGCTC	AGCTC		224	224	676	476					476	676
0812_464_99	Synthesis_Area			5mer_AGCTG	AGCTG		225	225	464	99					99	464
0812_465_99	Synthesis_Area			5mer_AGCTG	AGCTG		225	225	465	99					99	465
0812_466_99	Synthesis_Area			5mer_AGCTG	AGCTG		225	225	466	99					99	466
0812_464_100	Synthesis_Area			5mer_AGCTG	AGCTG		225	225	464	100					100	464
0812_465_100	Synthesis_Area			5mer_AGCTG	AGCTG		225	225	465	100					100	465
0812_466_100	Synthesis_Area			5mer_AGCTG	AGCTG		225	225	466	100					100	466
0812_464_101	Synthesis_Area			5mer_AGCTG	AGCTG		225	225	464	101					101	464
0812_465_101	Synthesis_Area			5mer_AGCTG	AGCTG		225	225	465	101					101	465
0812_466_101	Synthesis_Area			5mer_AGCTG	AGCTG		225	225	466	101					101	466
0812_309_99	Synthesis_Area			5mer_AGCTT	AGCTT		226	226	309	99					99	309
0812_310_99	Synthesis_Area			5mer_AGCTT	AGCTT		226	226	310	99					99	310
0812_311_99	Synthesis_Area			5mer_AGCTT	AGCTT		226	226	311	99					99	311
0812_309_100	Synthesis_Area			5mer_AGCTT	AGCTT		226	226	309	100					100	309
0812_310_100	Synthesis_Area			5mer_AGCTT	AGCTT		226	226	310	100					100	310
0812_311_100	Synthesis_Area			5mer_AGCTT	AGCTT		226	226	311	100					100	311
0812_309_101	Synthesis_Area			5mer_AGCTT	AGCTT		226	226	309	101					101	309
0812_310_101	Synthesis_Area			5mer_AGCTT	AGCTT		226	226	310	101					101	310
0812_311_101	Synthesis_Area			5mer_AGCTT	AGCTT		226	226	311	101					101	311
0812_334_474	Synthesis_Area			5mer_AGGAA	AGGAA		227	227	334	474					474	334
0812_335_474	Synthesis_Area			5mer_AGGAA	AGGAA		227	227	335	474					474	335
0812_336_474	Synthesis_Area			5mer_AGGAA	AGGAA		227	227	336	474					474	336
0812_334_475	Synthesis_Area			5mer_AGGAA	AGGAA		227	227	334	475					475	334
0812_335_475	Synthesis_Area			5mer_AGGAA	AGGAA		227	227	335	475					475	335
0812_336_475	Synthesis_Area			5mer_AGGAA	AGGAA		227	227	336	475					475	336
0812_334_476	Synthesis_Area			5mer_AGGAA	AGGAA		227	227	334	476					476	334
0812_335_476	Synthesis_Area			5mer_AGGAA	AGGAA		227	227	335	476					476	335
0812_336_476	Synthesis_Area			5mer_AGGAA	AGGAA		227	227	336	476					476	336
0812_29_194	Synthesis_Area			5mer_AGGAC	AGGAC		228	228	29	194					194	29
0812_30_194	Synthesis_Area			5mer_AGGAC	AGGAC		228	228	30	194					194	30
0812_31_194	Synthesis_Area			5mer_AGGAC	AGGAC		228	228	31	194					194	31
0812_29_195	Synthesis_Area			5mer_AGGAC	AGGAC		228	228	29	195					195	29
0812_30_195	Synthesis_Area			5mer_AGGAC	AGGAC		228	228	30	195					195	30
0812_31_195	Synthesis_Area			5mer_AGGAC	AGGAC		228	228	31	195					195	31
0812_29_196	Synthesis_Area			5mer_AGGAC	AGGAC		228	228	29	196					196	29
0812_30_196	Synthesis_Area			5mer_AGGAC	AGGAC		228	228	30	196					196	30
0812_31_196	Synthesis_Area			5mer_AGGAC	AGGAC		228	228	31	196					196	31
0812_119_759	Synthesis_Area			5mer_AGGAG	AGGAG		229	229	119	759					759	119
0812_120_759	Synthesis_Area			5mer_AGGAG	AGGAG		229	229	120	759					759	120
0812_121_759	Synthesis_Area			5mer_AGGAG	AGGAG		229	229	121	759					759	121
0812_119_760	Synthesis_Area			5mer_AGGAG	AGGAG		229	229	119	760					760	119
0812_120_760	Synthesis_Area			5mer_AGGAG	AGGAG		229	229	120	760					760	120
0812_121_760	Synthesis_Area			5mer_AGGAG	AGGAG		229	229	121	760					760	121
0812_119_761	Synthesis_Area			5mer_AGGAG	AGGAG		229	229	119	761					761	119
0812_120_761	Synthesis_Area			5mer_AGGAG	AGGAG		229	229	120	761					761	120
0812_121_761	Synthesis_Area			5mer_AGGAG	AGGAG		229	229	121	761					761	121
0812_714_299	Synthesis_Area			5mer_AGGAT	AGGAT		230	230	714	299					299	714
0812_715_299	Synthesis_Area			5mer_AGGAT	AGGAT		230	230	715	299					299	715
0812_716_299	Synthesis_Area			5mer_AGGAT	AGGAT		230	230	716	299					299	716
0812_714_300	Synthesis_Area			5mer_AGGAT	AGGAT		230	230	714	300					300	714
0812_715_300	Synthesis_Area			5mer_AGGAT	AGGAT		230	230	715	300					300	715
0812_716_300	Synthesis_Area			5mer_AGGAT	AGGAT		230	230	716	300					300	716
0812_714_301	Synthesis_Area			5mer_AGGAT	AGGAT		230	230	714	301					301	714
0812_715_301	Synthesis_Area			5mer_AGGAT	AGGAT		230	230	715	301					301	715
0812_716_301	Synthesis_Area			5mer_AGGAT	AGGAT		230	230	716	301					301	716
0812_119_44	Synthesis_Area			5mer_AGGCA	AGGCA		231	231	119	44					44	119
0812_120_44	Synthesis_Area			5mer_AGGCA	AGGCA		231	231	120	44					44	120
0812_121_44	Synthesis_Area			5mer_AGGCA	AGGCA		231	231	121	44					44	121
0812_119_45	Synthesis_Area			5mer_AGGCA	AGGCA		231	231	119	45					45	119
0812_120_45	Synthesis_Area			5mer_AGGCA	AGGCA		231	231	120	45					45	120
0812_121_45	Synthesis_Area			5mer_AGGCA	AGGCA		231	231	121	45					45	121
0812_119_46	Synthesis_Area			5mer_AGGCA	AGGCA		231	231	119	46					46	119
0812_120_46	Synthesis_Area			5mer_AGGCA	AGGCA		231	231	120	46					46	120
0812_121_46	Synthesis_Area			5mer_AGGCA	AGGCA		231	231	121	46					46	121
0812_114_1009	Synthesis_Area			5mer_AGGCC	AGGCC		232	232	114	1009					1009	114
0812_115_1009	Synthesis_Area			5mer_AGGCC	AGGCC		232	232	115	1009					1009	115
0812_116_1009	Synthesis_Area			5mer_AGGCC	AGGCC		232	232	116	1009					1009	116
0812_114_1010	Synthesis_Area			5mer_AGGCC	AGGCC		232	232	114	1010					1010	114
0812_115_1010	Synthesis_Area			5mer_AGGCC	AGGCC		232	232	115	1010					1010	115
0812_116_1010	Synthesis_Area			5mer_AGGCC	AGGCC		232	232	116	1010					1010	116
0812_114_1011	Synthesis_Area			5mer_AGGCC	AGGCC		232	232	114	1011					1011	114
0812_115_1011	Synthesis_Area			5mer_AGGCC	AGGCC		232	232	115	1011					1011	115
0812_116_1011	Synthesis_Area			5mer_AGGCC	AGGCC		232	232	116	1011					1011	116
0812_599_279	Synthesis_Area			5mer_AGGCG	AGGCG		233	233	599	279					279	599
0812_600_279	Synthesis_Area			5mer_AGGCG	AGGCG		233	233	600	279					279	600
0812_601_279	Synthesis_Area			5mer_AGGCG	AGGCG		233	233	601	279					279	601
0812_599_280	Synthesis_Area			5mer_AGGCG	AGGCG		233	233	599	280					280	599
0812_600_280	Synthesis_Area			5mer_AGGCG	AGGCG		233	233	600	280					280	600
0812_601_280	Synthesis_Area			5mer_AGGCG	AGGCG		233	233	601	280					280	601
0812_599_281	Synthesis_Area			5mer_AGGCG	AGGCG		233	233	599	281					281	599
0812_600_281	Synthesis_Area			5mer_AGGCG	AGGCG		233	233	600	281					281	600
0812_601_281	Synthesis_Area			5mer_AGGCG	AGGCG		233	233	601	281					281	601
0812_639_424	Synthesis_Area			5mer_AGGCT	AGGCT		234	234	639	424					424	639
0812_640_424	Synthesis_Area			5mer_AGGCT	AGGCT		234	234	640	424					424	640
0812_641_424	Synthesis_Area			5mer_AGGCT	AGGCT		234	234	641	424					424	641
0812_639_425	Synthesis_Area			5mer_AGGCT	AGGCT		234	234	639	425					425	639
0812_640_425	Synthesis_Area			5mer_AGGCT	AGGCT		234	234	640	425					425	640
0812_641_425	Synthesis_Area			5mer_AGGCT	AGGCT		234	234	641	425					425	641
0812_639_426	Synthesis_Area			5mer_AGGCT	AGGCT		234	234	639	426					426	639
0812_640_426	Synthesis_Area			5mer_AGGCT	AGGCT		234	234	640	426					426	640
0812_641_426	Synthesis_Area			5mer_AGGCT	AGGCT		234	234	641	426					426	641
0812_39_384	Synthesis_Area			5mer_AGGGA	AGGGA		235	235	39	384					384	39
0812_40_384	Synthesis_Area			5mer_AGGGA	AGGGA		235	235	40	384					384	40
0812_41_384	Synthesis_Area			5mer_AGGGA	AGGGA		235	235	41	384					384	41
0812_39_385	Synthesis_Area			5mer_AGGGA	AGGGA		235	235	39	385					385	39
0812_40_385	Synthesis_Area			5mer_AGGGA	AGGGA		235	235	40	385					385	40
0812_41_385	Synthesis_Area			5mer_AGGGA	AGGGA		235	235	41	385					385	41
0812_39_386	Synthesis_Area			5mer_AGGGA	AGGGA		235	235	39	386					386	39
0812_40_386	Synthesis_Area			5mer_AGGGA	AGGGA		235	235	40	386					386	40
0812_41_386	Synthesis_Area			5mer_AGGGA	AGGGA		235	235	41	386					386	41
0812_9_954	Synthesis_Area			5mer_AGGGC	AGGGC		236	236	9	954					954	9
0812_10_954	Synthesis_Area			5mer_AGGGC	AGGGC		236	236	10	954					954	10
0812_11_954	Synthesis_Area			5mer_AGGGC	AGGGC		236	236	11	954					954	11
0812_9_955	Synthesis_Area			5mer_AGGGC	AGGGC		236	236	9	955					955	9
0812_10_955	Synthesis_Area			5mer_AGGGC	AGGGC		236	236	10	955					955	10
0812_11_955	Synthesis_Area			5mer_AGGGC	AGGGC		236	236	11	955					955	11
0812_9_956	Synthesis_Area			5mer_AGGGC	AGGGC		236	236	9	956					956	9
0812_10_956	Synthesis_Area			5mer_AGGGC	AGGGC		236	236	10	956					956	10
0812_11_956	Synthesis_Area			5mer_AGGGC	AGGGC		236	236	11	956					956	11
0812_729_749	Synthesis_Area			5mer_AGGGG	AGGGG		237	237	729	749					749	729
0812_730_749	Synthesis_Area			5mer_AGGGG	AGGGG		237	237	730	749					749	730
0812_731_749	Synthesis_Area			5mer_AGGGG	AGGGG		237	237	731	749					749	731
0812_729_750	Synthesis_Area			5mer_AGGGG	AGGGG		237	237	729	750					750	729
0812_730_750	Synthesis_Area			5mer_AGGGG	AGGGG		237	237	730	750					750	730
0812_731_750	Synthesis_Area			5mer_AGGGG	AGGGG		237	237	731	750					750	731
0812_729_751	Synthesis_Area			5mer_AGGGG	AGGGG		237	237	729	751					751	729
0812_730_751	Synthesis_Area			5mer_AGGGG	AGGGG		237	237	730	751					751	730
0812_731_751	Synthesis_Area			5mer_AGGGG	AGGGG		237	237	731	751					751	731
0812_559_904	Synthesis_Area			5mer_AGGGT	AGGGT		238	238	559	904					904	559
0812_560_904	Synthesis_Area			5mer_AGGGT	AGGGT		238	238	560	904					904	560
0812_561_904	Synthesis_Area			5mer_AGGGT	AGGGT		238	238	561	904					904	561
0812_559_905	Synthesis_Area			5mer_AGGGT	AGGGT		238	238	559	905					905	559
0812_560_905	Synthesis_Area			5mer_AGGGT	AGGGT		238	238	560	905					905	560
0812_561_905	Synthesis_Area			5mer_AGGGT	AGGGT		238	238	561	905					905	561
0812_559_906	Synthesis_Area			5mer_AGGGT	AGGGT		238	238	559	906					906	559
0812_560_906	Synthesis_Area			5mer_AGGGT	AGGGT		238	238	560	906					906	560
0812_561_906	Synthesis_Area			5mer_AGGGT	AGGGT		238	238	561	906					906	561
0812_14_749	Synthesis_Area			5mer_AGGTA	AGGTA		239	239	14	749					749	14
0812_15_749	Synthesis_Area			5mer_AGGTA	AGGTA		239	239	15	749					749	15
0812_16_749	Synthesis_Area			5mer_AGGTA	AGGTA		239	239	16	749					749	16
0812_14_750	Synthesis_Area			5mer_AGGTA	AGGTA		239	239	14	750					750	14
0812_15_750	Synthesis_Area			5mer_AGGTA	AGGTA		239	239	15	750					750	15
0812_16_750	Synthesis_Area			5mer_AGGTA	AGGTA		239	239	16	750					750	16
0812_14_751	Synthesis_Area			5mer_AGGTA	AGGTA		239	239	14	751					751	14
0812_15_751	Synthesis_Area			5mer_AGGTA	AGGTA		239	239	15	751					751	15
0812_16_751	Synthesis_Area			5mer_AGGTA	AGGTA		239	239	16	751					751	16
0812_514_464	Synthesis_Area			5mer_AGGTC	AGGTC		240	240	514	464					464	514
0812_515_464	Synthesis_Area			5mer_AGGTC	AGGTC		240	240	515	464					464	515
0812_516_464	Synthesis_Area			5mer_AGGTC	AGGTC		240	240	516	464					464	516
0812_514_465	Synthesis_Area			5mer_AGGTC	AGGTC		240	240	514	465					465	514
0812_515_465	Synthesis_Area			5mer_AGGTC	AGGTC		240	240	515	465					465	515
0812_516_465	Synthesis_Area			5mer_AGGTC	AGGTC		240	240	516	465					465	516
0812_514_466	Synthesis_Area			5mer_AGGTC	AGGTC		240	240	514	466					466	514
0812_515_466	Synthesis_Area			5mer_AGGTC	AGGTC		240	240	515	466					466	515
0812_516_466	Synthesis_Area			5mer_AGGTC	AGGTC		240	240	516	466					466	516
0812_514_339	Synthesis_Area			5mer_AGGTG	AGGTG		241	241	514	339					339	514
0812_515_339	Synthesis_Area			5mer_AGGTG	AGGTG		241	241	515	339					339	515
0812_516_339	Synthesis_Area			5mer_AGGTG	AGGTG		241	241	516	339					339	516
0812_514_340	Synthesis_Area			5mer_AGGTG	AGGTG		241	241	514	340					340	514
0812_515_340	Synthesis_Area			5mer_AGGTG	AGGTG		241	241	515	340					340	515
0812_516_340	Synthesis_Area			5mer_AGGTG	AGGTG		241	241	516	340					340	516
0812_514_341	Synthesis_Area			5mer_AGGTG	AGGTG		241	241	514	341					341	514
0812_515_341	Synthesis_Area			5mer_AGGTG	AGGTG		241	241	515	341					341	515
0812_516_341	Synthesis_Area			5mer_AGGTG	AGGTG		241	241	516	341					341	516
0812_79_169	Synthesis_Area			5mer_AGGTT	AGGTT		242	242	79	169					169	79
0812_80_169	Synthesis_Area			5mer_AGGTT	AGGTT		242	242	80	169					169	80
0812_81_169	Synthesis_Area			5mer_AGGTT	AGGTT		242	242	81	169					169	81
0812_79_170	Synthesis_Area			5mer_AGGTT	AGGTT		242	242	79	170					170	79
0812_80_170	Synthesis_Area			5mer_AGGTT	AGGTT		242	242	80	170					170	80
0812_81_170	Synthesis_Area			5mer_AGGTT	AGGTT		242	242	81	170					170	81
0812_79_171	Synthesis_Area			5mer_AGGTT	AGGTT		242	242	79	171					171	79
0812_80_171	Synthesis_Area			5mer_AGGTT	AGGTT		242	242	80	171					171	80
0812_81_171	Synthesis_Area			5mer_AGGTT	AGGTT		242	242	81	171					171	81
0812_669_199	Synthesis_Area			5mer_AGTAA	AGTAA		243	243	669	199					199	669
0812_670_199	Synthesis_Area			5mer_AGTAA	AGTAA		243	243	670	199					199	670
0812_671_199	Synthesis_Area			5mer_AGTAA	AGTAA		243	243	671	199					199	671
0812_669_200	Synthesis_Area			5mer_AGTAA	AGTAA		243	243	669	200					200	669
0812_670_200	Synthesis_Area			5mer_AGTAA	AGTAA		243	243	670	200					200	670
0812_671_200	Synthesis_Area			5mer_AGTAA	AGTAA		243	243	671	200					200	671
0812_669_201	Synthesis_Area			5mer_AGTAA	AGTAA		243	243	669	201					201	669
0812_670_201	Synthesis_Area			5mer_AGTAA	AGTAA		243	243	670	201					201	670
0812_671_201	Synthesis_Area			5mer_AGTAA	AGTAA		243	243	671	201					201	671
0812_94_944	Synthesis_Area			5mer_AGTAC	AGTAC		244	244	94	944					944	94
0812_95_944	Synthesis_Area			5mer_AGTAC	AGTAC		244	244	95	944					944	95
0812_96_944	Synthesis_Area			5mer_AGTAC	AGTAC		244	244	96	944					944	96
0812_94_945	Synthesis_Area			5mer_AGTAC	AGTAC		244	244	94	945					945	94
0812_95_945	Synthesis_Area			5mer_AGTAC	AGTAC		244	244	95	945					945	95
0812_96_945	Synthesis_Area			5mer_AGTAC	AGTAC		244	244	96	945					945	96
0812_94_946	Synthesis_Area			5mer_AGTAC	AGTAC		244	244	94	946					946	94
0812_95_946	Synthesis_Area			5mer_AGTAC	AGTAC		244	244	95	946					946	95
0812_96_946	Synthesis_Area			5mer_AGTAC	AGTAC		244	244	96	946					946	96
0812_439_369	Synthesis_Area			5mer_AGTAG	AGTAG		245	245	439	369					369	439
0812_440_369	Synthesis_Area			5mer_AGTAG	AGTAG		245	245	440	369					369	440
0812_441_369	Synthesis_Area			5mer_AGTAG	AGTAG		245	245	441	369					369	441
0812_439_370	Synthesis_Area			5mer_AGTAG	AGTAG		245	245	439	370					370	439
0812_440_370	Synthesis_Area			5mer_AGTAG	AGTAG		245	245	440	370					370	440
0812_441_370	Synthesis_Area			5mer_AGTAG	AGTAG		245	245	441	370					370	441
0812_439_371	Synthesis_Area			5mer_AGTAG	AGTAG		245	245	439	371					371	439
0812_440_371	Synthesis_Area			5mer_AGTAG	AGTAG		245	245	440	371					371	440
0812_441_371	Synthesis_Area			5mer_AGTAG	AGTAG		245	245	441	371					371	441
0812_309_499	Synthesis_Area			5mer_AGTAT	AGTAT		246	246	309	499					499	309
0812_310_499	Synthesis_Area			5mer_AGTAT	AGTAT		246	246	310	499					499	310
0812_311_499	Synthesis_Area			5mer_AGTAT	AGTAT		246	246	311	499					499	311
0812_309_500	Synthesis_Area			5mer_AGTAT	AGTAT		246	246	309	500					500	309
0812_310_500	Synthesis_Area			5mer_AGTAT	AGTAT		246	246	310	500					500	310
0812_311_500	Synthesis_Area			5mer_AGTAT	AGTAT		246	246	311	500					500	311
0812_309_501	Synthesis_Area			5mer_AGTAT	AGTAT		246	246	309	501					501	309
0812_310_501	Synthesis_Area			5mer_AGTAT	AGTAT		246	246	310	501					501	310
0812_311_501	Synthesis_Area			5mer_AGTAT	AGTAT		246	246	311	501					501	311
0812_89_919	Synthesis_Area			5mer_AGTCA	AGTCA		247	247	89	919					919	89
0812_90_919	Synthesis_Area			5mer_AGTCA	AGTCA		247	247	90	919					919	90
0812_91_919	Synthesis_Area			5mer_AGTCA	AGTCA		247	247	91	919					919	91
0812_89_920	Synthesis_Area			5mer_AGTCA	AGTCA		247	247	89	920					920	89
0812_90_920	Synthesis_Area			5mer_AGTCA	AGTCA		247	247	90	920					920	90
0812_91_920	Synthesis_Area			5mer_AGTCA	AGTCA		247	247	91	920					920	91
0812_89_921	Synthesis_Area			5mer_AGTCA	AGTCA		247	247	89	921					921	89
0812_90_921	Synthesis_Area			5mer_AGTCA	AGTCA		247	247	90	921					921	90
0812_91_921	Synthesis_Area			5mer_AGTCA	AGTCA		247	247	91	921					921	91
0812_379_754	Synthesis_Area			5mer_AGTCC	AGTCC		248	248	379	754					754	379
0812_380_754	Synthesis_Area			5mer_AGTCC	AGTCC		248	248	380	754					754	380
0812_381_754	Synthesis_Area			5mer_AGTCC	AGTCC		248	248	381	754					754	381
0812_379_755	Synthesis_Area			5mer_AGTCC	AGTCC		248	248	379	755					755	379
0812_380_755	Synthesis_Area			5mer_AGTCC	AGTCC		248	248	380	755					755	380
0812_381_755	Synthesis_Area			5mer_AGTCC	AGTCC		248	248	381	755					755	381
0812_379_756	Synthesis_Area			5mer_AGTCC	AGTCC		248	248	379	756					756	379
0812_380_756	Synthesis_Area			5mer_AGTCC	AGTCC		248	248	380	756					756	380
0812_381_756	Synthesis_Area			5mer_AGTCC	AGTCC		248	248	381	756					756	381
0812_189_84	Synthesis_Area			5mer_AGTCG	AGTCG		249	249	189	84					84	189
0812_190_84	Synthesis_Area			5mer_AGTCG	AGTCG		249	249	190	84					84	190
0812_191_84	Synthesis_Area			5mer_AGTCG	AGTCG		249	249	191	84					84	191
0812_189_85	Synthesis_Area			5mer_AGTCG	AGTCG		249	249	189	85					85	189
0812_190_85	Synthesis_Area			5mer_AGTCG	AGTCG		249	249	190	85					85	190
0812_191_85	Synthesis_Area			5mer_AGTCG	AGTCG		249	249	191	85					85	191
0812_189_86	Synthesis_Area			5mer_AGTCG	AGTCG		249	249	189	86					86	189
0812_190_86	Synthesis_Area			5mer_AGTCG	AGTCG		249	249	190	86					86	190
0812_191_86	Synthesis_Area			5mer_AGTCG	AGTCG		249	249	191	86					86	191
0812_124_124	Synthesis_Area			5mer_AGTCT	AGTCT		250	250	124	124					124	124
0812_125_124	Synthesis_Area			5mer_AGTCT	AGTCT		250	250	125	124					124	125
0812_126_124	Synthesis_Area			5mer_AGTCT	AGTCT		250	250	126	124					124	126
0812_124_125	Synthesis_Area			5mer_AGTCT	AGTCT		250	250	124	125					125	124
0812_125_125	Synthesis_Area			5mer_AGTCT	AGTCT		250	250	125	125					125	125
0812_126_125	Synthesis_Area			5mer_AGTCT	AGTCT		250	250	126	125					125	126
0812_124_126	Synthesis_Area			5mer_AGTCT	AGTCT		250	250	124	126					126	124
0812_125_126	Synthesis_Area			5mer_AGTCT	AGTCT		250	250	125	126					126	125
0812_126_126	Synthesis_Area			5mer_AGTCT	AGTCT		250	250	126	126					126	126
0812_389_559	Synthesis_Area			5mer_AGTGA	AGTGA		251	251	389	559					559	389
0812_390_559	Synthesis_Area			5mer_AGTGA	AGTGA		251	251	390	559					559	390
0812_391_559	Synthesis_Area			5mer_AGTGA	AGTGA		251	251	391	559					559	391
0812_389_560	Synthesis_Area			5mer_AGTGA	AGTGA		251	251	389	560					560	389
0812_390_560	Synthesis_Area			5mer_AGTGA	AGTGA		251	251	390	560					560	390
0812_391_560	Synthesis_Area			5mer_AGTGA	AGTGA		251	251	391	560					560	391
0812_389_561	Synthesis_Area			5mer_AGTGA	AGTGA		251	251	389	561					561	389
0812_390_561	Synthesis_Area			5mer_AGTGA	AGTGA		251	251	390	561					561	390
0812_391_561	Synthesis_Area			5mer_AGTGA	AGTGA		251	251	391	561					561	391
0812_19_94	Synthesis_Area			5mer_AGTGC	AGTGC		252	252	19	94					94	19
0812_20_94	Synthesis_Area			5mer_AGTGC	AGTGC		252	252	20	94					94	20
0812_21_94	Synthesis_Area			5mer_AGTGC	AGTGC		252	252	21	94					94	21
0812_19_95	Synthesis_Area			5mer_AGTGC	AGTGC		252	252	19	95					95	19
0812_20_95	Synthesis_Area			5mer_AGTGC	AGTGC		252	252	20	95					95	20
0812_21_95	Synthesis_Area			5mer_AGTGC	AGTGC		252	252	21	95					95	21
0812_19_96	Synthesis_Area			5mer_AGTGC	AGTGC		252	252	19	96					96	19
0812_20_96	Synthesis_Area			5mer_AGTGC	AGTGC		252	252	20	96					96	20
0812_21_96	Synthesis_Area			5mer_AGTGC	AGTGC		252	252	21	96					96	21
0812_499_384	Synthesis_Area			5mer_AGTGG	AGTGG		253	253	499	384					384	499
0812_500_384	Synthesis_Area			5mer_AGTGG	AGTGG		253	253	500	384					384	500
0812_501_384	Synthesis_Area			5mer_AGTGG	AGTGG		253	253	501	384					384	501
0812_499_385	Synthesis_Area			5mer_AGTGG	AGTGG		253	253	499	385					385	499
0812_500_385	Synthesis_Area			5mer_AGTGG	AGTGG		253	253	500	385					385	500
0812_501_385	Synthesis_Area			5mer_AGTGG	AGTGG		253	253	501	385					385	501
0812_499_386	Synthesis_Area			5mer_AGTGG	AGTGG		253	253	499	386					386	499
0812_500_386	Synthesis_Area			5mer_AGTGG	AGTGG		253	253	500	386					386	500
0812_501_386	Synthesis_Area			5mer_AGTGG	AGTGG		253	253	501	386					386	501
0812_649_114	Synthesis_Area			5mer_AGTGT	AGTGT		254	254	649	114					114	649
0812_650_114	Synthesis_Area			5mer_AGTGT	AGTGT		254	254	650	114					114	650
0812_651_114	Synthesis_Area			5mer_AGTGT	AGTGT		254	254	651	114					114	651
0812_649_115	Synthesis_Area			5mer_AGTGT	AGTGT		254	254	649	115					115	649
0812_650_115	Synthesis_Area			5mer_AGTGT	AGTGT		254	254	650	115					115	650
0812_651_115	Synthesis_Area			5mer_AGTGT	AGTGT		254	254	651	115					115	651
0812_649_116	Synthesis_Area			5mer_AGTGT	AGTGT		254	254	649	116					116	649
0812_650_116	Synthesis_Area			5mer_AGTGT	AGTGT		254	254	650	116					116	650
0812_651_116	Synthesis_Area			5mer_AGTGT	AGTGT		254	254	651	116					116	651
0812_294_214	Synthesis_Area			5mer_AGTTA	AGTTA		255	255	294	214					214	294
0812_295_214	Synthesis_Area			5mer_AGTTA	AGTTA		255	255	295	214					214	295
0812_296_214	Synthesis_Area			5mer_AGTTA	AGTTA		255	255	296	214					214	296
0812_294_215	Synthesis_Area			5mer_AGTTA	AGTTA		255	255	294	215					215	294
0812_295_215	Synthesis_Area			5mer_AGTTA	AGTTA		255	255	295	215					215	295
0812_296_215	Synthesis_Area			5mer_AGTTA	AGTTA		255	255	296	215					215	296
0812_294_216	Synthesis_Area			5mer_AGTTA	AGTTA		255	255	294	216					216	294
0812_295_216	Synthesis_Area			5mer_AGTTA	AGTTA		255	255	295	216					216	295
0812_296_216	Synthesis_Area			5mer_AGTTA	AGTTA		255	255	296	216					216	296
0812_409_424	Synthesis_Area			5mer_AGTTC	AGTTC		256	256	409	424					424	409
0812_410_424	Synthesis_Area			5mer_AGTTC	AGTTC		256	256	410	424					424	410
0812_411_424	Synthesis_Area			5mer_AGTTC	AGTTC		256	256	411	424					424	411
0812_409_425	Synthesis_Area			5mer_AGTTC	AGTTC		256	256	409	425					425	409
0812_410_425	Synthesis_Area			5mer_AGTTC	AGTTC		256	256	410	425					425	410
0812_411_425	Synthesis_Area			5mer_AGTTC	AGTTC		256	256	411	425					425	411
0812_409_426	Synthesis_Area			5mer_AGTTC	AGTTC		256	256	409	426					426	409
0812_410_426	Synthesis_Area			5mer_AGTTC	AGTTC		256	256	410	426					426	410
0812_411_426	Synthesis_Area			5mer_AGTTC	AGTTC		256	256	411	426					426	411
0812_84_929	Synthesis_Area			5mer_AGTTG	AGTTG		257	257	84	929					929	84
0812_85_929	Synthesis_Area			5mer_AGTTG	AGTTG		257	257	85	929					929	85
0812_86_929	Synthesis_Area			5mer_AGTTG	AGTTG		257	257	86	929					929	86
0812_84_930	Synthesis_Area			5mer_AGTTG	AGTTG		257	257	84	930					930	84
0812_85_930	Synthesis_Area			5mer_AGTTG	AGTTG		257	257	85	930					930	85
0812_86_930	Synthesis_Area			5mer_AGTTG	AGTTG		257	257	86	930					930	86
0812_84_931	Synthesis_Area			5mer_AGTTG	AGTTG		257	257	84	931					931	84
0812_85_931	Synthesis_Area			5mer_AGTTG	AGTTG		257	257	85	931					931	85
0812_86_931	Synthesis_Area			5mer_AGTTG	AGTTG		257	257	86	931					931	86
0812_114_729	Synthesis_Area			5mer_AGTTT	AGTTT		258	258	114	729					729	114
0812_115_729	Synthesis_Area			5mer_AGTTT	AGTTT		258	258	115	729					729	115
0812_116_729	Synthesis_Area			5mer_AGTTT	AGTTT		258	258	116	729					729	116
0812_114_730	Synthesis_Area			5mer_AGTTT	AGTTT		258	258	114	730					730	114
0812_115_730	Synthesis_Area			5mer_AGTTT	AGTTT		258	258	115	730					730	115
0812_116_730	Synthesis_Area			5mer_AGTTT	AGTTT		258	258	116	730					730	116
0812_114_731	Synthesis_Area			5mer_AGTTT	AGTTT		258	258	114	731					731	114
0812_115_731	Synthesis_Area			5mer_AGTTT	AGTTT		258	258	115	731					731	115
0812_116_731	Synthesis_Area			5mer_AGTTT	AGTTT		258	258	116	731					731	116
0812_674_484	Synthesis_Area			5mer_ATAAA	ATAAA		259	259	674	484					484	674
0812_675_484	Synthesis_Area			5mer_ATAAA	ATAAA		259	259	675	484					484	675
0812_676_484	Synthesis_Area			5mer_ATAAA	ATAAA		259	259	676	484					484	676
0812_674_485	Synthesis_Area			5mer_ATAAA	ATAAA		259	259	674	485					485	674
0812_675_485	Synthesis_Area			5mer_ATAAA	ATAAA		259	259	675	485					485	675
0812_676_485	Synthesis_Area			5mer_ATAAA	ATAAA		259	259	676	485					485	676
0812_674_486	Synthesis_Area			5mer_ATAAA	ATAAA		259	259	674	486					486	674
0812_675_486	Synthesis_Area			5mer_ATAAA	ATAAA		259	259	675	486					486	675
0812_676_486	Synthesis_Area			5mer_ATAAA	ATAAA		259	259	676	486					486	676
0812_289_719	Synthesis_Area			5mer_ATAAC	ATAAC		260	260	289	719					719	289
0812_290_719	Synthesis_Area			5mer_ATAAC	ATAAC		260	260	290	719					719	290
0812_291_719	Synthesis_Area			5mer_ATAAC	ATAAC		260	260	291	719					719	291
0812_289_720	Synthesis_Area			5mer_ATAAC	ATAAC		260	260	289	720					720	289
0812_290_720	Synthesis_Area			5mer_ATAAC	ATAAC		260	260	290	720					720	290
0812_291_720	Synthesis_Area			5mer_ATAAC	ATAAC		260	260	291	720					720	291
0812_289_721	Synthesis_Area			5mer_ATAAC	ATAAC		260	260	289	721					721	289
0812_290_721	Synthesis_Area			5mer_ATAAC	ATAAC		260	260	290	721					721	290
0812_291_721	Synthesis_Area			5mer_ATAAC	ATAAC		260	260	291	721					721	291
0812_364_139	Synthesis_Area			5mer_ATAAG	ATAAG		261	261	364	139					139	364
0812_365_139	Synthesis_Area			5mer_ATAAG	ATAAG		261	261	365	139					139	365
0812_366_139	Synthesis_Area			5mer_ATAAG	ATAAG		261	261	366	139					139	366
0812_364_140	Synthesis_Area			5mer_ATAAG	ATAAG		261	261	364	140					140	364
0812_365_140	Synthesis_Area			5mer_ATAAG	ATAAG		261	261	365	140					140	365
0812_366_140	Synthesis_Area			5mer_ATAAG	ATAAG		261	261	366	140					140	366
0812_364_141	Synthesis_Area			5mer_ATAAG	ATAAG		261	261	364	141					141	364
0812_365_141	Synthesis_Area			5mer_ATAAG	ATAAG		261	261	365	141					141	365
0812_366_141	Synthesis_Area			5mer_ATAAG	ATAAG		261	261	366	141					141	366
0812_754_789	Synthesis_Area			5mer_ATAAT	ATAAT		262	262	754	789					789	754
0812_755_789	Synthesis_Area			5mer_ATAAT	ATAAT		262	262	755	789					789	755
0812_756_789	Synthesis_Area			5mer_ATAAT	ATAAT		262	262	756	789					789	756
0812_754_790	Synthesis_Area			5mer_ATAAT	ATAAT		262	262	754	790					790	754
0812_755_790	Synthesis_Area			5mer_ATAAT	ATAAT		262	262	755	790					790	755
0812_756_790	Synthesis_Area			5mer_ATAAT	ATAAT		262	262	756	790					790	756
0812_754_791	Synthesis_Area			5mer_ATAAT	ATAAT		262	262	754	791					791	754
0812_755_791	Synthesis_Area			5mer_ATAAT	ATAAT		262	262	755	791					791	755
0812_756_791	Synthesis_Area			5mer_ATAAT	ATAAT		262	262	756	791					791	756
0812_754_819	Synthesis_Area			5mer_ATACA	ATACA		263	263	754	819					819	754
0812_755_819	Synthesis_Area			5mer_ATACA	ATACA		263	263	755	819					819	755
0812_756_819	Synthesis_Area			5mer_ATACA	ATACA		263	263	756	819					819	756
0812_754_820	Synthesis_Area			5mer_ATACA	ATACA		263	263	754	820					820	754
0812_755_820	Synthesis_Area			5mer_ATACA	ATACA		263	263	755	820					820	755
0812_756_820	Synthesis_Area			5mer_ATACA	ATACA		263	263	756	820					820	756
0812_754_821	Synthesis_Area			5mer_ATACA	ATACA		263	263	754	821					821	754
0812_755_821	Synthesis_Area			5mer_ATACA	ATACA		263	263	755	821					821	755
0812_756_821	Synthesis_Area			5mer_ATACA	ATACA		263	263	756	821					821	756
0812_504_544	Synthesis_Area			5mer_ATACC	ATACC		264	264	504	544					544	504
0812_505_544	Synthesis_Area			5mer_ATACC	ATACC		264	264	505	544					544	505
0812_506_544	Synthesis_Area			5mer_ATACC	ATACC		264	264	506	544					544	506
0812_504_545	Synthesis_Area			5mer_ATACC	ATACC		264	264	504	545					545	504
0812_505_545	Synthesis_Area			5mer_ATACC	ATACC		264	264	505	545					545	505
0812_506_545	Synthesis_Area			5mer_ATACC	ATACC		264	264	506	545					545	506
0812_504_546	Synthesis_Area			5mer_ATACC	ATACC		264	264	504	546					546	504
0812_505_546	Synthesis_Area			5mer_ATACC	ATACC		264	264	505	546					546	505
0812_506_546	Synthesis_Area			5mer_ATACC	ATACC		264	264	506	546					546	506
0812_79_484	Synthesis_Area			5mer_ATACG	ATACG		265	265	79	484					484	79
0812_80_484	Synthesis_Area			5mer_ATACG	ATACG		265	265	80	484					484	80
0812_81_484	Synthesis_Area			5mer_ATACG	ATACG		265	265	81	484					484	81
0812_79_485	Synthesis_Area			5mer_ATACG	ATACG		265	265	79	485					485	79
0812_80_485	Synthesis_Area			5mer_ATACG	ATACG		265	265	80	485					485	80
0812_81_485	Synthesis_Area			5mer_ATACG	ATACG		265	265	81	485					485	81
0812_79_486	Synthesis_Area			5mer_ATACG	ATACG		265	265	79	486					486	79
0812_80_486	Synthesis_Area			5mer_ATACG	ATACG		265	265	80	486					486	80
0812_81_486	Synthesis_Area			5mer_ATACG	ATACG		265	265	81	486					486	81
0812_709_294	Synthesis_Area			5mer_ATACT	ATACT		266	266	709	294					294	709
0812_710_294	Synthesis_Area			5mer_ATACT	ATACT		266	266	710	294					294	710
0812_711_294	Synthesis_Area			5mer_ATACT	ATACT		266	266	711	294					294	711
0812_709_295	Synthesis_Area			5mer_ATACT	ATACT		266	266	709	295					295	709
0812_710_295	Synthesis_Area			5mer_ATACT	ATACT		266	266	710	295					295	710
0812_711_295	Synthesis_Area			5mer_ATACT	ATACT		266	266	711	295					295	711
0812_709_296	Synthesis_Area			5mer_ATACT	ATACT		266	266	709	296					296	709
0812_710_296	Synthesis_Area			5mer_ATACT	ATACT		266	266	710	296					296	710
0812_711_296	Synthesis_Area			5mer_ATACT	ATACT		266	266	711	296					296	711
0812_409_839	Synthesis_Area			5mer_ATAGA	ATAGA		267	267	409	839					839	409
0812_410_839	Synthesis_Area			5mer_ATAGA	ATAGA		267	267	410	839					839	410
0812_411_839	Synthesis_Area			5mer_ATAGA	ATAGA		267	267	411	839					839	411
0812_409_840	Synthesis_Area			5mer_ATAGA	ATAGA		267	267	409	840					840	409
0812_410_840	Synthesis_Area			5mer_ATAGA	ATAGA		267	267	410	840					840	410
0812_411_840	Synthesis_Area			5mer_ATAGA	ATAGA		267	267	411	840					840	411
0812_409_841	Synthesis_Area			5mer_ATAGA	ATAGA		267	267	409	841					841	409
0812_410_841	Synthesis_Area			5mer_ATAGA	ATAGA		267	267	410	841					841	410
0812_411_841	Synthesis_Area			5mer_ATAGA	ATAGA		267	267	411	841					841	411
0812_64_919	Synthesis_Area			5mer_ATAGC	ATAGC		268	268	64	919					919	64
0812_65_919	Synthesis_Area			5mer_ATAGC	ATAGC		268	268	65	919					919	65
0812_66_919	Synthesis_Area			5mer_ATAGC	ATAGC		268	268	66	919					919	66
0812_64_920	Synthesis_Area			5mer_ATAGC	ATAGC		268	268	64	920					920	64
0812_65_920	Synthesis_Area			5mer_ATAGC	ATAGC		268	268	65	920					920	65
0812_66_920	Synthesis_Area			5mer_ATAGC	ATAGC		268	268	66	920					920	66
0812_64_921	Synthesis_Area			5mer_ATAGC	ATAGC		268	268	64	921					921	64
0812_65_921	Synthesis_Area			5mer_ATAGC	ATAGC		268	268	65	921					921	65
0812_66_921	Synthesis_Area			5mer_ATAGC	ATAGC		268	268	66	921					921	66
0812_309_769	Synthesis_Area			5mer_ATAGG	ATAGG		269	269	309	769					769	309
0812_310_769	Synthesis_Area			5mer_ATAGG	ATAGG		269	269	310	769					769	310
0812_311_769	Synthesis_Area			5mer_ATAGG	ATAGG		269	269	311	769					769	311
0812_309_770	Synthesis_Area			5mer_ATAGG	ATAGG		269	269	309	770					770	309
0812_310_770	Synthesis_Area			5mer_ATAGG	ATAGG		269	269	310	770					770	310
0812_311_770	Synthesis_Area			5mer_ATAGG	ATAGG		269	269	311	770					770	311
0812_309_771	Synthesis_Area			5mer_ATAGG	ATAGG		269	269	309	771					771	309
0812_310_771	Synthesis_Area			5mer_ATAGG	ATAGG		269	269	310	771					771	310
0812_311_771	Synthesis_Area			5mer_ATAGG	ATAGG		269	269	311	771					771	311
0812_684_979	Synthesis_Area			5mer_ATAGT	ATAGT		270	270	684	979					979	684
0812_685_979	Synthesis_Area			5mer_ATAGT	ATAGT		270	270	685	979					979	685
0812_686_979	Synthesis_Area			5mer_ATAGT	ATAGT		270	270	686	979					979	686
0812_684_980	Synthesis_Area			5mer_ATAGT	ATAGT		270	270	684	980					980	684
0812_685_980	Synthesis_Area			5mer_ATAGT	ATAGT		270	270	685	980					980	685
0812_686_980	Synthesis_Area			5mer_ATAGT	ATAGT		270	270	686	980					980	686
0812_684_981	Synthesis_Area			5mer_ATAGT	ATAGT		270	270	684	981					981	684
0812_685_981	Synthesis_Area			5mer_ATAGT	ATAGT		270	270	685	981					981	685
0812_686_981	Synthesis_Area			5mer_ATAGT	ATAGT		270	270	686	981					981	686
0812_139_1004	Synthesis_Area			5mer_ATATA	ATATA		271	271	139	1004					1004	139
0812_140_1004	Synthesis_Area			5mer_ATATA	ATATA		271	271	140	1004					1004	140
0812_141_1004	Synthesis_Area			5mer_ATATA	ATATA		271	271	141	1004					1004	141
0812_139_1005	Synthesis_Area			5mer_ATATA	ATATA		271	271	139	1005					1005	139
0812_140_1005	Synthesis_Area			5mer_ATATA	ATATA		271	271	140	1005					1005	140
0812_141_1005	Synthesis_Area			5mer_ATATA	ATATA		271	271	141	1005					1005	141
0812_139_1006	Synthesis_Area			5mer_ATATA	ATATA		271	271	139	1006					1006	139
0812_140_1006	Synthesis_Area			5mer_ATATA	ATATA		271	271	140	1006					1006	140
0812_141_1006	Synthesis_Area			5mer_ATATA	ATATA		271	271	141	1006					1006	141
0812_214_519	Synthesis_Area			5mer_ATATC	ATATC		272	272	214	519					519	214
0812_215_519	Synthesis_Area			5mer_ATATC	ATATC		272	272	215	519					519	215
0812_216_519	Synthesis_Area			5mer_ATATC	ATATC		272	272	216	519					519	216
0812_214_520	Synthesis_Area			5mer_ATATC	ATATC		272	272	214	520					520	214
0812_215_520	Synthesis_Area			5mer_ATATC	ATATC		272	272	215	520					520	215
0812_216_520	Synthesis_Area			5mer_ATATC	ATATC		272	272	216	520					520	216
0812_214_521	Synthesis_Area			5mer_ATATC	ATATC		272	272	214	521					521	214
0812_215_521	Synthesis_Area			5mer_ATATC	ATATC		272	272	215	521					521	215
0812_216_521	Synthesis_Area			5mer_ATATC	ATATC		272	272	216	521					521	216
0812_544_134	Synthesis_Area			5mer_ATATG	ATATG		273	273	544	134					134	544
0812_545_134	Synthesis_Area			5mer_ATATG	ATATG		273	273	545	134					134	545
0812_546_134	Synthesis_Area			5mer_ATATG	ATATG		273	273	546	134					134	546
0812_544_135	Synthesis_Area			5mer_ATATG	ATATG		273	273	544	135					135	544
0812_545_135	Synthesis_Area			5mer_ATATG	ATATG		273	273	545	135					135	545
0812_546_135	Synthesis_Area			5mer_ATATG	ATATG		273	273	546	135					135	546
0812_544_136	Synthesis_Area			5mer_ATATG	ATATG		273	273	544	136					136	544
0812_545_136	Synthesis_Area			5mer_ATATG	ATATG		273	273	545	136					136	545
0812_546_136	Synthesis_Area			5mer_ATATG	ATATG		273	273	546	136					136	546
0812_104_109	Synthesis_Area			5mer_ATATT	ATATT		274	274	104	109					109	104
0812_105_109	Synthesis_Area			5mer_ATATT	ATATT		274	274	105	109					109	105
0812_106_109	Synthesis_Area			5mer_ATATT	ATATT		274	274	106	109					109	106
0812_104_110	Synthesis_Area			5mer_ATATT	ATATT		274	274	104	110					110	104
0812_105_110	Synthesis_Area			5mer_ATATT	ATATT		274	274	105	110					110	105
0812_106_110	Synthesis_Area			5mer_ATATT	ATATT		274	274	106	110					110	106
[truncated: 277,131 more rows]
